# Supplementary material for: Literature-aided meta-analysis of microarray data: a compendium study on muscle development and disease
Source: BMC Bioinformatics. 2008 Jun 24;9:291. doi: 10.1186/1471-2105-9-291 (PMC2459190; doi:10.1186/1471-2105-9-291)
Supplement: Additional file 2 — Compendium data. The files containing the compendium data for the comparative meta-analysis. DatasetInfo.txt: This file defines the datasets and contains the entrez gene ids of the up and down regulated genes as well as some meta-info. Entries in this file are tab-separated and provides per dataset the following info: the dataset ID, species, a platform ID and on a newlines the the entrez gene IDs for the up and down regulated genes. PlatformInfo.txt: This file provides information about the platforms used for the experiments. The entrez gene ids of all the checked genes are included. Entries in this file are platformIDs (correspond to those mentioned in DatasetInfo) followed by tab separated Entrez gene IDs. [file 1471-2105-9-291-S2.zip]

Archive with 3 entries (3 files):
- DatasetInfo.txt
- PlatformInfo.txt
- readme
