# Supplementary material for: Literature-aided meta-analysis of microarray data: a compendium study on muscle development and disease
Source: BMC Bioinformatics. 2008 Jun 24;9:291. doi: 10.1186/1471-2105-9-291 (PMC2459190; doi:10.1186/1471-2105-9-291)
Supplement: Additional file 2 — Compendium data. The files containing the compendium data for the comparative meta-analysis. DatasetInfo.txt: This file defines the datasets and contains the entrez gene ids of the up and down regulated genes as well as some meta-info. Entries in this file are tab-separated and provides per dataset the following info: the dataset ID, species, a platform ID and on a newlines the the entrez gene IDs for the up and down regulated genes. PlatformInfo.txt: This file provides information about the platforms used for the experiments. The entrez gene ids of all the checked genes are included. Entries in this file are platformIDs (correspond to those mentioned in DatasetInfo) followed by tab separated Entrez gene IDs. [file 1471-2105-9-291-S2.zip › DatasetInfo.txt]

Paper01	mouse	20
16423	54519	65963	18950	21810	23789	67055	22177	17095	18301	66713	53378	56722	19240	18636	20200	232157	22154	22143	79555	15951	20196	20195	107272	140497	20305	13057	70099	13664	19025	14727	13039	65972	12260	19414	326618	20719	17392	20452	64138	66111	20194	11853	21956	12506	14017	13032	12832	17533	227929	19141	17928	12835	56743	18830	54124	13008	17345	19261	14137	23833	12394	29876	20229	20308	56437	11983	56878	13036	19659	12508	56356	66058	105785	12843	19128	20430	12111	17476	12825	12978	11435	12258	74117	14961	11746	239217	19231	64294	12631	12266	22142	107765	12767	12334	11303	57266	16854	83924	236900	22329	217430	18807	20852	16149	58809	16952	17084	109711	14960	13733	19735	22151	13030	12925	11810	16985	72265	20317	15900	22234	16792	215280	11949	20716	13132	17118	19652	50530	12894	67103	11747	22235	17313	223453	27367	14969	19038	14726	11964	50706	15251	17970	14314	80884	74840	14187	12306	14118	20750	17381	23790	21923	67092	73112	192187	21857	56726	67220	68026	15439	14276	29875	75612	66940	12514	17159	17110	11886	20397	18616	16155	12259	16790	14964	28146	13040	12772	15170	12831	18458	18438	110006	70350
18670	14545	170942	75607	69574	17700
Paper02	human	10
51204	1950	8495	65056	285628	2915	90161	56919	26577	9662	4515	7365	401409	7071	3484	347	51616	81557	5858	56946	10723	5965	1495	51534	26229	55008	3507	10135	760	27146	3738	9926	54862	6430	51129	388	388338	7991	636	54814	10437	27292	127700	54874	79646	27087	5166	3772	3597	84677	64858	284723	345711	9400	55206	7542	55217	2257	7417	5209	4209	26284	22926	92454	7172	8745	1781	23151	8969	654	7037	27289	84888	4283	51473	79660	93594	10690	64211	23170	387	116984	64779	9589	5877	2712	8269	57547	5730	57097	10715	3428	117247
93556	2180	7360	4712	1964	64427	4711	253943	81846	11156	4258	9453	8867	3162	54905	5606	4709	1666	55326	11337	95	25994	7448	57533	1180	2997	80069	8665	2805	55347	152185	4703	4211	6642	80255	9736	1182	51218	51258	28962	2271	56475	8675	58509	7114	5162	3921	54675	7415	25788	7263	203	53840	9459	6263	2521	51397	4719	3856	7275	762	2592	8604	114781	845	9789	5028	6505	2619	1258	5586	219404	4723	400961	286343	56899	361	23349	6822	3700	9896	146540	114793	57553	3837	29803	129563	2184	55850	55274	5096	9318	56997	55847	9568	7328	54887	29070	8547	51663	57687	6390	4692	3190	23613	34	403313	9046	43
Paper03	human	7
7010	71	50485	10618	26098	23475	3119	1280	1021	7277	79065	4439	6445	10376	2934	58	4969	6619	7168	8704	2170	3122	1281	63893	4608	4635	706	3107	6558	79902	57669	2660	4232	79001	54968	7060	4147	216	72	10493	10894	1805	2760	220323	9547	70	4632	3115	3105	51673	3123	6678	51144	4634	6709	26509	1514	10000	81558	2669
2878	9220	6261	333926	1674	1410	955	57104	29796	1346	1488	6236	81631	6638	1632	29904	7482	9531	25926	55902	7538	7138	5688	7004	4831	3032	231	4618	79784	23139	779	9524	6123	529	4720	4703	8514	5160	202333	8110	3030	347	3312	5257	4779	5571	8736	5162	129446	8239	55052	25987	4629	515	115353	291	9144	226	6450	9377	81	3315	5700	5214	7273	6209	204	825	1609	7555	3276	677	6253	84334	55666	2109	8818	6137	3270	2314	7337	4927	1537	1152	29116	29803	51635	1984	4625	56997	55847	6604	6342	55700	9499	5339	9921	5315	140461	7001	5213	22827	55695	6390	2778	847	5204	4673	9124	509	4792	5224	10856	498	2101	9987	1487	79034	10602	55573	3735	154810	7317	7360	10345	7067	5037	5166	56910	1645	2766	2495	7135	1937	6389	4892	5886	2193	10579	9772	10049	79016	1180	1431	8557	51706	477	4620	29241	2879	7125	10324	5695	87	4209	4967	56950	7416	1736	53339	513	54927	6442	64208	229	293	7167	274	4719	1756	10540	682	506	4619	5501	3995	148738	6640	5708	374286	10209	1917	3726	4604	54934	8531	9040	5694	171024	78986	217	387	2946	1975	10899	23593	158	246329	10422	7384	5710	1134	3029	8214	6175	6189	7352	29765	7070	782	6249	3313	1774	5230	6124	3098	5660	539	3265	1642
Paper04a	rat	19
24943	252942	79210	83425	54240	24564	29605	295214	246074	29422	79557	54284	24583

Paper04b	rat	19
363457	24943	24159	314543	113902	25650	64158	25426	93646	83688	29533	364458	54702	252942	54348	84013	24547	54321	24936	192270	79559	25116	64312	64155	360341	291948	29560	64159	113992	58844	25275	171335	24832	79210	289380	83425	361749	29276	93667	81686	494125	25673	25365	54240	291541	24582	81808	25176	360738	25603	24564	94267	24534	171400	84032	83792	29605	24791	25123	25058	24482	29223	24233	295214	24333	64457	246074	24924	24825	25112	361945	29422	24264	117099	303772	25709	24642	25528	79557	117543	171341	50555	24211	54284	25595	78960	25239	498410	24583	24424	29602	81682
25435	29556	54232	60666	24666	83529	29658	29748	64678	29565	310348	117180	171041	29388	29573	117505	24638	287411	24516	114508	89815	25708	79240	58977	24645	64631	24214	81675	81649	25545	24253	362332	25405	64561	64392	116652	114490	25062	246172	114510	29557	503252	171048	65152	290986	25235	24183	60352	25579	89813	292879	83708	83574
Paper05a	rats	19
25650	25269	29533	24547	192245	298069	113992	79131	24212	79451	24564	81639	24534	29605	287408	50555	29651
50559	24330	117047	170496	29518	361749	81718	24268	89808
Paper05b	rats	19
25293	25650	81654	24269	25269	24368	29533	25288	287122	25139	140922	293652	64678	25250	64001	171155	24787	300721	303393	25116	192245	298069	81728	64201	25438	499612	58844	25240	29740	81829	294964	94194	58971	79131	310483	117095	24212	117560	293448	29184	94271	25561	295143	300047	286934	24645	83785	79451	24401	301427	24539	360738	499304	24564	81639	24534	25405	25599	114597	65155	81709	171112	84416	296658	24701	29605	362837	299310	81781	117038	80878	140937	25179	116652	29686	287408	24716	64476	24158	64457	25287	246074	25112	29422	362344	286917	89818	24657	65152	362440	316531	157074	245965	500087	500877	25721	24183	361340	29197	29155	25413	26955	25488	25756	89813	25265	64317	25352	64526	24913	24551	25363	289950
29182	293820	25145	50559	288003	369017	81660	246115	25256	24330	117047	79559	315866	170496	171577	25498	29518	25056	360341	81510	29578	361749	24172	65130	54410	361797	89825	25236	25359	81808	246770	25603	294853	24484	25489	64524	83521	360626	29395	25683	29216	114122	81714	29685	81718	24924	116667	114510	171048	360406	79216	24268	29300	54237	54319	89808	171341	246327	291081	64033	362251	308690	24851	360243
Paper05c	rats	19
25293	24957	29556	54232	113902	25650	81654	295703	78975	24269	54249	24223	25269	24368	29533	25288	287122	29658	83529	25139	81816	24585	293652	301458	64678	25250	64001	171155	24787	300721	83585	303393	25116	54311	192245	171164	64539	66021	81728	25670	24513	29573	64507	309622	29466	64201	287411	25438	499612	58844	25240	29740	81829	294964	114508	94194	58971	362708	24251	79131	310483	117095	24212	117560	293448	29184	296345	94271	289211	295143	300047	58977	24645	83785	81675	303685	79451	24401	295922	301427	25545	294228	24539	360738	24253	81639	171114	294270	24534	25405	25599	114597	502318	65155	81523	171112	362867	84416	294269	296658	60423	24701	29605	362837	299310	81781	80878	294257	140937	25179	116652	170587	29686	287408	25062	64476	24158	25287	56080	246074	81530	50654	29557	24188	25112	29422	29289	362344	503252	89818	295224	24552	29517	65152	362440	316531	157074	245965	500087	25721	24183	25211	361340	60352	89811	29155	25413	26955	25488	25756	89813	64317	292879	54705	83708	24644	64526	24913	24551	29711	25363	289950
29182	24159	293820	25145	50559	288003	81650	369017	81660	60577	246115	116633	25491	64160	24330	308100	117047	25757	54321	79559	315866	171577	25498	29518	29218	25056	360341	117089	291948	81510	25193	286978	24896	56611	29214	117259	29230	83465	29578	25577	295443	83425	361749	24172	65130	361797	29276	89825	29332	25236	25359	81813	25592	81808	246770	25603	294853	24484	64512	501075	64524	29317	25526	310344	83521	360626	29395	25683	29216	114122	81714	94201	368070	25157	25518	29685	83685	500987	81718	24924	25613	116667	361945	81785	360406	288040	79216	24268	29300	25203	54237	312166	50568	54319	89808	171341	246327	114587	64314	291081	64033	308690	24851	360243	29361
Paper05d	rats	19
301517	29556	113902	25095	25650	81654	295703	78975	24269	25269	24368	29533	25288	287122	54702	83529	25139	81816	297508	293652	301458	64678	25250	171155	24787	300721	192270	303393	25116	54311	192245	81728	24513	29560	309622	29466	64201	25438	499612	58844	25240	81829	294964	94194	58971	362708	79131	117095	24212	117560	293448	29184	362826	94271	295143	300047	24645	83785	303685	79451	24401	295922	301427	25545	24539	360738	24564	171114	293481	294270	24534	25405	25599	114597	502318	65155	81523	84416	294269	296658	24701	29605	362837	299310	81781	297990	80878	140937	29223	25179	116652	295214	170587	29686	287408	64476	24158	64457	56080	246074	81530	29554	29557	24188	25112	29422	29289	362344	503252	89818	29597	24552	315994	306587	65152	362440	316531	157074	245965	500087	25721	24183	25211	361340	60352	89811	29155	25413	26955	25488	89813	64317	292879	54705	24644	25352	64526	24913	24551	29711	25363	289950
83515	29182	300218	54230	304859	116644	245957	498416	293820	29209	25145	50559	24451	288003	81650	81778	369017	81660	25426	246323	290556	60577	246115	116633	25491	64160	24330	114901	308100	117047	116744	114121	25757	298068	54321	79559	315866	170496	171577	25498	29518	29218	25056	360341	117089	291948	81510	25193	286978	24896	56611	29214	117505	25643	117259	58940	29230	25654	83465	29578	25577	306805	85250	29175	24172	65130	54410	361797	29276	89825	29332	497813	29285	25365	25236	25359	81813	25592	81808	246770	25603	294853	24484	25489	83628	29148	501075	64524	29317	310344	83521	24450	360626	29395	25683	25123	29216	114122	81714	94201	368070	25157	317646	25518	29426	29685	59117	83685	500987	81718	29647	24924	25613	116667	114510	361945	81785	360406	288040	79216	24268	114612	295107	29300	25203	54237	25576	50568	305458	54319	362229	25439	83781	171341	79116	246327	64390	114587	64314	291081	192269	29496	64033	362251	308690	24851	360243	292195	64200
Paper05e	rats	19
301517	113902	25095	25650	81654	295703	54249	83682	25269	24368	29533	25288	287122	54702	25139	259247	29229	81816	297508	293652	301458	64678	25250	64001	171155	24787	300721	83585	303393	25116	54311	192245	81728	24513	289388	64201	56759	25438	499612	58844	25240	81829	294964	94194	58971	362708	64673	79131	117095	24212	24421	29184	362826	94271	295143	300047	58977	24645	83785	303685	79451	24401	301427	25545	360738	171114	294270	24534	25405	25599	65155	81523	171400	84416	294269	296658	24701	29605	362837	299310	81781	297990	80878	140937	29223	25179	116652	295214	170587	29686	287408	64476	24158	56080	246074	81530	25307	24188	25112	29422	29289	362344	89818	24552	306587	65152	362440	316531	157074	245965	361725	500087	25721	25211	361340	60352	259246	89811	29155	25413	25488	64317	292879	54705	24644	25352	64526	24913	24551	29711	25363	289950
83515	29497	29182	300218	308473	293454	288599	79120	54230	361554	304859	94273	116644	245957	29618	498416	293820	29209	25145	50559	81918	24451	288003	81650	81778	24917	369017	93646	81660	499133	290556	60577	246115	29227	364458	116633	94200	25491	293017	64160	24330	114901	308100	117047	116744	25573	25306	117280	114121	29565	25757	298068	54321	25151	79559	501594	315866	170496	79124	171577	25498	29144	29518	29218	360639	25056	360341	25506	117089	503426	291948	81510	25193	286978	29468	56611	29214	252855	25643	289810	171150	24516	117259	58940	116685	25654	83465	295975	29578	25577	494445	406230	306805	85250	295443	94197	83425	24172	192256	65130	54410	361797	117152	29344	29276	89825	83712	29332	497813	24944	29285	25236	304648	25359	81813	25592	116636	81808	56010	246770	25603	294853	24484	116663	83840	25489	83628	29148	501075	64524	29317	310344	83521	360626	29395	25683	306998	257646	29739	29216	114122	81766	81714	94201	368070	298982	25529	81707	25157	317646	25518	29426	29161	29685	59117	83685	25267	500987	81718	29647	25578	245922	288176	24924	25613	116667	117282	114510	78947	361945	81785	298762	360406	361295	288040	79216	24268	114612	295107	29300	312703	25203	83498	54237	25576	312166	50568	305458	54319	362229	25439	81666	64367	25380	89808	79116	246327	117056	286906	300079	64390	29222	114587	64314	25412	25579	291081	81773	192269	29496	64033	360863	362251	308690	24851	360243	85490	65166	64200
Paper07a	mouse	20
22042	16145	11450
20202	12349	18054	17095	15891	12796	12484	11647	17386	353370	20533	381295	170942	17395	20201	12814	17883	17873	20750	21923	21857
Paper07b	mouse	20
20719	14120	17896	21781	107765	70122	12391	11829	14219	20750	216350	17110	30853
170942	21648
Paper07c	mouse	20
16423	54519	65963	21810	12257	22177	76709	114664	17095	52331	18301	56455	232341	12484	11629	19240	56722	19039	21803	20200	18636	19200	232157	22143	106869	26968	15951	20195	20196	268373	107272	13057	13732	16414	16391	14115	13664	20556	14727	12260	20719	20307	64138	66111	20194	21956	71994	17228	14017	12832	13032	19141	227929	17928	12835	16164	16948	56743	11928	18830	19261	14137	56378	108655	15006	13386	12394	23833	20229	29876	20308	53381	19264	21789	22146	58185	231507	56437	60440	18826	13036	12508	17896	66058	12111	17476	20567	12978	66141	76905	12575	11435	14961	11746	239217	19231	12759	18414	54153	12266	22142	19383	107765	12512	17885	18173	21664	11303	56431	11520	16854	236900	20375	217430	18807	16149	18595	16952	11933	17084	109711	12861	13733	14960	14451	22151	12925	11810	16985	22234	16792	11449	20716	12877	19652	114249	50530	20664	67513	11501	17313	22235	104759	223453	14969	27367	12262	67397	17883	50706	15251	17698	80884	20536	53606	12702	12306	11475	20750	21923	19073	67092	73112	192187	12332	15957	21857	15950	18824	29875	19277	66940	14972	12514	14678	17159	67951	17110	16155	18616	12259	13717	16790	14964	28146	12834	13040	17927	12772	67702	12774	15170	18438	17263	16913	70350
12487	53311	20112	56430	73752	14600	12865	56506	22042	16648	18175	22596	17250	353370	20851	66849	20024	16195	14199	22339	67041	170942	21384	17906	53412	347740	20928	22117	56357	13205	353187	11306	227731	14815	21648	231872	18670	12848	26992	26399	15259	20402	20230	51801	16646	18767	69574	16367	75607	16561	26420
Paper07d	mouse	20
22634	54519	65963	18950	22177	18301	56455	19240	20200	22154	22143	11910	15951	20195	20196	268373	107272	13057	13732	70099	14115	20556	14727	12260	19414	20719	13137	20307	64138	21956	14017	12832	19141	12010	12835	16145	17345	15006	14089	20229	20308	22146	231507	56437	11983	12508	18074	17896	19128	12111	17476	12825	66141	11435	14961	11746	239217	12759	12338	18414	13136	107765	12512	16854	12609	16149	16952	17084	14960	22151	16792	13132	50530	11747	17313	22235	14969	27367	12262	14726	17883	50706	14219	80884	12702	12306	11475	20750	17381	21923	67092	73112	21857	56726	18824	29875	14972	12514	67951	17110	18616	12259	14964	13040	12772	12774	17263	74155
20112	76722	13170	56506	14385	19245	232087	67041	22210	11702	17436	21648	231872	11829	18670	21844	11732	76551	69574	112405	14797
Paper07e	mouse	20
16423	54519	12475	18950	21810	67055	22177	76709	114664	13371	12628	53421	12406	66713	20409	56455	66107	16432	20692	26401	19240	56722	20200	18636	20817	19200	22143	106869	15951	20196	268373	76936	107272	20305	106957	18516	17060	13732	19219	12757	16414	70099	14115	19025	13039	244152	12260	19414	14828	64138	20194	56752	107702	21956	71994	17228	217664	12506	17533	227929	54644	12835	16164	19035	16948	17064	12577	18647	14137	15006	94176	14089	17843	20229	29876	20308	66395	53381	21789	22146	54354	56437	11983	20873	433826	17896	66058	105785	19732	17476	20567	12978	21881	66141	11435	14961	58810	239217	12842	19231	12759	14827	64294	108014	170791	11303	16854	236900	109754	12609	11450	217430	16149	109711	11465	18081	14999	14451	14744	22151	13030	20315	17474	11810	16985	22234	83796	109042	20716	215280	17118	56429	12877	19652	50530	12894	19672	67103	67513	11501	17313	104759	223453	27367	19038	12262	17844	67397	50706	14219	70495	14314	66693	14187	12306	14118	320982	11475	20750	23790	67092	12332	74646	20652	226691	14276	29875	75612	66940	12514	14678	67951	13024	81910	12833	13178	16909	18616	20397	16790	20014	11974	13040	11845	12772	12192	16988	16913	70350	65963	23789	22629	17095	18301	11843	69774	53378	109900	104112	232157	22154	79555	11910	26968	20195	21745	13057	13664	11464	20556	241308	14727	65972	13244	20719	326618	17392	20452	20307	66111	18295	14017	13032	12832	19141	12010	17928	22166	56693	56743	66197	18830	13008	17345	67865	19261	56378	97165	22070	23833	12394	108961	17113	319448	19264	231507	56878	18826	54353	13036	12508	18074	12843	19128	20430	12111	12825	12575	74117	12258	11746	68119	18414	27973	22142	14688	12266	108705	12767	107765	12512	18173	56431	17155	11520	83924	22630	22329	20375	18807	18595	16952	58809	11933	17084	22381	12861	13733	14960	11815	19735	223601	17524	12925	66949	72265	20317	16792	11745	11949	13132	22027	16600	26931	67040	63986	20664	17158	11747	23849	22235	14969	16777	13860	14726	17883	11964	16012	15251	17698	12826	17970	80884	74840	16784	12702	21973	17381	73112	50918	192187	16541	21857	68026	56726	15439	18824	11426	14972	14360	17159	17110	67963	11886	16155	13717	12259	106725	68801	14964	28146	27965	12834	56470	19246	67702	15170	12774	18438	230257	74155	110006
212862	68493	20112	114128	12484	76722	216558	12283	72479	30057	67414	13850	75454	74493	14077	14385	16922	94065	19245	320717	232087	94063	14479	14081	14120	67041	16956	14866	66447	11364	22210	11702	68375	78785	70122	51798	16832	67914	353187	18115	17436	70564	59027	21648	231872	56451	11826	11534	23999	11829	66071	18670	13929	73724	11732	76551	66945	319661	69574	66204	66834	66841	66350	112405	14797
Paper07f	mouse	20
22177	76709	53311	52331	19240	20196	268373	17060	14115	109019	12260	13137	64138	107702	21956	12835	16948	12577	20308	21928	56437	17896	17476	12978	14961	12842	12759	54153	60406	16854	16149	12391	11810	16985	20716	19038	12262	50706	52250	14187	20750	67220	226691	29875	16978	12514	14678	67951	13040	12772	70350	65963	12299	22154	11910	13057	14727	241308	20719	14017	12832	13032	22166	56743	16145	19261	12394	19264	18826	12508	12843	12825	11746	13136	107765	14955	16431	16952	17084	22381	14960	17524	16792	20664	14969	12826	80884	12702	17381	21923	73112	192187	18824	17110	12259	14964	12834	65106	12774
212862	66857	68493	12319	114128	76722	216558	12283	72479	104158	30057	53620	67414	13850	75454	74493	14077	22596	16922	94065	21743	11928	69581	320717	68738	94063	12491	14479	214580	14081	22339	16956	14866	170942	66447	11364	67460	21384	68375	78785	67760	12359	51798	16832	18606	67914	353187	18115	20315	70564	59027	21648	56451	11826	11534	23999	11829	66071	13929	73724	11732	66945	319661	18767	69574	57785	66204	66834	117198	66841	66350	112405	56615
Paper07g	mouse	20
17260	12725	11815
353370	21648
Paper07h	mouse	20
18950	21956	20308	17896	12609	17110	74155
353370	170942	21648
Paper07i	mouse	20
17896	66141	13040	77810	15957
19046	11811	68721	20916	27362	18111	66845	66397	170942	22709	67760	269831	69482	21648	11534	227095
Paper07j	mouse	20
21956	17896	19732	16854	12609	216459	74318	18616	16157	18286	77810	21924	14778	21946	68801	74155
67458	21648	54613
Paper08	mouse	20
16423	22177	19240	20196	13732	13039	12260	20308	22146	56437	17896	17476	66141	239217	64294	14825	16854	109754	27361	16149	21955	20716	50530	17313	27367	12262	50706	12306	20750	230514	18616	13040	70350	65963	18301	20195	13057	14727	241308	326618	20307	14017	12832	12010	16145	23833	231507	54353	13036	19659	12508	12111	18787	12258	17906	22142	107765	14960	11815	17524	13132	76453	11747	22235	14969	17381	21857	18726	11426	14972	17110	12259	54127	74155
22608	12566	22417	20480	12319	54194	56070	14132	26930	20451	57875	18012	12816	223770	22190	66580	104158	20473	74841	223665	18139	56278	232670	56195	27207	13137	69740	18119	108989	27047	15375	14457	67238	74383	12448	68134	99029	97130	20840	14601	69581	235293	71514	14755	19694	108961	192174	15460	72201	74441	21689	387524	14674	319817	16019	12500	57915	13136	97923	72502	67434	226778	14270	72199	19886	211666	18570	12453	69048	54609	84505	20686	99683	20768	17776	245297	53415	20688	12984	18708	241226	16777	13860	26992	433204	231440	12991	108853	16401	226413	16882	22034	22644	18983	12464	435260	77128	15202	14465	16847	17184	73824	16822	66437	353170	73945	19283
Paper09a	human	8
79973	253190	65259	2204	8574	51646	29887	10814	6457	3613	51285	79887	57626	64848	79147	51557	154467	3604	8527	359	80219
2354	1152	29802	24138
Paper09b	human	8
57104	8704	26301	3992	27185	56997	9908	7450	29114	1027	23256	7078	57460	2273	4795	23475	633	7273	10699	51162	9133	1487	10659	10381	51289	79613	7547	10857	4817
6236	6133	4736	9262	1303	1400	1327	11133	9556	6128	64240	79658	8076	6235	521	8498	922	51755	51155	9075	4820	4038	1915	51143	3840	1515	6152	91156
Paper10	mouse	26
16780	14009	16419	83962	114664	13371	22409	59011	69660	56490	17957	208715	53311	18642	20681	380698	215653	16009	16432	67579	11565	11870	12484	21899	14937	17879	64209	67912	12452	23945	11423	19200	20190	70717	19363	20196	22004	98733	11752	12053	76755	14251	16979	17153	50754	19025	19682	13867	12260	28193	56047	18175	20347	56772	14733	14077	21956	12642	66168	224796	102334	320759	56012	97863	74166	24053	80911	19309	100201	52055	104215	12577	53318	235293	15958	433393	14137	93888	26943	76642	319387	212706	16195	24131	67063	30948	77569	16773	66205	76895	16004	11733	56437	20454	12552	21413	59069	17896	19732	234593	12292	18131	63828	207728	229589	11435	19645	21384	12842	225115	64294	319554	70984	118449	78321	227227	52076	68728	76142	20972	21912	17885	54673	79221	238161	22437	244654	67252	13138	53627	74764	329828	109754	12372	19165	72017	320204	270210	20666	12904	17878	12521	19703	11474	12391	21987	67914	20893	70598	17907	67860	26383	243905	19268	68943	14773	108151	17762	16985	58521	21894	226098	21955	12180	98660	268567	14154	14563	67443	12039	12695	50530	67509	240726	18194	27419	216459	16515	13180	13845	15259	50706	16401	52250	20536	104174	14061	14118	22214	65973	16613	74646	237781	77128	80888	16159	20848	20532	18791	378702	68507	75572	13360	12833	110196	66096	217684	13548	17929	21822	14168	56534	13017	16561	56462	12192	234385	13648	12831	12870	52668	11447	230824	56177	27428	216725	12299	12709	11636	100732	66473	192197	56358	15483	11975	18693	235180	12554	70189	20391	217721	231464	20649	52468	17930	194162	69933	193740	69981	26968	13388	18419	20192	21953	21968	16324	18146	71728	12373	27027	209683	216805	17260	52822	66734	11878	21809	53620	69466	11464	11744	22061	83964	100986	17966	72278	11811	55927	381629	433110	226641	18295	14180	53380	97064	83768	13032	108079	13195	14055	72014	17928	23936	21924	66607	108116	16145	11600	18830	15184	18023	73447	13655	384061	12869	20272	17258	17534	17174	12715	56190	76884	75600	18645	83679	23969	12445	58996	12508	13429	18074	19128	19730	76757	226251	66175	12111	66273	12575	12258	17906	224617	15932	16019	12335	70911	66818	12338	54381	50795	69743	13866	18769	19340	66222	78785	101257	16404	407816	66234	18247	12492	20496	20615	69253	13009	21952	140781	14955	56741	18807	67630	16431	56642	18747	218100	13800	58809	14702	68162	68496	12862	20289	24051	381485	21858	76509	22393	18011	72404	20502	80982	11449	320678	11981	23999	14313	114249	29864	20193	235402	240892	66790	67816	66109	75581	21679	73834	235043	20250	20541	66548	14758	15464	17883	11461	17388	15529	12398	16784	12702	217030	140742	13848	17057	21957	19274	216350	80877	13179	51801	17772	18767	58522	67929	93686	11472	18600	14360	193385	16193	66659	116847	432836	12293	12834	17884	22003	68339	79059	21417	19400	54409	65106	23965	19012	20723	225288
19075	71819	56419	18950	56086	52276	54672	15983	68275	106344	103468	66276	14113	66942	106957	19348	24082	17060	445007	18104	66953	230376	70099	69605	218977	76477	75577	14571	64945	76843	20174	68240	12448	68134	67739	19385	64707	18391	12443	12428	327762	18972	13836	16663	11630	76582	68554	14933	18675	434637	16211	70434	20878	17076	12189	108907	20833	110749	233406	15384	68147	20873	230784	14782	57441	14208	110109	212377	14381	208084	12235	21781	17863	108911	11702	70025	381101	55989	19124	14825	66101	72462	11637	235559	22137	16906	20460	17218	15903	432572	14234	17865	66585	21335	18811	28114	21749	109711	67196	14114	16647	22171	68743	19361	12316	50493	21917	12465	217946	20509	69051	69716	17217	17025	57315	18969	22059	72290	237823	16975	20393	14455	70420	269582	66929	27401	16319	20324	107435	51797	17220	20311	98386	12977	13605	320685	14211	76915	16571	80986	75458	75590	56452	67037	72568	17427	269113	16978	30939	19650	69885	56292	76650	21770	13345	70572	13178	67678	72612	12449	18141	101612	58901	14235	66131	67223	26909	237211	12035	12778	66648	12457	67451	211652	18301	14620	26914	329695	67332	67870	69072	72033	68729	107995	17535	53416	68981	286940	13874	27273	103573	11910	53333	83397	27221	15245	116914	18968	106795	66356	14630	14841	18392	73804	18005	19362	21681	12544	22367	72515	225995	66468	67177	17216	22036	66867	69740	13393	53605	70385	110639	18102	13392	66422	15354	70024	14228	51788	70052	17250	13555	269400	215387	54141	12532	13000	66197	56282	16551	54124	75316	74309	17345	22775	17975	12534	67895	78733	72657	269378	97165	268513	236930	20133	56150	14860	15528	52530	69719	12417	20020	230484	433256	83673	19387	60530	72091	18788	269261	18787	19139	16008	70967	15201	80914	56200	16881	20135	11566	21824	110750	217653	14609	11520	29870	83924	109212	15116	56095	74041	11658	108143	12649	21753	30058	67134	18793	20492	14156	18263	18817	22791	11799	67849	66949	13078	18226	11745	11949	13614	28109	72655	11826	218973	20425	77022	338346	14573	100088	23834	13860	17877	224171	21973	69178	18150	75939	106014	18140	15289	320890	17311	68026	14056	50927	19076	18974	12393	18813	18612	17215	19016	268697	15982	19225	56470	56306	19687	26934	12505	18458	66912
Paper100	human	27
51008	27249	79003	1490	64089	55773	2773	25936	85437	6814	3146	84896	10081	55504	23767	57396	29929	84305	143879	58497	9617	83941	56947	6672	51315	9698	51203	55664	7799	84142	10810	57511	10658	25972	84220	3646	120526	134510	7404	54680	26127	6192	8813	56683	54942	51575	9443	153129	256586	639	84663	54951	55296	55845	55973	10558	51691	121441	1736	8507	25978	170302	2138	5716	128	10559	6856	9086	51571	55151	9406	22916
358	26277	51102	80352	4033	79591	79683	29	7263	51160	1718	5827	8991	2217	706	622	340348	7423	7923	23127	51109	22827	9124	10367	84649	976	37	338328	27238	1375	140699	90952	55147	55968	22845	2319	3326	284004	9380	131377	51011	10594	2701	10873	11020	84812	55802	4634	115330	8625	1973	252995	10392	57017	445	57176	55352	55281	55902	81562	51253	1838	81603	55168	25819	3270	112950	9267	50814	4682	91647	83862	255877	1120	51706	63027	51530	4723	10623	2040
Paper11A	human	12
3916	8728	8483	6347	1659	2782	5157	5414	5327	8428	805	4617	7791	6281	3078	3479	6194	1312	10097	439921	10962	6451	4060	378	10376	7300	199	92689	1675	2932	26137	861	7764	23643	4086	10955	3487	11346	9806	5214	25900	55970	8522	3655	6748	253725	1281	55589	4000	1293	2799	811	6184	127703	23363	10092	7127	706	348	51582	10541	1509	894	26986	7345	6611	1759	2512	11098	23270	307	5376	1796	5908	5836	6746	715	10577	1513	23301	8175	5921	167227	6809	7520	5320	23150	10916	5792	10797	7060	1462	92154	4147	171220	716	1278	4478	1842	1396	23227	4681	2176	3635	4360	9689	4430	10096	8664	115207	637	7373	9976	5954	10902	23136	334	8611	6764	5641	1072	1315	4015	2191	1266	341	6303	1871	4116	22883	4864	124152	1650	3912	8243	10272	7805	5066	302	10234	3671	79095	23196	9839	7184	1173	5098	8690	10079	6929	2059	259230	567	7042	6414	8766	8988	5478	54765	3105	965	10474	824	25932	120	9168	2719	928	6047	308	4046	8407	10499	6709	4811	7128	26509	10475	7058	56967	10399	5747	10212	8301	5052	301	1102	5352	8560	975	6362	84308	5763	2736	23321	1735	10007	5786	10974	10859	10144	10961	5358	8153	23273	4218	54504	9375	3572	5216	9061	2802	11221	8733	2023	147179	6284	4636	9788	1545	5796	23429	169611	10522	10287	6160	7035	868	196740	7430	3908	23344	10184	3988	3689	9201	8974	7412	1500	25907	103910	3127	10875	4267	3927	165	6588	1776	677	51379	8347	7043	829	22885	27020	2762	51375	10945	6237	8572	5226	3750	5325	2195	4626	134728	9554	7534	7139	216	1307	8552	10634	9936	55830	3075	5654	7357	5721	8655	6613	10217	7157	6597	5218	6218	6135	1200	713	25816	8406	10049	10493	27063	9332	10006	1770	11171	1362	25903	2697	5538	6275	9145	10971	929	1519	6778	10284	10659	9320	25878	1176	3692	1124	1163	6387	960	7091	60481	3150	387	10516	1465	2239	23768	7171	10457	1134	3953	3587	1647	390	2487	114882	6206	9581	7779	57178	5223	3428
7798	1346	25802	1964	10156	8454	10638	6147	3620	7704	1454	2271	9638	6657	5502	5047	9620	10912	8082	4501	6511	859	3887	966	400961	8533	361	1537	26135	64087	7867	8642	23251	4781	2767	29780	5350	5439	1845	10603	55353	3239	5309	3735	5894	2657	9914	5879	1375	7957	9112	23171	6820	10939	2931	10617	23224	5588	4701	27335	2547	2887	2128	1756	23464	2952	57142	51352	506	55186	6640	640	7103	286	286526	581	374655	26873	10632	217	1891	5308	9817	94	816	1943	5813	23367	7178	9152	6256	2029	2752	6710	1632	2806	7220	231	3373	3835	6123	10188	1773	7422	23541	9149	4122	204	4004	1652	10256	6304	2109	6853	8738	8224	2100	55544	4331	8396	54361	9552	10591	8073	26257	25822	388957	5093	10065	5886	4899	1431	9681	7326	477	27339	6433	54963	7416	22877	513	6656	8648	4713	6482	645	5774	8065	10209	9444	3155	79758	687	818	1302	26240	354	9927	1351	2063	6150
Paper11B	human	12
6281	3078	4060	3487	1293	715	10577	5320	1462	7060	716	1278	9976	1277	10234	4837	5118	4069	2719	1026	23273	4621	4636	718	2335	4608	1291	10631	4626	10581	4256	7148	8406	27063	2697	6275	2162	6678	10457	1134	2487
23175	4129	5502	9377	7867	5439	1666	9412	6300	6640	7103	1349	4330	217	7384	2110	1428	9801	1632	55969	5255	2806	3373	7644	27109	760	5029	10063	8802	108	2805	6442	50	4023	2289	2593	5774	4728	818
Paper12	human	12
443	7465	1281	8048	1152	7436	4692	1396	595	1311	8788	7037	2200
1958	4609	4496	6769	5166	10628	901	4493	1052	4500
Paper13	human	25
4628	54470	439921	9638	1573	90780	140465	1152	4684	8682	3992	1796	10916	84310	65983	1760	79827	3316	6444	50626	3664	817	253782	389125	203068	25804	7042	2530	4046	9158	3945	9659	205	56967	2159	4052	1019	1107	845	79650	56993	94005	79712	2224	347733	27338	4915	414	5436	7846	6275	1272	375757	1485	1163	166336	90843	79090
4149	25802	8454	23175	57521	114907	7283	9097	10472	7866	5257	192670	26018	53635	404093	5428	57462	5601	9169	29998	5213	1845	23140	7450	6197	5048	5894	5879	401093	283658	57484	115	10840	7321	8789	23224	10299	91419	58509	55275	7716	9354	5934	4734	7103	3613	4330	144100	51100	5264	9665	4947	283209	23358	8501	10527	155435	6256	2752	5255	4286	26091	10498	1604	79364	57464	79570	10133	4122	79735	27109	352954	29761	7182	2275	5504	23389	9520	51341	4775	23180	4522	221178	84901	487	57597	6542	5886	55229	5537	604	23411	83857	419	4088	7336	63027	5207	53405	9903	401166	310	6324	1455	5236	91039	473	7942	7352	5467	143098	54726	4782	9882	114804
Paper14A	mouse	20
16423	16531	104725	11435	14451	50530	216459	17313	50706	17880	11475	18616	26968	19141	18741	381295	66066	14609	56431	18186	20250	16012	66375	18858
19328	56506	14385	12343	18679	53318	20454	14120	20472	69354	52250	26416	17930	16648	66273	12335	50795	16904	54720	76551	16646	103554
Paper14B	mouse	20
16423	12628	16531	22143	104725	16922	11983	11435	12509	14451	21955	50530	216459	17313	50706	17880	18616	26968	12373	18741	381295	66066	14433	14609	56431	18186	20250	66375	18858	11426
56506	13137	66168	14385	18679	53318	12608	11733	20454	14120	66556	53412	12391	230861	20472	69354	52250	16561	26416	17930	22042	16648	74388	20648	12335	16904	67437	54720	56642	53599	54613	76551	16646	18767	69574	103554
Paper15	human	21
71	3339	23019	3078	4060	10376	861	25900	9902	140465	706	715	1462	4692	1278	9500	10095	341	23224	87	2534	25937	7805	10234	4837	5118	130872	3115	25932	2719	26509	56967	301	236047	6448	7837	7216	4621	633	1627	169611	7430	3988	9201	25907	4267	55384	3958	5270	845	1291	10970	4626	483	5654	10217	8406	65055	1290	6275	7431	7280	25878	6678	6238	9181	6387	2990	10457	5547
25802	4129	5144	1756	10924	217	6123	7380	419	5207	2593	5774	6324	7352
Paper16	human	5
54187	347	3040	1675	3487	140465	3913	1509	57804	28231	10169	9611	1634	6282	2495	4637	3956	29082	302	4837	3489	10763	1915	3959	761	9168	6139	6277	23646	2878	6876	2167	8519	710	6271	54985	54976	7077	6275	7431	3135	3043	51503
200539	10486	481	64397	64359	2752	4703	7273	4625	57538	5886	7832	6324
Paper17	human	21
5444	9948	9778	1802	23166	1613	10523	10263
7053	8697	11102	10654	51100	4286	10845	2944
Paper18	monkey	18
1674	5327	392533	1490	57644	84870	5274	4624	5947	7134	9957	1281	8048	6611	5422	57494	7060	27347	151126	64065	1266	1292	5132	2892	10207	9369	5066	10468	1734	167681	1827	2153	928	6277	1837	10276	301	5243	257019	2273	8683	3781	744	4621	93408	2171	6588	2192	3612	4625	11001	8572	7534	216	4915	81849	202451	22989	3486	23705	10231	57408	3067	5764	54463	51673	6446	10742	387856	3953	4693
165215	9717	358	55740	51251	7531	57406	89	5257	81706	4606	50859	9208	4291	284013	57419	85379	114800	53353	199920	270	10675	283737	57338	4094	8789	196541	444	817	5500	761	5806	127294	118491	55831	2903	6506	200424	998	90853	56261	2167	201140	10923	6696	760	64478	5058	2660	11163	29760	7357	9615	64881	54534	29090	64388	3759	57016	9749	29765	11275
Paper19	mouse	4
17840	81660	12260	20194	53857	1281	56736	17896	17476	13627	17118	50706	22352	12466	29602	17930	360341	94213	12843	12111	107765	58523
18175	20700	12972	20704	19293	20528	21991	17700	80754	14325
Paper21	mouse	6
16995	13865	381280	67055	78889	12317	52318	20409	67776	107271	16432	20620	103468	320011	11852	12798	19891	98758	230935	19664	19240	108797	20200	64704	21985	66679	69456	240442	22320	16885	12757	17390	20088	12260	170439	78903	71994	75782	13601	66868	11883	54375	19035	18391	11820	12428	71735	229279	19656	238257	67381	12190	66201	237542	94284	29812	22350	100715	74511	72425	17869	22152	140557	12331	105827	14381	66039	66248	12978	21881	58810	67016	19231	105988	108911	64294	12469	76820	14694	22196	211468	21849	11931	15937	19716	106326	12028	52808	67804	28114	17105	16647	11984	20321	19989	56420	66976	235442	102294	69716	68298	54484	50773	207181	13033	14455	223453	27367	76293	68189	13411	68591	20911	21938	50706	53323	16543	17294	74012	23790	216134	331004	228410	243676	58520	29875	11966	105837	13024	71703	13852	15519	12402	70350	54667	65963	18453	242687	26889	66648	20091	68278	54394	72003	67456	170460	226422	53378	13169	20683	21745	13057	103724	71784	19156	208228	67151	110094	14376	14727	231123	69953	53605	11771	70385	14457	216161	19141	15979	12558	56693	360213	69146	22223	432508	15468	268377	71514	20303	12534	66913	16918	268513	319448	17254	67844	12983	12409	13036	52588	67510	83673	12111	68911	12825	27984	20847	75753	240024	56212	18789	78655	66222	14688	108705	27176	12334	12512	12226	66234	21371	76123	13009	12368	22630	20443	211770	20450	320013	18595	11933	23991	20382	18263	18817	215114	11605	58998	17524	21812	235534	20016	16792	11745	13132	72655	69675	12527	116701	12015	227746	19088	14675	18117	107701	13803	103364	54635	68763	22037	70422	11964	224171	19944	224105	20463	54138	16592	233876	69178	66824	52118	53328	68026	93686	52377	108052	103711	66687	67963	17215	68090	28146	67702	69538	15170	18438	15381	22634	72043	67695	74760	12406	66713	56455	11783	192192	17219	68294	232910	103537	268373	66540	71946	65970	107951	16414	76477	12229	66357	19025	27399	14828	56807	16668	64138	19943	15902	66251	210998	14269	17904	20115	15212	12330	18035	12443	18538	15945	13038	26943	55949	110052	17876	20055	15463	100855	20535	209011	56356	212377	19988	223255	66616	59031	234593	67996	66455	66174	319584	12631	57258	85305	58200	21853	12518	77891	67097	56447	70546	12609	74154	54170	17865	76044	11813	14783	71778	12521	21335	73723	109711	13528	237436	17035	14451	78809	58521	21955	18073	17025	18707	13822	17210	18046	18643	67300	66929	66999	16319	67397	14230	97434	26384	22352	19655	12306	14211	52653	18984	19354	67511	320940	232539	80986	73569	20383	56496	27060	19291	19384	11430	20343	66882	14678	21386	78388	20014	228071	16173	72709	12192	76893	20202	110954	22629	13058	26914	66890	68891	230815	65945	16905	80287	17535	109900	21788	20641	16477	227094	20937	52874	13664	231834	435966	65972	66147	109658	17357	216869	236539	16785	13032	12832	207854	67211	245631	20687	26561	212898	17386	51788	13806	11513	56532	104799	66197	13449	24070	71566	67865	19261	52616	74102	69310	108073	67248	227541	72007	52530	108664	214290	12445	235439	14268	16002	12843	433256	170706	170942	11938	14131	83925	12615	12988	67623	12338	16881	20135	208987	14569	16201	26987	16653	21827	11520	23943	16523	108735	20363	18703	235380	66884	12861	227399	71780	12925	26425	64899	27376	74589	66213	231423	72265	15900	76952	56489	22027	20588	26931	20405	19217	17158	213053	22235	14969	244745	15251	68219	75398	94249	58246	11736	71902	21973	12986	17069	11848	192187	76998	18212	231871	14056	16412	78560	18974	74048	17159	12393	18813	22390	140559	14964	27965	109857	18648	94094	12177	210992	18458	101685	16430	67803	18950	21810	66442	53421	27053	68420	52276	233016	93762	72461	56404	12124	56722	12868	14113	22143	67299	69710	216197	107272	209200	12567	20643	17060	104725	16852	70099	19414	268980	56047	192176	193813	19324	101434	71853	102334	13653	72831	26364	67945	19385	54644	100434	75234	12577	76192	20111	69263	19983	17096	18611	110033	108687	14186	29876	20833	28113	54354	75565	13144	109161	14057	59069	57441	11777	94275	11435	56706	13723	98711	71963	14827	68092	55989	20963	20128	20610	382643	18080	225896	109552	11308	14107	109754	320987	20706	14635	69639	22695	209294	83701	192185	192292	104458	11465	13627	17450	18081	56275	106582	20770	56221	243905	67732	74105	52357	16534	99730	215280	14679	67922	17118	16971	67689	51800	19672	78798	11501	14314	17220	12977	217995	68861	19330	27223	16418	20652	108000	433196	57438	80286	19650	66667	338467	11842	328547	11974	50909	102866	19205	73710	234385	14130	17112	56177	22631	12566	216725	399558	12035	12257	56717	12457	52502	84652	16172	11843	66500	57813	14038	75292	436015	19194	70129	19896	105278	19063	241520	53610	13448	15382	21681	52004	230908	13244	71602	259302	14265	326618	67177	17216	11853	67433	218335	21924	26362	20148	109934	13008	56700	20462	98496	234779	13885	69226	243369	17312	22793	56378	12345	106489	53625	51793	19921	209707	12340	209446	18195	231507	73825	71947	105727	16800	19128	12504	80876	18389	18738	66614	68119	18605	30840	20102	56459	13185	26434	72729	69654	76205	67153	19241	243771	21753	67134	56354	16952	22381	17279	20492	67071	15162	54208	217578	11821	11449	229841	269470	15275	104015	69663	12070	110095	23849	228880	11491	16202	20218	27059	68014	23980	22121	16765	11769	19221	14325	56612	72572	14904	74440	18824	15361	20005	11886	12259	72446	20969	12834	14667	230596	26934	23994	110006	207165	16423	71819	22177	12487	52009	104082	15081	66475	28077	13529	12522	13999	21982	13877	403174	20440	78795	50934	98733	54160	20340	12367	66102	15331	17750	71805	66953	70719	63985	68011	17936	14594	13867	13039	218138	14784	80912	107702	21956	67457	225027	51810	72508	26433	320759	101757	21406	27050	98715	68120	24128	13618	22388	27279	53893	16164	110809	16480	76286	213211	12224	16211	77113	20229	53381	22146	16362	14489	22436	50908	28106	11844	67246	14782	19262	66058	67733	20932	20775	102371	100952	114584	21384	18759	56526	20116	75623	11772	70757	107328	15975	20514	20104	75062	194655	17218	236900	16000	217430	19703	76448	108909	56320	53872	76408	192654	107823	11908	57261	101943	12051	69048	13030	245045	21917	21815	69071	16985	15901	19652	219072	12894	67103	66859	68052	14775	17886	75965	228136	20750	65973	20084	17134	98878	15110	15374	56452	12580	66940	18791	16569	12833	13855	66153	114713	18616	217109	26941	18938	79566	12449	12831	26961	384009	80291	13730	67451	68115	14700	66172	14281	69590	66922	79555	21826	19267	435957	27221	18010	271221	68647	226154	53860	12723	19053	68774	11764	13681	231580	18779	98267	192193	26424	15354	15364	14228	17928	22166	56791	12091	74478	15452	56282	54124	24045	16190	54608	66411	21366	17258	20216	20529	73910	75605	56150	56348	54353	18826	16819	18074	12575	269261	11746	26417	68988	73699	233064	21915	19108	67427	56431	83924	16403	15387	55936	68279	11658	78908	16186	14702	78540	19242	72599	66515	14127	15939	71085	18783	19366	17764	108897	67420	433897	114249	78519	104111	15211	16777	70005	26451	17688	11461	74091	17698	26385	11690	17970	22288	20810	80884	22228	74202	73112	66844	14544	56726	16847	12362	69781	50927	67896	99543	14360	16155	19084	244810	116891	228359	12370	17150	230257	105245	12752
227723	11980	246293	242570	434382	18642	68493	52331	20112	20280	13382	11515	93696	244962	170718	320780	11652	71207	381801	319518	19042	11640	140577	114142	226646	22333	216565	22004	67582	18027	211389	67204	170826	67067	66594	54411	52666	13631	18019	12238	15132	56458	14571	230673	109032	15114	235493	321000	216505	170768	75991	12041	14886	76282	216831	227197	20322	26419	100201	26556	105638	105348	67026	20597	20962	319801	13405	19110	13682	214952	56222	12859	14137	66379	17117	14467	243574	54366	99236	12517	67398	108802	11836	116848	66959	14479	117146	72020	68058	14081	14120	68559	11787	74287	16956	68851	27407	20918	17305	229589	27395	230810	83945	52430	15260	225115	71687	20411	78896	57915	14870	67680	216551	27425	26572	70122	12294	18032	16469	16006	239706	15191	108155	56327	105522	231413	11957	12700	11496	57320	243979	12391	353187	59308	19043	67154	67851	22129	13052	68263	67442	17907	72397	53867	66048	229228	54132	15107	70564	27528	59027	73652	29811	12797	17451	12180	319856	76238	67126	56451	58875	12039	170728	18452	103885	110963	64930	20393	13602	52570	26399	227835	69354	66988	20402	70240	54403	11937	223739	77559	218461	67772	27494	18537	17995	72388	97884	27364	224938	66069	26557	224860	218820	83767	208076	19027	13040	66841	381126	72149	58901	13196	225887	217718	23789	57443	23874	17127	22417	53600	192197	66235	30928	20528	21425	233802	102093	433241	57432	214048	67620	74182	27357	20660	104158	67391	72345	66734	230163	30057	18392	12808	104130	13850	224132	53945	66231	110157	27224	54342	22673	74143	67288	16648	230249	110959	52187	66602	18563	20336	68770	12857	20648	67530	66894	218975	231225	23936	99377	75141	18720	22666	72635	71617	18775	14129	66148	18023	13430	14194	21991	54214	213056	67426	20603	20364	69674	66493	12864	219024	22335	109333	268673	67811	55981	224648	53422	23828	214084	19714	245860	228413	16779	70396	55951	68083	16865	246728	66717	56873	59008	68810	19139	225341	67887	59052	56200	50795	59010	67088	66916	50850	66997	52285	12767	68842	11639	18541	368204	78286	20496	19415	68140	26397	269614	51798	67434	21769	26374	100072	67283	66701	74244	69804	21808	11363	219094	269987	67184	14533	50762	234214	414108	102644	67788	192157	213539	67399	14161	16011	13063	23807	70561	269344	241846	98193	17436	14536	12447	68565	67197	14923	66587	15473	12867	54613	13026	66514	19299	236794	11534	14369	11950	27398	227059	53376	66790	320583	109801	66043	18577	70579	71059	64656	66416	103767	52637	319900	15464	76475	11668	231440	22222	76178	223753	12826	50915	28295	242785	70355	56434	12166	103819	68465	242297	67542	11732	56057	18983	80877	360198	219249	66945	18780	12671	83410	338367	11426	68197	319890	18600	77300	27883	233813	74088	26901	14151	22019	21402	84113	71835	67857	66674	66105	72503	17993	21417	268566	23965	19212	18578	103554	26420	207212	225288	80879	21763	74192	56419	18674	19775	78244	97820	66413	11512	18861	15122	230770	19290	19301	103136	70380	67579	12484	14719	268780	18293	72900	56284	110796	329628	240427	30839	69601	66892	11423	216558	20190	67955	69217	107376	67800	68273	98214	72413	18516	105271	19328	18007	110323	14198	107734	18145	18426	66626	11674	11951	12296	67128	11855	76824	14733	13380	14077	17242	224792	71233	67238	67181	14042	108682	106522	13690	64082	399510	13383	56248	14732	68134	252837	67669	110842	20668	19245	19309	66407	12583	69577	320222	245841	224647	11448	16452	17181	97929	69692	56317	69399	105171	108655	13386	20266	27389	66046	11766	235339	68646	66771	193742	102857	66075	71952	20301	66052	68709	20720	66477	66660	73327	56736	67041	110595	53883	68449	12955	66556	109910	329506	26554	19122	239217	12500	21685	98363	75406	11702	14545	15476	68375	68477	70603	23872	66377	12325	228608	68652	57170	52715	21981	20787	114601	107197	75608	11757	56784	52685	13138	12372	19091	50849	225020	68875	16510	96979	16832	11782	12509	101772	11474	18160	68082	14863	21987	98366	78330	14683	74112	69668	69554	67914	56491	15451	14712	67292	94214	108837	57275	68943	53379	12419	21841	432989	17762	16709	74178	14282	105272	11685	66646	104721	71909	12877	14302	75516	14800	67443	225888	11972	16828	108829	67956	72157	233107	11958	74996	108098	20744	69721	68539	19244	19684	22682	67464	13542	22194	320183	13915	50496	108958	20293	72750	68795	68316	67843	20230	66832	78255	225160	80888	76566	68342	69104	20021	66706	170658	74325	83553	16451	28015	30939	12514	16206	11947	67273	68252	68349	12466	66531	67866	236848	21822	224727	72584	13518	12018	20185	13017	17259	12716	226548	11593	11865	66270	12036	12952	19056	98766	28185	56524	107569	14359	103436	97998	67889	13982	102791	22145	16508	12176	20480	56430	68059	11676	14600	230103	194597	73708	192201	170756	76510	215384	194162	19153	69981	11429	66878	72479	231070	66278	78408	75717	109129	56428	242083	17260	327989	18242	67414	19046	24067	29871	50766	225845	18286	97761	21429	76252	20318	23830	66355	20916	29810	72333	50753	56298	52432	67863	14629	67609	67236	76299	63953	227154	16562	17448	234847	17975	384061	26428	17178	18746	18029	74185	432582	28080	16601	236520	56190	14860	22359	26407	66836	18514	233529	18597	21771	21401	74776	18143	20869	56188	66885	99379	56758	14866	66447	105298	16493	328384	67681	14433	29869	246154	14751	16019	15929	55934	72674	20965	56695	78785	67452	13136	76857	70754	67027	229663	17256	329387	16904	66218	66291	78143	14707	66400	103466	211673	14083	74504	66151	26926	12193	385003	22117	11946	54151	66898	54720	67003	67199	28062	72085	16431	20238	19055	17909	12450	12858	20348	106529	76509	225283	24000	26891	330814	29856	76137	26379	218885	12974	231872	17261	320214	11949	117149	16600	13177	68797	268878	52665	29864	382117	11370	67242	232164	68877	57423	17132	231670	59021	68453	102607	76563	13990	13929	70695	67267	231630	94061	77006	51789	56551	76551	216350	15199	16646	320661	18451	56350	18767	233836	58994	75723	67383	20917	215494	11472	12183	217944	67724	67270	75607	68801	17449	78751	12293	109108	66834	67015	71679	140721	22003	66445	68339	19687	56445	71745	212391	107508	70266	112405	14797	107568	18130	12323	14718	70257
Paper22	human	11
6942	7249	89845	55226	3670	4316	203522	2634	11170	4361	284001	4340	1244	10204	6553	29	325	5148	23589	11051	1969	55937	2932	2073	51531	3706	6188	101	79057	222234	4836	57007	3655	25758	917	6003	7200	29899	1123	57026	65012	1954	5174	6351	25793	89832	5918	9968	50628	150094	285	84343	55253	84159	9100	1068	486	22915	3782	1048	686	9522	3955	85315	9232	89927	4921	119	5596	8200	8581	10560	410	2939	10225	90952	5610	10691	6286	90075	1130	146174	6421	4599	189	1356	6303	5209	444	23710	953	10008	3627	4830	50486	12	5536	146057	7364	57591	1723	116	9077	10428	3485	4676	7142	132989	5968	6709	7424	23189	9762	2213	23072	5359	10475	5295	7593	1973	5475	1576	7133	4686	5352	5271	8395	2528	4059	155435	55727	796	9122	51726	6352	6585	10144	4493	5671	27130	55281	8692	1390	10950	22925	63906	4674	4113	23178	7052	7551	1669	5347	5468	23133	1380	6274	65108	5457	10139	7422	80298	84720	5342	5675	23544	1803	1414	3838	27285	432	255926	8650	1063	7113	5082	84271	5119	7084	333	9246	83657	23303	7507	7625	6548	5196	187	10650	2780	5871	285973	7166	212	9753	3663	6283	9650	84166	10158	441771	9255	10371	23392	10661	6462	6990	5619	7157	7299	23247	4916	1901	10471	5364	8870	4146	6519	10493	83715	717	3998	27339	330	57132	9674	1510	1857	90987	57794	5795	10562	3769	1174	3665	4356	4343	23385	5892	55857	10659	79966	10551	6716	2971	51655	1485	135228	6835	5127	144402	1361	3726	203447	6521	23595	5079	6850	8634	1843	3280	5329	9044	9971	10061	51071	1294	2712	51663	83541	26045	8602	56987	60677	9536	23229	3428	3481	7798	6490	6514	3949	3827	11055	2639	3898	9034	54470	5160	7071	1184	10260	155060	5447	5557	904	1675	649	7298	5603	3929	6038	1318	2150	3903	5994	23650	2869	1908	3728	727	8227	320	7633	4600	8603	3713	10615	23184	7272	26578	776	3680	1748	3738	10085	1459	8542	66008	5279	5915	1269	9648	6239	9926	5376	1463	2041	23338	51129	2886	4147	1717	7189	9787	9938	10397	10978	5793	3547	10528	440	9881	2209	8364	158677	401013	2050	5144	84955	6580	1787	11240	467	2794	7728	9365	6622	81025	222194	563	9759	10046	2779	22926	4058	7518	2139	673	145624	2491	4126	9334	60674	10314	338	55567	7262	576	9793	55186	10681	2334	10658	623	4150	23235	2564	4502	55789	29968	54674	1316	4140	8772	5834	54884	1418	11184	5243	51752	10715	3263	9833	5724	4108	6363	283713	22993	27079	84230	1833	5696	51237	3566	3880	5241	3556	27074	51259	6607	10224	80347	27297	11200	8106	4490	55384	64840	1847	1231	5055	23165	3039	8824	65082	23180	2978	2571	51317	9114	23066	4188	23361	3048	10201	80150	974	3561	10147	2629	9672	344	23547	6857	10940	11075	22904	91703	2346	9710	1104	4783	11031	357	60312	10443	7732	10384	7371	5087	54925	9737	159013	22822	2532	3817	6707	9928	2172	3751	92	126208	3687	4791	22854	27300	5169	11261	5450	26747	23532	79870	1081	55234	5451	7754	290	4521	6778	6398	4118	3283	27348	129804	54363	8480	5142	11311	11186	5670	4650	5193	23231	654	27306	2261	9094	3625	655	4610	5580	9181	10623	3329	5387	6354	7480	57798	864	2913	5138	9669	10333	13	55422	81027	1515	9757	4776	8985	196	4745	7010	32	443	8492	10157	1795	26153	5645	5252	2800	4956	5099	23604	84841	4068	6632	4336	2523	23047	25837	1312	846	6781	31	8514	4717	11070	10318	7039	56256	6609	4035	8546	4017	4821	10592	5444	4629	4982	63982	30817	401427	57634	6564	4794	4485	8092	10388	65125	662	23363	7367	9677	783	55888	4751	4687	6812	114793	1759	2868	4496	8418	6775	9807	5702	6262	715	5357	2201	6844	4232	5672	2677	1445	5053	10507	9180	11135	114569	1992	3073	1466	7498	4534	3823	389289	460	8601	244	5987	9378	3162	9667	10984	1040	6996	7586	8564	26589	133993	4901	6863	8906	379	5978	6584	2617	283212	8322	341	683	64928	133584	27165	26037	57480	881	56999	4172	6346	23500	416	8553	2153	8170	3383	56902	4756	800	8751	3642	84924	1365	7738	11006	80237	7355	10525	9770	3570	7294	5788	3860	5427	8030	22835	6357	1062	8852	6362	6723	7696	10107	6964	22848	8174	5435	5449	10403	55757	23045	11072	6745	8764	11318	23452	53358	5145	3216	147179	55558	5796	7306	10057	3695	3621	7678	85377	84056	7476	113510	672	10538	23436	983	5549	4482	23007	7158	5801	9766	11025	3356	4300	4103	57461	3171	130617	1111	5121	6503	8702	23209	10228	9810	5733	7408	56952	6925	2965	10999	5832	1690	8940	7464	10462	5151	5244	4061	10552	3821	27294	4986	1548	6447	84879	176	2069	629	4145	6435	9024	2537	10602	2028	23177	3758	54853	1606	57475	3371	6833	5164	4193	23167	5336	51108	1770	3852	1804	6556	6359	7832	9129	5620	8623	725	2348	9933	4088	81575	146760	5348	8326	171586	9162	22908	80324	3543	22996	9476	1272	4318	9739	322	645	9402	10232	6402	81855	1039	54815	3603	3662	4723	40	4130	8710	3161	9229	3764	10410	85320	7171	6690	23483	2494	3990	5498	9564	57151	4758	29060	80778	3012	7547	9584	5673	10141	6279	7356	891	6574	4057	921	3620	6484	9607	8853	4007	5002	5998	25797	10903	171546	7369	4680	390999	2649	160428	2140	23076	6405	93	9119	899	2773	3340	374	25805	219699	409	10313	5784	4814	9620	9481	1113	732	5298	6906	126375	6653	970	9169	23130	9498	1286	1513	2638	5089	160851	7097	23140	10716	5878	5800	6282	2840	28964	83440	433	9720	1441	5341	334	4753	3293	7626	6464	23054	57680	1117	30000	55556	871	7221	5984	10576	902	2036	4528	6039	9854	174	2892	352961	7421	2534	688	3084	8934	9947	23196	910	10594	11202	770	7472	10261	23753	6714	2664	23396	27289	2737	7103	6047	9652	55117	85007	5539	8407	23208	1385	9020	26120	10536	157855	9238	2977	8631	4924	79986	9526	9654	23405	4780	8548	10489	9592	1735	29855	2206	10490	18	9510	912	2286	92737	144577	7448	10745	53836	822	3373	2823	6559	5738	22838	9262	6948	8942	8714	9411	23065	5528	27324	85359	4884	9321	117283	9033	8204	4846	613	3482	6515	420	80267	114049	7486	4804	5470	283358	221393	9724	5306	3760	6356	3381	9841	7584	9804	5116	5817	7317	4647	5407	5732	9656	197135	676	8620	1192	113178	3899	60343	6877	8989	26136	23518	55503	929	1846	84811	631	8372	5017	1828	56	54	839	6783	4050	4352	29901	64207	4939	8317	1917	7490	9894	25777	54453	4678	6364	8189	6565	64714	9641	57335	57574	400688	23503	2720	4782	8790	9751
7871	2632	5516	331	5862	55829	54878	6638	26263	8761	163259	51102	55233	65999	23779	317649	221400	10486	8905	79703	4774	51309	948	5502	145781	55709	7168	55205	4946	84275	163882	7337	401152	200558	253981	29116	3786	285343	4259	51390	9139	339192	57685	54832	55353	6727	11067	113402	3597	55758	23011	1012	221154	79031	9550	23741	90480	152100	55148	29934	64793	55718	5066	6500	23112	4824	51643	9413	142689	65991	51605	8672	506	387750	88745	84317	10542	26046	283578	51705	9659	6867	55173	79665	1073	5308	55527	94	51526	79442	1143	349565	7745	8450	55629	9315	207063	56888	51138	55902	23446	4286	55260	84333	4139	9978	134265	91875	3689	2744	29761	9223	23266	7273	120425	219654	8649	427	5217	55816	284241	3480	152078	200162	80045	8725	29969	22885	55711	6309	23609	3608	81790	65985	441244	157922	55437	84206	23786	64418	55625	81847	63877	58472	7360	54947	27069	91369	56255	158293	8527	54951	128977	54931	1856	10105	51278	4677	7879	131118	25978	29058	5184	55848	26353	4048	1716	54532	57763	5570	57221	56204	54463	6202	1781	25871	84641	60682	81037	401166	9324	5297	375	7037	5523	219404	6678	8724	9444	55328	387	5465	354	285888	757	25934	9342	34	7779	80762	23095	2653	257103	257629	116540	3631	55003	6434	5494	10930	10342	6605	3920	8110	51218	114294	64798	5257	64094	51567	55608	6341	8618	55031	84896	56172	5562	80196	57003	388345	53342	9980	55806	79365	119504	51334	441347	7469	22872	168507	10797	83595	8892	8863	22866	203547	80321	83941	7067	26010	55743	165100	26504	134553	51057	8452	7402	157285	54675	29979	51230	132001	135152	64208	27068	5500	23242	85464	10668	4601	130074	440309	81544	55861	26959	54629	51227	91408	10651	203859	171024	26509	4815	7008	400030	23252	254295	51100	23116	54902	10935	5150	23376	11257	7994	5412	23291	55299	22982	51076	134510	10884	60626	113835	25840	3652	64710	55255	343	121256	8813	83737	57464	57485	80335	857	115353	23024	51668	83988	10827	66036	80025	285148	11149	54715	114926	1652	63929	440558	6304	169714	57095	84312	54541	10135	96459	27034	6558	400368	25941	81552	8195	10048	64282	10806	51126	64149	116461	9791	441052	22808	29079	51119	7386	55041	143381	148281	26097	25963	2787	84274	7411	54988	9145	55745	64343	10236	80824	80852	80209	3977	54883	53405	9320	55183	25875	79008	55658	54462	26271	10186	9555	9776	83636	56650	1998	154796	79568	144108	112495	23731	55628	93624	7322	38	401307	55122
Paper23	human	18
4060	1278	586	11167	1601	4626	2200	4313	7060	1462	1289	1282	1277	1291	3382	147343	1293	716	22906	4608	9235	1281	5641	6157	2335	6205

Paper24A	human	21
3957	3936	5880	834	54440	8455	1292	3627	2350	581	5730	23659	6352	4938	7076	4626	3500	3458	6373	10537	3135	393	3726	6850	3587	951	3481	1890	28299	5920	1116	939	3003	811	5320	283650	240	1277	3669	3492	2065	3932	91316	4542	6363	5696	3119	4621	2185	7412	1231	6696	1291	91304	10437	963	9332	3430	4283	3123	4610	864	7940	5214	3684	348	1992	3162	10095	752	1536	10521	3108	3115	2014	5788	6357	6362	80342	9919	5216	3689	3134	10062	10663	3507	4608	3437	7139	11151	2760	26191	2219	4318	5360	5778	4814	9535	6366	9415	2643	3659	5698	352961	6772	10123	8631	3512	3001	3310	10875	2335	6355	1043	6916	28815	6288	713	929	28566	54	25878	1134	972	3106

Paper24B	human	21
7074	3936	1123	5880	834	285	54440	3627	23659	6352	23273	7076	4626	3500	6373	10537	393	3726	3587	3481	3820	1890	28299	5920	1116	939	3003	5836	5320	283650	11030	1277	3669	3492	2065	3932	91316	4542	5696	3119	4621	1545	7412	1231	6696	91304	10437	6648	963	9332	4283	3123	3117	864	60489	5973	7940	3487	5214	348	10990	1992	3162	10095	752	10521	8566	4656	2014	5788	6357	6362	80342	9919	5216	3689	10062	10663	3507	4608	4635	7139	3371	11151	2760	26191	2219	4318	5360	23109	145389	5054	9535	6366	9415	2643	3659	5698	352961	6772	10123	8631	3512	3001	10875	6355	2124	1043	6237	6916	11118	28815	6288	25999	929	28566	54	70	25878	1134	3106

Paper24C	human	21
2194	4599	23659	10444	3726	3481	6590	28299	811	5320	283131	3669	3492	5696	4621	4314	7412	6696	91304	91543	6648	9332	26226	8266	4283	5214	1992	55643	3162	10521	9919	3689	3507	10964	4608	3437	79646	5054	3659	6772	6355	9636	28815	6288	1134

Paper25	human	21
3475	3554	27063	6347	4609	23227	467	2353	6935	1052	1647	23764	7357	3371	11080	1490	7538	3491	1839	4616	70	134	3304	2669

Paper26	human	3
8434	5911	1638	26512	10146	8850	9039	7337	51449	57606	27106	9295	51742	10181	10380	27352	23770	8895	4211	3987	203068	5968	55660	1975	9197	2752	1499	1959	5870	2589	30836	5885	2820	27063	10463	375	490	2200	3481	3949	1836	6731	6046	8829	5562	2683	7057	10092	754	8087	2801	3091	55573	2936	1282	7159	7402	467	214	22926	9541	10314	5469	1316	3658	1655	11099	6935	3192	6319	221037	1613	5152	91137	65110	3839	11234	23049	3799	27252	8985	7707	10486	4035	8546	5444	6662	8717	2799	10203	8202	9180	351	1012	26985	6873	4897	9975	219333	7678	1295	8871	8439	7357	83937	10324	54431	5373	960	818	6643	8038	4437	5311	1434	4090	6574	4683	9392	4841	6498	10512	1958	4594	2122	1509	9169	3488	8780	23451	1960	334	1353	11260	3716	7799	10594	593	57142	5514	5747	384	4598	1739	374378	6093	7072	4162	2778	8613	57536	84658	4233	2149	123	6782	7328	11212	4131
517	1244	79026	5269	10975	10952	3399	975	10423	4493	60	4504	7351	8270	4494	5348	10410	1397	2548	2006	9902	4696	192286	5250	10262	8225	1340	1652	2352	10591	27089	4691	1351
Paper28A	rat	24
502764	298689	310749	252959	313722	302642	81714	362196	498009	64298	305830	315745	64534	81783	304268	64038	140941	300675	306262	294754	361797	117022	29657	294436	171069	29192	309197	29456	25497	316742	89813	303803	305105	207126	361676	29215	368042	60334	303281	287191	362334	306344	171071	25095	311437	83526	58853	303831	294007	294846	24567	306347	362703	29596	25708	64474	24627	361256	113955
24269	361179	308009	25739	85246	306243	117051	363158	117557	287094	25585	171046	89784	313974	171100	29148	24791	498279	300795	24924	363269	498962	25041	361301	302248	303135	498564	116641	290655	360243	24309	498398	25073	298069	60327	59073	29279	301035	362587	499322	83425	367743	288454	362513	360647	302363	502505	362590	81716	50671	29345	113922	85490	83823	25333	81633	81520	81749	29179	498538	64001	81821	311559	25418	306542	25717	360564	25603	499304	292907	84032	25123	361227	297073	288583	287615	117024	314981	361324	294673	116590	404280	445415	54294	361233	367307	58945	500351	25285	360809	79129	24772	300078	25745	171347	362963	25470	25455	29366	314961	304285
Paper28B	rat	24
502784	293155	117540	83476	24176	25145	59101	29467	308363	364033	292640	24679	29657	499256	500030	311163	363129	116727	24423	25333	25139	266803
362691	314336	117265	314243	361184	286917	304740	306344	361015	363662	84025	64622	140655	286979	113984	24954	29308	293960
Paper28C	rat	24
295458	295602	24373	287805	294504	293016	24224	89803	171548	25145	59101	64347	502414	246074	25528	24514	113959	81749	308363	25599	364033	29428	54232	83573	24914	29313	292640	294754	24679	25359	361612	362437	304330	294853	499088	311163	500059	25112	83586	290655	257645	363129	295625	65204	360341	24423	25139	313235	298541	287715	54234	362224	367086	246253	246324	304431	25285	499751	306283	498994	502776	362737	500705	266803	25361	24967	293614
117062	502764	84389	79240	361639	307618	290669	171329	79210	287936	207126	64709	365603	317258	114765	94204	301000	25293	360785	259171	113965	294088	25287	361774	362973	83422	25638	24954	309374
Paper29A	human	9
10838	4316	5167	112812	2932	57007	3431	27072	57494	6303	6392	23516	4486	10300	9138	8941	3213	8013	4493	55281	3572	23446	5468	4504	2308	5292	212	10161	810	5364	27063	3486	57132	9674	23484	5050	116328	4189	3726	6051	64801	9310	3949	2639	5179	23271	2150	140628	11279	2619	3983	4609	5376	4716	3091	4664	115	10269	25	363	3658	3775	10891	1340	4490	5064	3299	6836	2289	23231	27033	4495	4500	6236	79652	26524	6522	84133	1999	51306	993	4496	2117	7536	1992	5166	116028	9378	4015	29982	8566	3570	339287	9684	81671	51304	483	83862	4494	51069	1781	25871	2566	3603	8038	9564	286161	6581	7538	9779	241	489	57003	219988	255631	4929	3659	538	84923	4753	5868	7799	8653	2664	57612	7027	10154	120526	55775	56261	10084	10017	83740	219287	130026	152137	9711	9567	1183	55853	440853	4616	1060	3164	6565	379013	51316	6428
637	7409	10754	7067	388228
Paper29B	human	9
7803	112812	57002	55164	7184	25932	51726	366	55193	348180	8621	5364	6568	1373	8451	493856	23271	1748	1545	6522	7536	5294	29982	84513	2902	3852	1781	2566	9779	255631	55775	84307	255877	10279	6565
7398	6477
Paper30A	rat	19
25145	29184	81714	24450	29215	25095
29517	81682	140693	64316	246074	25123	25433	84013	117030
Paper30B	rat	19
24309	24264	29171	65030	64457	24504
246074
Paper31	human	9
8048	1278	1471	710	7431	2992	6281	347	10928	3490	3105	3492	3538	3107	6271	10581	3123	7114	716	3429	567	9235	10410	1281	6772
6261	226	6529	7168	4703	7140	7852	89	11346	7136	5442	2675	4632	7169
Paper32	mouse	20
12628	16432	20200	12757	71994	217664	18647	22152	74315	102294	16543	12363	23790	29875	13040	15369	20195	140497	13057	19141	13036	12258	58809	14960	21923	67963	11867	67702	12406	53311	18636	20196	16414	66205	67397	14276	230514	232157	65972	56743	13449	17113	12445	14268	12508	433256	56045	14955	105166	12925	17158	17274	14969	192187	27965	54519	18950	21810	22143	107272	20567	14961	22151	14314	12332	18830	17972	23833	231507	20852	16952	54208	20664	17227	13039	12835	20229	53381	20204	14026	16985	109042	67103	12833	11464	66111	17928	66607	18826	54353	12575	22329	17698	17970	73112	56726	106725
18175	81879	18631	14081	193740	53376	18670	19775	11702	12509	20230	16562	22359	66447	78785	17700
Paper33A	mouse	26
22004	19645	12180	67092	21925	30928	20391	66273	69253	69585	76475	241113	53311	20190	56012	108682	74166	22437	217012	21955	17967	384061	16002	12862	29856	14313	18767	22003	17896	232232	381290	20324	11937	17930	13175	21924	11459	12715	66106	320678	68760	53376	17883	21957	74165	76441	72330	13867	21956	24053	19309	22138	11474	72774	68507	14261	11464	108079	13195	17928	545325	21952	13800	81799	114249	17901	66139

Paper33B	mouse	26
19092	328232	11752	74038	14062	17313	13830	67468	16177	12983	67603	70466	107849	20753	12581	72119	101127	18811	68743	68631	77889	12508	19663	232975	12332	76901	23892	54141	53625	21857	74155	77125	211488	319520	19224	21826	13393	15364	12116	53901	21824	13860	26886

Paper34	human	25
11345	140465	966	55011	10975	9556	55222	54948	7458	2339	10611	5209	27295	65991	2621	4330	64359	415116	252995	55527	1499	23479	468	148523	1855	103910	1327	10256	140467	23786	84557	8073	58472	10043	6487	10922	128866	51282	2971	5774	51673	157310	55197	63891	29109	1476	8405	1675	5524	85366	3983	2010	79365	56997	5224	57659	9778	3418	4706	5481	8557	5110	10749	27335	492311	84331	23492	3105	8839	738	4634	64236	217	4815	83986	284403	2180	81631	55352	92999	55049	1340	84706	7001	6271	51706	54963	7915	10231	79155	81873	6324	4728	55075	32	6236	200539	114907	4129	4717	10318	79590	84545	4629	4722	4729	149345	84881	8878	5601	51365	51451	5350	4190	56954	7167	92293	439949	3945	5710	5264	140735	55969	116448	29094	10057	11140	10133	6253	84316	9261	369	1487	6275	9446	513	645	51335	4723	10209	79791	818	4303	1892	54438	114782	51676	2271	55052	28989	5239	10425	5037	119559	79974	29086	8996	6640	55861	3778	5052	26112	3068	2030	8678	64682	231	84337	6647	5705	79724	54973	5141	60412	29988	2766	11344	27089	11155	11047	4694	8644
10097	389136	1553	378	10376	22918	80727	1293	26986	26135	359948	950	55752	8440	7009	200916	8301	65117	1355	116496	9315	1026	3908	55149	64778	57534	1601	440608	26060	1284	7140	27161	5509	6189	2200	6124	54850	25957	7329	55326	6194	55608	51747	378938	22872	163859	1282	5641	688	10252	5573	55082	29895	6139	9304	3609	91316	9665	7994	57568	64710	6222	7136	5270	1495	4666	6138	64175	10152	79811	8613	4008	84848	10098	79718	55800
Paper35	Human	18
6227	9852	29116	9470	79854	9774	23063	6286	51447	8726	1983	10460	10557	7247	4953	8880	1327	6125	22898	10733	360	64151	8539	10114	10772	91624	8793	3178	2130	10615	10724	1054	7389	220988	890	701	5573	10658	79836	4666	339290	54556	1104	56061	81611	8637	8480	54520	11116	51552	79959	1654	23306	55206	8161	23210	50999	6443	6804	3148	79901	65117	51275	4603	1604	2764	10492	23594	2305	10802	6498	4853	2280	5534	7181	5411	9055	10564	11004	22889	10652	55327	10776	3304	54469	6428	164
5862	1020	8743	8239	11230	8878	594	6302	10096	56947	6672	30851	4599	5441	11147	25937	10346	25945	27077	5530	5359	6615	10447	2745	10197	253635	10561	9973	4938	8519	1601	2181	4698	7351	7157	23365	8038	6571	3428	2782	23607	6605	3920	26065	25915	10972	5054	9779	23586	25842	9653	23249	8826	831	2495	3434	9732	22941	214	27230	6772	3248	55288	23673	7035	6138	26585	6237	6857	9636	11031	7534	5087	10605	8798	10424	3430	23231	9555	8125	59	79957	2247	51652	80310	1955
Paper38A	mouse	2
53375	18088	11450	17313	22227	13009	21825	20276	22651	20042	107765	17189	71690	16492	21943	12266	56642	27279	22228
17164	26874	234362	170768	20962	20520	17996	12353	16716	20850	399571	20195	12865	22353	22042	50500	20526	11306	73024	16519	110957	19075	14719	20656	14343	13137	58238	140474	22646	14407	58200	13829	29859	14775	217119	56292	16524	30952	12032	12091	18746	23954	14555	13591	16578	93759	55936	26570	11949	17151	54427	12183	17349	26886
Paper38B	mouse	2
53375	18796	16533	13009	20249	16149	11537	107765	16492	12721	17178	65964	21952	22228	15982
17156	18655	16716	14605	12715	26908	16438	51801	13170	14385	12842	58200	11474	20674	14555
Paper39A	mouse	22
17869	12331	16956	30956	26458	50706	19252	22227	15936	67951	13040	20701	15519	11910	14201	12873	270166	15528	12409	66222	18793	20382	14960	14923	67213	19088	19944	24055	56367	13654	83814	114741	66642	56437	52428	17025	73656	20472	20293	59090	20848	66402	12036	12267	16477	20198	65972	14539	433256	14131	14300	107765	79554	15586	16600	12683	22235	14969	68614	12227	68695	63954	56722	14998	22017	13653	12686	17896	18080	22695	57914	20306	16418	193740	209683	14579	11811	20296	15370	282663	269523	16598	67880	12702	21857	17110	15368	16007	74155	12475	66725	17750	63985	14190	20203	12509	21930	56193	20750	319716	12514	14281	68774	17928	81489	20201	14127	15939	74091	11690	17970	17691	12362	16193	75646
67489	67441	67101	18972	18111	22789	66838	66959	11364	66143	23956	56429	80782	27015	27280	19346	20660	68039	224671	65107	20024	66161	21766	76568	17997	15464	14387	51801	14151	108075	69538	19719	27226	54634	234388	110595	58200	226971	11782	68943	19244	14768	18742	23970	21822	66350	11865	53413	97998	26940	22359	57264	19737	71787	54199	13136	24000	67388	50996
Paper39B	mouse	22
17533	20308	17869	12331	16956	30956	26458	50706	19252	22227	15936	67951	13040	20701	15519	70350	11910	14201	12873	270166	15528	12409	66222	18793	20382	14960	14923	67213	19088	19944	24055	56367	13654	83814	114741	66642	56437	52428	17025	73656	20293	59090	20848	66402	12036	12267	16477	20198	65972	13806	14539	433256	14131	107765	79554	19735	15586	16600	12683	22235	14969	68614	12227	68695	63954	56722	14998	22017	13653	12686	17896	18080	22695	57914	20306	16418	193740	209683	14579	11811	20296	15370	282663	269523	16598	67880	12702	21857	17110	15368	16007	74155	12475	66725	17750	63985	14190	20203	21930	56193	20750	319716	12514	14281	68774	17928	66175	81489	20201	14127	15939	16478	74091	11690	17970	17691	12362	16193	75646
67441	67204	67101	18972	18111	22789	66838	66959	11364	66143	67680	23956	27528	29811	56429	81500	66211	80782	27015	74182	19346	20660	68039	27224	110959	26754	16522	65107	20024	21766	76568	17997	228880	15464	14387	51801	14151	108075	69538	19719	66376	27226	54634	58916	24017	59047	234388	110595	58200	226971	65256	11782	68943	70134	19244	14768	18742	23970	21822	66350	11865	53413	97998	18242	26940	12785	19737	71787	54199	13136	24000	12350	15499	59021	67388	57344	50996	75607	17349
Paper40	mouse	20

212398	59069	27528	11829	22042	20648	21924	17906	140781	16011	11668	27226	16495	21955	22194	76722	21952	12323
Paper41	human	18
571	140465	26986	1349	8148	1026	10256	10787	1843	1329	1028	374291	25821	10797	440	1347	4725	1428	11163	4718	1978	4728	55616	22809	4717	948	6430	4710	57761	445	1339	267	1346	7538	6263	8837	6389	11260	7545	384	4726	4707	2487
55854	3146	9821	84159	8660	6049	5066	6880	8284	5295	301	3148	7503	10449	3030	8725	9728	6342	5980	9314	3730	4128	4023	8634	9086	23022	3313	25957	9079	84263	10512	10425	847	7528	3490	10628	10299	481	23196	9334	25901	5747	445815	6840	2180	81631	169611	6192	6450	5190	3482	51185	5893	1956	2778	54407	83989	441749	5142
Paper42A	mouse	20
14281
52331	109979	14571	11932	66397	211623	11450	19883	11829	52250	50795	13009	67399	13197	66240	81877	53311	53318	98363	11474	11537	20750	19293	12299	17196	11464	14555	170942	14431	67437	14884	12350	80884
Paper42B	mouse	20
17748	14960	56437	16149	107765	17896	12772	20296	20750
13405	211623	77106	170942
Paper42C	mouse	20
76709	68041	19240	20200	21985	12260	17533	20308	17869	19202	20873	12655	12978	11303	19716	17105	16647	14999	102294	22234	20716	27367	12262	21938	50706	320982	67092	12482	29875	13040	17927	243467	16988	70350	65963	140497	13057	14727	19141	12558	14129	19264	13036	19227	12768	12512	18173	21664	11816	12837	13733	14960	16792	13132	11964	21923	28146	18438	13371	11656	53311	21825	18636	16414	64138	15902	18538	13386	56437	16409	17476	16854	16149	109711	19107	12267	27428	12728	16477	20198	13032	56743	17967	12508	14866	16019	12338	107765	434033	71780	15900	14313	21679	20617	54519	21810	232341	20288	107272	20933	12506	102334	13653	13014	223433	17896	11435	20666	22151	67513	12984	11501	20306	104759	16978	12772	14130	13003	12257	18301	27280	20296	23833	231507	18787	12767	12982	16952	17084	15162	11449	213002	17883	22121	12702	21857	14325	18824	12259	12774	110006	12475	22177	12484	17750	13732	21956	227929	16164	16071	53381	58185	66058	114584	11492	17218	72042	13030	21815	11810	16985	19652	20750	16081	66940	12514	12044	18616	18938	12721	20719	19260	55985	14017	17928	54124	16190	12394	18826	14431	11746	80914	12268	20201	20210	223601	81799	114249	13860	80884	17381	73112
12468	271877	222831	12966	196558	342723	14487	275608	112	10414	6254	3272	297552	267377	259901	7044	281298	3440	2159	249131	42192	288693	2766	6635	297	12907
Paper42D	mouse	20
319162	19240	20200	16979	12260	71994	19035	16948	20308	22152	19645	19716	17105	20716	216459	223453	27367	12262	50706	14187	17294	67092	67951	13040	17927	16988	70350	65963	102657	20195	13057	14727	18102	17748	19141	12558	14129	12534	66184	19264	13036	11846	12512	13009	11816	12837	14960	16792	14726	67416	21923	16541	68026	22634	53311	56455	21825	19025	14828	64138	15902	13386	56437	17476	16854	68743	12306	11475	14211	231807	12267	12728	22154	20198	13664	65972	12832	13032	11513	13806	66197	19261	12508	170706	74117	12338	107765	18008	14969	74840	27965	14824	54519	53421	52331	19200	15951	107272	71853	13014	223433	12577	12517	17896	433785	94275	11435	60406	17885	20666	14635	22151	243905	67513	11501	20306	12332	67220	12772	14130	17263	13003	18301	27280	114887	20296	13008	17345	23833	231507	12767	56642	16952	17084	22381	11799	11449	17883	22121	16765	21857	14325	18824	12259	12774	22177	11629	12367	17750	21956	320759	53381	66058	105785	114584	11492	72042	16985	19652	20750	15374	12514	12044	18616	12299	20719	14017	13195	17928	12394	108961	18826	14431	12575	11746	22142	13800	81799	228836	114249	15211	17877	80884	17381	73112
212862	13405	68738	211623	11450	353187	11829	57435	21835	80880	104158	11826	11534	23882	51801	69574	11656	19301	11565	20249	20623	77106	21846	19293	12778	246747	12176	12319	21401	170942	16493	16019	16523	22117	56357	213006	12350	16600	17700	11722	17349	17884	56338
Paper42E	mouse	20
19240	16979	12260	71994	98940	217664	12153	16948	14089	110956	12655	12978	19645	19231	15415	19716	101489	14419	17105	17387	22234	20716	50530	216459	223453	15959	27367	76293	12262	21938	50706	14118	20677	17294	67092	226691	29875	67951	13040	17927	70350	65963	102657	140497	13057	14727	17392	19141	17022	14129	56399	76884	19264	13036	12111	12825	18173	13009	11816	12837	19822	13733	14960	17285	16792	14726	67416	66375	21923	19734	67963	17215	18438	22634	13371	53311	20558	268373	16414	64138	15902	53318	13038	13386	56437	17476	12631	16854	14783	109711	14230	12306	11475	231807	12267	12728	16905	22154	20198	12832	13032	67865	17918	12508	12843	170706	74117	12338	107765	18008	12819	71780	20317	21679	14969	15251	17159	27965	12555	14824	54519	21810	56722	15951	70099	13014	223433	12577	108687	242050	54354	17896	94275	11435	60406	20963	140570	20666	106572	22151	243905	74105	67513	20306	19038	12429	14314	12332	16978	12943	12772	14130	17263	12257	16172	241308	474332	11853	20296	11717	107932	23833	231507	12767	16952	17084	22381	15162	11449	17883	22121	12702	21857	14325	18824	12259	15368	12834	12774	110006	22177	12367	17750	21956	320759	12835	17181	20229	53381	22146	11983	66058	105785	217333	236900	64074	16985	66819	51797	20750	12514	12044	13178	18616	20397	15185	13730	11464	20719	55927	14017	13195	17928	12394	108961	18826	14431	12575	11746	22142	22329	13800	81799	117599	114249	12442	17877	16468	80884	22402	17381	73112	67896	17150
212862	17840	20112	20280	109979	14937	223455	100647	269587	20503	16922	67834	21854	13405	68738	57279	24131	22340	66541	14081	14120	59069	66397	16956	68066	211623	11364	20918	67460	12759	18534	67680	216551	105522	11957	11450	66117	18115	67442	70564	210044	20324	70186	269951	57435	67469	21835	15277	106264	75572	13106	66841	67713	11636	15130	20528	407785	74182	104158	12865	20501	13850	11811	27224	68198	67530	99887	108116	71795	15528	22335	12491	69046	12725	59010	12266	12359	212111	51798	140781	18606	11363	16069	13063	18639	17436	54613	19299	11534	71660	110826	215751	52637	11668	16012	52910	242785	68465	20341	76263	51801	69574	11669	17993	93747	59011	97820	11656	15122	12896	19301	11565	64209	66084	216558	66925	20249	19317	14245	56012	14732	110842	19245	53869	12583	16071	94063	14164	66075	66052	20720	109910	228961	50724	22210	11702	68375	231086	11655	12509	11782	56812	11474	67914	19349	11537	17025	14154	77106	72157	17842	68342	19293	66350	100972	66091	67484	66857	246747	12176	12319	12283	72479	20568	67130	67414	19046	14104	20916	56298	67863	14228	235320	69581	16562	12869	74185	70456	56190	66152	21401	14866	170942	12151	16019	13688	12335	23831	78785	211673	16669	22117	108143	22371	12450	12350	13177	15488	30953	17897	227095	68494	13929	17311	11722	14373	12183	17349	66834	17884	103694	112405	56615
Paper42F	mouse	20
19240	12260	71994	18647	14089	19716	17105	22234	50530	17313	76293	12262	50706	17294	67092	67951	11443	17927	13040	70350	13057	14727	17392	19141	17022	19264	12111	12825	13009	12837	56360	14960	16792	67416	21923	22634	13371	53311	56455	19025	64138	53318	56437	17476	16854	67397	11475	78388	22154	20198	65972	12832	16002	12508	12843	12338	107765	18008	14313	27965	12555	21810	107272	17060	19414	13014	223433	12577	12517	17896	60406	55989	17885	20666	17329	106572	243905	22151	17118	67513	104759	14314	12332	12772	14130	16913	17930	114887	20296	23833	231507	19659	16952	17084	22381	11449	17883	22121	12702	21857	12259	12834	12774	16061	110006	22177	73737	17750	21956	12835	16164	17181	22146	21789	105785	114584	12842	11492	236900	217430	21815	16985	20750	12514	12044	18616	20397	12299	20719	14017	17928	12394	18826	14431	12575	11746	66478	22142	22329	81799	15211	17877	80884	17381
212862	20112	57279	14081	16956	211623	12759	18534	216551	69190	70564	57435	74182	104158	13850	71795	69046	19299	12896	11565	216558	19328	20249	14245	53857	14164	20720	210582	22210	11702	12509	77106	19293	66350	66857	246747	12176	76722	27273	14104	235320	69581	211673	20928	12350	68494	17311	11722	18767	20917	112405
Paper42G	mouse	20
100647	16956	18115	269951	12870	17748	76905	71660	16149	21386	20568	11938	68738	20429	20501	18829	12266	319202	16071	14164	114332	16832	246747	19699	12064	11722	22341	15228
52331	11733	11829	20603	231440	53311	53318	12526	56298	59125	17700
Paper43	human	21
5936	571	4501	2114	11336	404734	5861	10531	6385	1580	10428	678	1973	9467	6136	2752	6710	272	4953	8754	8880	2308	54432	29072	262	23514	51042	3930	10879	1831	5036	347	10260	91624	3178	4609	22936	5376	8892	8819	11177	7050	1316	4928	6905	201254	7152	8565	4490	4739	6788	5277	54874	10199	10153	3196	4495	1647	390	26574	27004	6749	10953	3992	4496	9263	5888	3073	6584	23481	4837	23210	8553	7494	10527	3646	8544	3459	6670	4489	868	7430	23764	23461	664	5980	134728	26156	10196	6499	9277	6122	9130	7936	374	5714	314	8780	391322	55556	4043	4864	9221	4601	26019	1464	4780	23469	10180	9262	885	4673	4792	285190	133	4616	5175	5876	185

Paper44A	rat	1
29271	29565	79449	64527	24660	81767	25459	64158	29288	25205	81765	81686	54318	25176	24471	83521	79116	171105	25125	25697	25625	65139	116598	24383	25673	116643	117282	94198	25585	25669	24246	25576	25348	140868	29463	29670	78959	25737	81754	81664	117263	117505	81774	170667	25619	191575	29668	192255
25443	81752	252916	64161	81677	25685	25263	81747	24470	24366	81734	64440	29524	24604	25293	29179	81779	29354	29482	117243	116551	94172	29568	24831	25610	25040	58980	25102	24268	25629	24215
Paper44B	rat	1
29271	29565	79449	81767	24708	65152	29286	25459	64158	26956	25205	81765	29543	81686	54318	24471	79116	24465	171105	25125	25697	29753	65139	25513	116598	24383	117282	29192	24189	79240	25722	29619	24424	25306	25348	24212	29463	25293	24831	29693	117052	117505	81774	25285	192255
29507	25413	24781	25426	24245	24244	83785	25250	54240	56080	25756	54232	65262	79131	83535	29754	24268
Paper45A	human	18
8563	54876	25998	26053	5689	5510	834	23623	57117	404734	1153	6780	22828	7247	58486	64121	5612	11171	330	375	3190	6434	27336	7375	140597	22980	4664	1650	51191	80173	1655	1632	4831	50813	2580	55166	51105	5293	4129	8209	55056	1173	4837	80237	90233	57191	55252	51313	25994	10440	22950	57821	6464	3358	6422	5962	3221	2171	54809	7919	26054	123	10776	57730	6674

Paper45B	human	18
8563	54876	26053	5689	966	834	80349	23623	10213	57117	404734	7247	58486	526	5612	11171	330	113419	4714	6434	27336	7375	140597	22980	4664	3183	9365	51191	80173	50813	6597	55166	51105	55651	6632	5293	4129	28973	8209	55056	1173	80237	90233	57191	27102	10492	51313	25994	10907	10440	55308	57821	9604	3358	6422	3221	8813	2171	54809	7919	26054	123	10776	57730	6674

Paper45C	human	18
57007	526	2167	55000

Paper45D	human	18
8013	3930	115	5889	3226	57798	7010	6721	10994	8859	10736	64850	79785	8898	4653	9358	51594	7453

Paper45E	human	18
6229	23244	259230	8788	11232	57154

Paper45F	human	18
51696	3667	10428	116496	6427	2820	27063	55119	57419	2019	29984	10913	5090	4634	1114	1730	7035	55893	6588	57415	958	27252	23463	4624	8991	637	2926	5530	55167	4635	78987	7140	9882	3920	4606	23061	26355

Paper46	Mouse	20
103172	56086	16017	74038	21818	216363	22095	27275	11733	77117	20731	13612	16666	60321	17907	12180	14623	67958	80515	20391	69774	13110	216440	328110	11846	26908	67603	13654	13340	53311	73166	18104	67238	56012	53318	71762	21955	12385	14562	320767	12309	12992	19261	56334	52231	20348	21858	16158	22590	13505	50994	26419	12577	56745	14538	16615	23827	11937	93760	17263	17930	11811	16123	21924	17086	12715	19692	20102	81018	15109	11449	17768	17883	21957	27985	22019	13867	72886	19309	16675	20423	67874	70603	16832	11474	50912	16660	15110	232811	19395	97487	21673	12503	11464	17928	12677	21952	50779	15211	12398	13848	15394
14756	18744	67337	21689	72459	14825	15937	14234	13506	20311	30957	14620	12804	18082	14605	21784	268303	14456	17933	19114	69714	15903	20220	15901	228775	105092	56876	20678	14275	16329	20135	16193
Paper47	mouse	20
17879	19240	20200	17083	17105	17313	14187	26373	22696	13057	14727	56360	108101	212943	18034	50918	17215	20196	218977	66357	14790	56356	67042	27370	20848	14678	18602	12728	16905	52874	20198	73836	20042	20135	14955	18807	21672	74840	192173	19200	12567	21807	109019	17896	69202	14635	22151	20306	20652	67220	14735	11853	17345	64652	11449	13717	22177	17750	106952	13476	20229	66395	97423	52398	101314	11610	69071	17886	20750	12922	12018	12716	56462	22166	18718	217779	12575	80914	22142
69957	103213	170768	21427	12400	57319	64213	20826	270210	12700	546355	26399	66268	12482	20528	114128	67070	21411	12491	109333	224648	20222	50850	109801	18670	21844	16438	11732	68837	103554	12484	56772	14385	13383	18679	19353	19047	71452	18628	11702	225020	51811	59289	78832	102462	20480	67166	16019	12335	15206	211673	52231	67199	17189	13010	17700	81845	545968	18201	20183
Paper48a	Human	16
6535	4060	26986	84935	1048	27295	23097	337867	5742	252995	29937	468	710	56755	4626	128977	79714	274	23175	6518	2619	29082	8988	205327	2180	6450	4659	3107	5087	10186	6774	7169	114907	6445	26137	178	1974	716	1645	389125	9702	800	9770	694	4703	57326	10133	219654	4635	7139	629	83937	10324	7140	90	81554	4633	9415	29895	9238	3910	79600	2335	2162	25878	6387	900	11342
5499	8905	10376	5502	23164	23261	10383	3925	8564	5515	7514	2521	203068	25932	10606	1973	644	329	990	4953	4175	2589	23204	5935	9133	440281	462	7416	8667	3921	3015	55740	3400	16	4617	2130	54205	5631	5393	51129	4478	440	230	56950	7905	6640	8407	1655	4052	8565	3187	5420	216	4008	64841	1164	8568	1978	57410	22900	2091	1719	6428
Paper48b	Human	13
8774	58	6649	140465	253981	23630	27295	3157	23273	7123	27063	5176	11341	1675	64170	10345	80854	4842	8988	10138	7138	1545	4659	845	8804	57214	6711	6398	3799	51778	7134	50854	1821	1645	488	9127	2775	79901	2202	4608	4635	3679	7139	7140	80307	6847	1281	6307	2643	786	10123	57142	29895	203	54715	5010	2162	6782	55894
805	23589	7200	7045	1728	11013	9232	30851	4071	3036	5806	10455	7424	3399	5230	1033	3309	54742	4175	5999	3397	9123	3486	6275	10971	3320	1843	22943	6124	3015	1410	1404	4617	1841	55872	3021	9244	6546	26578	5879	11086	1915	9055	623	10935	54892	3263	9833	10974	5757	760	5420	9928	1192	400221	1164	9403	2312	4500
Paper49	Human	16
11034	571	652	6525	154467	144165	3516	84886	9079	57509	4188	153222	5460	6886	23052	358	6777	23493	8499	8905	4641	8818	3108	5062	6606	1487	10284	81831	5360	7145	9415	6809	4217	7005	6640	5763	1909	54537	5608
7803	5744	7337	1876	4651	6158	57136	716	6444	2926	23089	4837	65991	9702	3613	9467	2012	10449	4779	3908	629	4311	3486	6892	50	63027	79109	6281	4705	2619	1819	55683	5156	56950	10807	158	2071	1687	51062	3988	9209	55228	4792	216	25878	6428
Paper50	mouse	15
12890	57269	13164	14030	20620	20239	18323	17145	18324	21985	56868	56380	11921	20964	54198	20742	20215	227580	18129	12777	11542	269587	18391	12428	235293	13405	80334	18675	16326	54201	20308	18846	15388	20849	19695	20608	20761	16682	14381	16890	12978	18331	18985	19231	14062	64294	60321	11931	11987	18223	14419	57913	18018	17387	16647	18570	18115	12812	53867	23881	15568	20509	22059	54123	14632	14247	12262	14623	12363	17294	18351	13798	230594	12482	16485	54369	16790	27096	15425	21893	54159	13124	12300	17342	257884	17005	26373	56795	319663	12155	21425	11705	11910	18187	18082	11909	14106	17199	18715	13437	16859	13094	80890	217166	26462	27374	16177	107459	19337	56399	17143	18366	21767	15500	17394	102545	14617	60345	19264	50523	26879	56738	57248	23873	12111	12825	12258	240024	19227	22253	12768	19215	11516	13610	19340	50883	22354	12512	12226	21463	18173	21385	21664	14293	21769	20897	18772	56707	22269	54526	17171	13733	212276	16162	23844	14804	22057	20502	57270	17182	16792	18040	57357	24015	11981	19693	69930	13803	15200	29861	105203	503692	53868	26361	22787	13117	12166	26437	12889	56072	20599	17082	13487	18583	28146	54711	117198	18854	11551	21832	22634	22409	16531	12406	54446	18352	14719	26401	22156	20404	66589	404334	12921	20305	19328	18341	16414	14115	18329	22619	56807	56772	17242	15902	60525	19367	13056	12057	12443	17350	17194	268287	26943	13394	13116	13849	20755	18370	14309	15460	17165	56014	19131	17476	13593	110931	170721	16898	16680	56312	11552	16854	12609	232919	14472	19878	12521	16149	57811	13714	15168	84505	21687	17836	14282	67671	21955	12481	320290	64095	13367	18479	13617	22242	259047	22352	20293	57440	11856	27060	13527	56703	21432	26457	26406	17128	16173	11305	13518	12828	12267	22364	23957	20202	13710	14070	13982	18693	12659	16491	23797	20887	170738	56844	66123	12373	26563	20198	13162	16402	29871	14738	12046	20307	12578	21429	54486	64177	26940	18554	13449	16551	59004	24070	17967	83762	14191	407832	15396	13869	22376	18227	13517	64705	64339	56516	14182	19204	12615	20600	104522	14391	107765	56805	24061	19411	83383	12426	14955	19364	259044	258068	258186	18292	12627	20877	56489	22027	21679	24044	14406	11804	14289	78325	93896	22034	13193	50880	192216	18717	15439	12211	19729	27412	11773	12775	12393	63859	17937	20732	57754	21899	50796	16194	19200	19222	22143	15559	55948	110596	14603	23958	18139	257926	226519	12506	12401	13844	14873	14064	13034	26448	14852	26556	56505	21873	18778	12189	18631	64242	11444	54354	258336	21830	16706	20963	11541	12294	14654	12520	16872	56469	20666	192185	18601	116849	22114	15563	56275	242466	26888	13492	14728	20306	23801	12495	16325	56629	107746	18315	110895	12332	18390	93695	27411	29816	65221	13498	18330	13857	22307	22761	105243	17263	15216	320835	22631	12035	11517	22772	18301	18346	16172	57254	18591	56626	29862	19194	171469	56410	13874	18505	14618	16416	14676	27492	11878	21350	58198	18344	11744	170935	13244	56808	12489	58217	18134	18295	53619	50917	20442	75410	11550	21416	19733	20296	18720	18775	21834	56700	13655	19416	67333	435023	23833	12550	18389	26558	50997	22446	11639	18128	19347	15109	18186	19241	18322	17084	16874	14536	16598	75735	13544	17149	20682	242653	20664	23849	20541	277923	16992	17227	224126	14807	16180	56184	22324	18763	27416	54387	11925	21857	59035	17110	20670	12259	14766	19246	24099	13389	18317	18843	11704	12818	22177	22026	18071	83430	15218	13823	50934	65255	20473	26562	19116	11855	106894	14784	15375	19114	21406	13618	30791	22388	20939	21390	213742	81535	11766	77113	12776	14765	15450	21789	22146	60361	14489	20199	22029	19353	16411	56736	16559	27057	18213	12842	22786	18393	22408	20204	17201	18356	17218	53871	54135	101772	18166	50912	140904	56093	12051	18260	56461	13163	18361	170812	67157	83796	26368	20669	54139	56193	18598	103967	57314	19338	20544	20750	15572	16331	19127	12514	27886	18420	16909	20583	54422	15564	30962	56395	12299	11857	56696	64378	11488	16599	11536	65103	12182	13642	65257	20286	23871	56428	53860	17966	14104	20973	71790	20745	68774	108058	18222	19260	319874	14429	15552	17928	56224	19647	11600	16421	56811	16190	56175	77945	16184	17258	17120	12684	18209	20356	20497	12151	13688	30044	112409	14762	12045	16669	16403	22329	11808	17230	19206	57274	16867	14238	20401	21645	79361	19253	58226	235682	81799	21331	11690	80884	12398	12337	22228	18553	17381	18797	56364	258476	18476	14465	22404	12993	56079	67112	16826	19419
20665	20167	20813	20280	13382	11515	16432	54405	20692	18091	11870	14272	18671	17067	15108	54563	53331	17344	14779	56046	16005	22333	17992	21916	66406	54633	30934	56208	19166	14548	12468	74522	58805	14256	59045	54411	16852	56041	54624	20639	27207	56372	18655	80837	78903	19324	170768	15526	20174	15254	11529	16922	14356	12041	18709	20322	21743	57262	20646	59016	50760	15356	77038	20597	11692	13204	20680	20111	21854	13682	17191	76469	14137	53603	57279	24131	18355	17117	14467	14148	22323	16323	30926	13350	17960	16542	13645	14120	57441	12040	11787	74287	20918	19173	56635	11973	18624	53412	29857	13629	12759	30805	11735	19057	19727	65020	14870	67680	12012	12286	59032	20972	19018	26572	11470	56264	64292	18032	56327	16998	15937	11957	57320	18030	12028	27361	26443	16871	13590	18412	12391	83431	218772	18575	17988	19707	75695	56397	21787	12479	53330	11740	14791	56451	26757	18969	12039	66656	59042	56369	19172	16582	56690	56530	66071	56546	20018	23827	14339	70186	19646	57442	20311	53323	53859	14187	58865	22642	19185	54380	16891	12971	16418	12062	57435	12418	15277	18537	378702	56748	19650	56215	26893	26440	14227	30795	26557	17929	19027	17927	18987	13106	22334	23917	17112	22608	20832	12933	56417	13479	11636	53600	56774	14871	14425	56258	17775	13406	54709	27280	81600	57432	22625	22109	26913	19823	12313	54169	22190	19069	23983	13057	12934	12865	21809	19885	53620	18392	12808	104130	22239	16842	56214	53945	13478	14344	238693	110959	66867	51812	56032	20259	18526	18119	17287	18563	11853	80987	22596	15213	12857	20648	27393	108116	12827	27369	57373	270166	56433	18755	56330	17433	17192	14194	23900	13885	104836	56378	54214	23927	14605	67426	12345	56847	19175	12715	11989	15528	22335	80883	16330	104383	16371	66106	22275	56017	20130	23828	12409	20562	12389	23984	55951	56692	23821	56291	59008	50874	11677	26446	18738	21665	22022	50795	14051	59010	20102	18789	18590	27176	19355	269523	59044	13198	59007	21784	20496	56541	70620	17155	29806	14711	56642	65971	56354	50762	20382	20655	13063	11605	11438	19157	11770	13722	18639	58523	17436	11812	21345	12867	20924	54613	14547	23908	17776	19188	23999	11950	20193	15275	75581	67946	55983	56376	13105	11491	23882	14661	20218	23980	53606	56434	15427	66824	11732	224691	17475	15183	360198	12464	19167	17961	54351	66155	27883	17160	20922	56183	14151	11669	17993	16516	21357	20519	23994	18578	71538	22785	72932	68910	15381	93673	80879	15516	19060	11911	30838	23856	58249	19290	15203	11565	27756	18293	19182	14084	13877	64209	27226	20342	73649	20656	55944	22351	15331	56409	14559	15221	94215	18245	15507	57316	18145	56506	19109	18126	68721	22594	11674	20630	11532	50933	71777	54364	14077	66168	56744	22241	22195	20335	18159	18148	56012	27050	22218	13690	64082	20672	19724	27762	18405	24053	94181	19309	19245	56043	22428	17064	13202	24110	15399	54637	16452	12290	27389	13804	12234	18041	12608	16651	21954	14790	14447	66477	18230	107047	23918	20360	19988	12955	26444	64602	20022	30938	21384	93674	13667	23885	22210	13207	56088	18673	12631	30960	70757	21884	12540	58200	19170	50529	18637	14085	13404	16658	56176	21912	16413	11757	14246	13138	353258	23923	65256	14175	11655	16832	11782	56812	11474	21351	21987	14026	18294	12419	58239	17714	16495	12465	11810	16709	19302	11537	18472	93692	14154	18682	17319	56424	21778	12894	21674	16828	13685	20614	18158	216233	69721	56322	27205	13626	19244	18567	22682	22194	13542	320183	17434	50496	19177	21407	20892	69527	15374	27370	12654	11418	16159	66706	57431	56452	22183	20021	12922	56715	20930	16451	21386	16206	57785	11947	29858	21770	18363	64385	57783	18761	69367	23986	243725	56534	68355	11564	12192	22094	56336	59053	12036	56403	53413	17200	54217	12349	22258	56421	20480	12176	26914	23922	14600	13171	22084	20649	17463	76510	18203	12237	12951	18634	21953	17829	14261	14297	14562	11433	27276	54383	16363	56412	18242	24052	19053	13649	23942	23853	104457	56522	56486	14739	110074	26424	19286	53380	23806	20916	29810	58245	53895	14228	12010	51788	66070	22215	18741	12091	12908	13663	18113	66853	68036	18457	13123	18718	18477	23989	12785	19181	19045	12869	26441	12516	20133	30954	56190	13543	66711	22359	17692	21771	12417	18997	12523	56758	18506	14431	50926	17955	13846	14874	14433	29869	16499	14751	55934	26417	15929	12335	66818	56427	54199	21428	15257	14300	16341	67027	17256	110750	56318	57749	26381	22221	19179	26926	20773	16523	20928	11946	54151	14625	12862	12858	27371	26891	24000	59079	11502	14802	65105	26971	319188	17833	12261	15586	80795	56720	30963	57376	22635	11949	20588	13177	15488	30953	12380	17318	12683	18108	22746	15896	57423	22235	15211	15461	59021	11861	56295	22680	18201	17388	59030	59001	58246	18028	24068	16494	15284	50708	12034	78891	93683	11538	56456	29808	18212	11722	16646	23972	18767	19210	11992	58522	20917	18740	52633	13131	14645	30843	22390	20534	17449	17349	14964	22687	18648	13592	102414	76246	56445	56379	12177	107508	19336	18458	18130	53357	19012	277753	14718	12323	13619
Paper51	mouse	14
13666	16995	22380	54399	56086	20409	20239	20200	64704	20491	14231	16979	56372	17533	54375	18647	19288	12190	14089	20308	69573	20761	14566	27054	19231	12460	26903	19165	101489	18223	14419	22661	17387	319757	19361	53867	23881	56480	56429	54484	50530	50773	27419	14673	17313	15959	27367	12262	16543	14118	17294	78004	15950	16822	13024	11443	13852	13196	65963	18453	13589	17095	70335	54394	58203	50497	20683	21745	19156	20846	12873	65019	16859	16177	19141	15979	56693	12827	15468	102545	19264	11603	50523	12111	12825	54381	19731	18414	12512	12226	26408	11816	12837	22630	56360	11933	23991	20382	13733	16949	20502	16792	58801	63986	14726	26430	18034	20463	23950	54138	16592	26437	54607	21923	21828	22433	50918	17082	17184	107934	67963	17215	28146	22634	53311	18861	54446	50911	18636	20196	20305	16414	65970	14115	19025	15902	101502	71914	15212	13038	16643	15463	12581	17857	22051	11927	17476	23971	12631	12995	58248	56447	16854	11813	16149	13006	14451	58521	55984	17973	21955	17087	20657	18479	12385	26384	22352	22099	20383	15894	14276	19291	55942	14678	13527	20014	399101	12267	12526	21949	56358	17535	22154	12237	12373	11750	20198	65972	20452	20307	16785	12832	13032	18689	12010	81630	56644	20479	18554	13449	22376	18542	64103	16322	26432	12445	56174	12508	18536	11938	79264	66818	14569	16404	24061	21827	56045	14955	13436	18807	50876	12819	12925	26425	20448	22027	16600	20841	58859	15161	11747	22680	20345	11736	12747	12227	17069	11848	19729	12775	21682	224904	80859	14964	17306	58172	18950	21810	20379	22184	14693	22143	56529	12567	20643	14910	17060	22788	16852	19682	226519	12537	12506	51791	13014	56401	19385	12577	14186	54354	56706	17921	15182	60406	20963	16399	16950	56469	78926	14635	22695	18000	11465	24063	57914	18081	13627	18087	54132	72739	67922	17118	26888	26611	14728	51800	19672	12984	20306	19038	20971	12495	14314	59041	12332	13012	67220	93695	57438	14227	20868	17263	53322	15216	22631	12257	12321	12709	18626	12457	19089	14735	18301	56258	11843	57370	14086	69188	15382	21681	14579	54342	15976	17948	22036	20296	21924	14528	26362	18830	56700	17972	13885	19416	56378	23833	12340	231507	56440	64652	19128	21937	56426	18787	59052	14290	18607	22446	18582	21753	16952	56354	17084	22381	17279	26951	22240	13197	217578	14615	12070	14466	63959	17768	23882	50498	15502	16202	24088	12826	21353	53606	16765	56434	22324	12496	21857	18824	17110	12259	15368	54196	12818	22177	15081	17925	12522	11629	13877	21982	20340	66102	13039	12328	14784	21956	18148	12343	233908	12835	232288	17064	246730	18753	13476	64817	20229	53381	21789	22146	11983	171567	27056	54126	12842	57170	17218	12372	15903	53872	18105	104346	19652	11731	23992	107358	56443	19244	14219	21346	51797	75965	20750	217069	14789	16331	57342	12514	12675	12833	18616	20397	21822	216848	13017	56462	109901	13730	16775	11857	16157	12822	27273	21826	18146	26370	66356	56036	54721	15925	53860	15115	55927	13681	56486	14017	106369	17928	56224	15452	18113	54124	18627	17975	20362	15525	70310	14199	54353	56878	26417	22142	19383	21399	57749	22221	21952	55936	20844	16431	13586	12042	19253	81799	14710	70425	13860	16777	68659	22228	26429	56456	18476	433375	50927	56454	16155	16826
78889	66855	20167	22256	17135	11515	11870	14272	14937	18671	54563	17344	17977	22333	20866	21916	14548	58805	170768	21427	20174	15526	11529	19249	16922	12041	20322	57262	21743	77038	17872	20597	21754	68936	75751	13808	21854	268859	17191	76469	14137	57279	22340	14467	24109	29812	14148	30926	16542	14120	12040	11787	12655	74287	19011	20918	16890	63828	15260	53412	29857	21380	18534	19057	12286	20972	64292	15191	65962	12700	57320	18030	26443	18412	56436	66163	20439	56221	17988	107503	75695	12643	269682	19883	14791	26757	103885	56369	13863	19172	19651	11606	56690	66071	56546	14247	21343	20018	23827	22227	70186	80385	22642	19895	19185	54380	22276	12971	50875	57435	15482	15277	54369	19650	26557	17929	22757	17991	57267	20832	12846	11302	56417	22417	11636	71434	53600	50907	20528	20391	54709	15278	54357	27357	54169	13057	13660	12865	30057	19885	53620	12808	104130	22239	13850	53945	13478	19289	14344	238693	27045	56032	18563	22596	12857	18975	20648	17859	108116	11761	13684	56330	17192	14264	14194	67426	19186	56847	19175	11989	15528	22335	22275	18641	53332	55951	22758	16554	59008	50874	15436	11677	59010	13346	50850	18590	59007	56541	22065	51798	17155	21769	56642	15423	11363	16570	50762	20655	13063	11605	11770	18639	16874	17436	11812	14923	66587	12867	54613	18663	75735	23999	14369	24004	75581	18577	110095	56376	55983	20250	13105	23980	16438	56072	11732	65099	15183	360198	14210	22160	51801	268749	59035	19167	17961	170773	18600	27883	21833	11669	17993	20519	18578	71538	68910	21391	319845	80879	15516	11911	59011	11656	60425	19719	13859	15122	12896	11565	18293	14084	26450	22627	20342	20190	55960	27404	54634	73649	20656	19328	56409	18104	94215	63985	56278	56506	68721	11674	11532	14245	14077	60525	18159	59047	14385	64082	20672	27762	18405	24053	18679	19309	19245	13202	68794	16452	23879	12290	27389	13804	20878	12333	13001	21954	69714	29807	110595	64384	23918	17252	26444	18673	14545	12540	58200	14085	50868	21912	11757	19325	15248	13138	23923	18604	65256	50849	75114	11655	22259	16832	11782	56812	18197	11474	57275	27281	50493	58239	21687	16495	170812	11537	59056	14154	110880	21778	16828	20614	56209	13542	50496	19177	21407	20230	69527	12654	66706	20021	12922	11430	21386	16206	57785	18559	29858	64385	22317	18761	69367	11305	23986	18555	11564	11865	12036	53413	12349	22258	12339	20480	15483	12176	21415	21673	17463	76510	20887	14261	56632	56412	13560	14872	12723	214162	20745	22755	64296	20602	105014	58245	53895	29810	19378	14228	18741	13663	66853	63953	12895	12869	16329	74610	19881	56190	14860	22359	26407	59002	72607	56310	20869	18506	14874	14751	55934	15929	56427	23831	54199	20758	22294	26926	16523	22117	11946	18747	14625	12450	12862	26891	24000	12861	11858	14802	15586	15258	23877	13177	15488	30953	29864	56323	11370	12683	15211	11861	18784	18201	78325	59030	58246	24068	51789	50708	78891	18212	14373	58522	11992	20917	54636	14645	17449	13592	102414	76246	56615	20905	18130	53357	277753	14718
Paper52	mouse	14
54399	20692	20491	13075	14231	17228	17533	14089	14114	319757	23881	22227	11443	13211	65963	12846	15278	20683	19141	56693	19264	12111	12825	26408	13009	12837	13733	16792	19654	58801	63986	16592	56367	24117	54446	54194	26401	18636	23945	13170	16414	15902	13038	20535	17476	16854	16149	14066	19014	21955	17087	11601	22352	15894	50995	20292	12267	11535	20202	20641	20198	65972	13032	21652	18542	26432	56174	12508	18536	11938	14300	50876	22027	16600	20345	80859	58172	63954	21810	22788	51791	435691	54158	67418	56221	17118	20912	16971	14728	19672	20306	14314	93695	17263	53322	22631	69188	20296	21924	23833	55938	19128	170717	18787	22446	269523	17279	13197	12070	24088	21857	18824	17110	21646	54196	12818	22177	17925	12522	20340	13039	17181	64817	20229	16773	22146	170812	27981	320183	20750	16331	12514	18559	109901	13560	27373	15525	54353	14431	21952	13586	19253	235682	16777	53319	67382	16545	12752
22333	22004	21916	16178	20174	15254	21743	14581	20597	26359	14137	30926	74287	20918	63828	11749	14694	14870	64292	94315	65962	12700	18030	27361	66163	19707	20319	26757	19172	16582	66071	56546	21343	20971	19252	57442	59041	50875	15482	15277	54369	14885	57267	71434	20528	56626	27280	54169	22190	21968	12808	104130	110959	66422	108116	27369	18321	67426	14584	16554	56786	50874	51798	29806	16570	21766	11812	12867	11732	16678	51801	17961	50789	20519	18578	16876	72932	93673	11911	59011	11565	26450	54634	20103	19317	14594	14077	59047	71914	19245	56043	17350	13804	13001	72813	20301	110595	20360	12955	18673	58200	18604	11655	11782	11474	13096	14026	18472	104721	110880	17319	16828	20054	15504	20614	216233	56209	59005	12654	66706	29858	57783	11865	53413	12176	14600	12951	20286	14562	56632	12091	13663	14778	17967	12869	20133	56190	14751	54199	20758	57746	18747	15587	14670	170748	19062	20588	30953	56444	56323	57423	26451	18201	12034	14373	22003	18130
Paper53	mouse	15
56086	17533	54375	18163	22172	18647	20979	21754	12428	13204	68936	14089	57319	22323	14173	12040	19645	19231	11957	17387	56205	19989	21787	56397	17313	16543	14118	22642	12062	15950	13024	13040	56724	20901	57432	53620	66422	19141	15979	12534	19264	11431	17756	19227	18414	53886	53896	26549	13733	20502	14923	14547	23908	20193	22037	66824	12464	28146	19719	64406	16414	14115	15902	14042	13690	22218	12017	17187	27362	20564	27389	14916	19070	20454	17476	17926	16854	65256	17973	17087	21778	27205	12385	16917	13542	22194	13482	13605	21684	57783	11564	14359	56504	21953	11750	20042	12832	13032	58245	56644	17967	30954	26432	14539	18506	11938	56363	21838	20758	14569	67027	19179	56045	11993	60527	20588	94175	81845	22680	78325	58246	224904	12393	14020	14894	12293	17060	14170	14073	170768	12572	67945	18571	59016	11692	20111	26359	14186	59050	18764	60406	20128	17878	78926	18000	17118	26888	26611	14728	19646	80385	54380	57438	27411	56215	19248	12709	12457	56258	22625	13388	17850	22036	20296	19769	15078	11670	22070	19175	12340	56440	19128	21665	59052	14290	16952	17084	50762	13197	14456	12301	11821	15464	15502	12348	218963	16973	14210	320727	17110	56183	23994	68910	12818	12424	11565	21982	20440	22627	54160	21956	12343	15399	12224	12228	20878	20229	21789	60440	30938	11492	57170	11482	13669	14026	69048	58239	21815	17217	29817	16828	14219	217069	16451	18791	17999	56292	56438	18616	59053	53413	12176	12793	18010	26370	54721	26424	17928	22166	14200	26905	17120	16601	54353	20068	11746	64058	21428	17256	53609	20844	59079	16373	319188	15499	22232	70425	13860	11690	50708	16351	54616	29808	13713	58522	380664	93675
20379	20239	54563	99899	14571	57444	20538	12642	17228	21427	19894	26378	77038	20680	19288	13682	14202	12189	14120	11777	12655	12331	64294	15926	16399	66572	11450	12823	16871	22695	11465	22129	17450	29811	15441	12039	19672	12311	20306	19038	23827	50706	19357	16418	57815	26440	15216	13196	257884	14425	11843	26398	27357	11910	19069	56527	12934	21809	19885	56030	14579	14344	13244	15402	12491	22275	12389	17984	16554	16581	269523	18024	99683	14369	230780	23950	23980	22433	14823	16007	18854	15081	12522	27226	26450	73649	13039	14385	24128	19015	17064	27410	15438	13386	381293	97484	22051	23918	30960	21884	11757	15903	53872	14744	58521	19302	19652	17210	18158	56209	22352	56452	67976	230598	13178	19293	54422	56336	12267	19899	30962	23938	268930	15273	11988	20916	13663	56150	13591	12508	107765	21399	14625	26891	19735	22027	16600	15488	17700	68659	12442	11861	13607	12829	84092	18587	22644	15957	17772	19663	20917	16193	22390	260423	80859	56445	16826	17472
Paper54	mouse	15
57319	12331	11450	14673	17313	13024	13852	65963	19346	19141	19227	53896	56360	20193	67946	22433	17242	71914	12390	11757	20307	12338	19266	19663	14894	12572	60406	57438	22608	22631	56378	14290	14456	12496	17110	26878	27226	18637	54598	15903	18158	75965	21415	59049	14017	26905	19383	17698	29808	16826	17472
54563	11859	17228	20646	13808	19288	14120	66572	17878	50524	29811	15441	12039	12311	50706	15277	54652	12772	15216	11910	13885	22335	17984	16974	54156	26397	26549	15423	13197	12348	320727	14823	68910	22634	53311	20190	12053	14115	53334	27410	27389	13386	12608	17926	58200	50849	15901	16515	11522	13605	18616	11750	381549	19181	18029	50794	56150	18514	14539	80884	16351	17772	12293
Paper55	mouse	14
16017	76199	22004	67155	77375	72012	16979	77268	20088	108989	76469	93677	71886	17313	12764	13211	77032	28088	68778	75747	23936	73227	67426	16113	20763	56291	67705	12512	13009	26549	12069	68763	68713	72928	67702	226041	68280	66373	66094	77477	69700	14077	20335	17758	66104	67041	66432	14783	21987	19014	13006	67890	59046	28015	12036	14359	16905	22343	13032	29810	69749	56190	83679	56188	50926	16019	18008	78143	70194	14955	214498	75159	68436	75723	66961	71207	15951	231380	104725	66905	321000	19255	67229	66826	93671	54153	72355	27425	76443	70122	381760	19038	14682	108012	67928	71504	56258	209683	11811	14264	72993	76863	56642	75089	22381	21766	50915	216198	19301	13877	21982	72567	15507	13039	14784	72326	68480	16071	12955	16709	69713	27981	16081	74026	170658	19934	16157	12793	74626	214162	69806	67279	66684	78101
229709	13382	15159	14571	170768	77038	12577	30926	56332	14120	70549	14566	13629	71986	12012	226414	16998	20893	69890	20393	69354	19650	30927	19027	13076	14425	69612	74243	66223	26395	26913	13169	50884	15437	28028	14344	77838	18654	12827	67054	18641	20168	12389	70396	66132	230787	15171	78158	72065	60595	22314	65971	50762	67673	68916	75735	235402	226830	67888	67946	11491	14661	67141	20218	58210	21828	69287	18293	76004	56228	11703	234388	67266	27057	23885	64297	13829	11655	22319	11474	18294	70599	69634	12419	14154	11972	94226	77827	56347	21770	67273	68653	56336	59053	97998	74925	56421	14600	68115	11429	72479	74365	24052	74388	52432	94186	11304	13806	72735	12908	104923	66853	80749	12895	20465	14751	12335	114141	14625	12350	15586	20810	16525	24068	117174	14964
Paper56	mouse	14
242022	11820	68016	93677	19716	70240	81896	77579	67426	68667	20130	208440	56360	54607	116904	59006	17758	66104	16651	118449	66755	21955	69603	66402	56504	69633	29810	233733	74691	11938	68496	20348	18584	50720	13645	59069	69525	67941	15482	68098	11811	17906	51897	76798	14456	72330	58916	67306	24053	50849	69561	74626	69642	108143	11472	77862
59041	14264	14605	70475	226830	27226	27281	14359	16019	69563	55987	16545
Paper57	mouse	14
269639	11740	20384	17929	97064	76757	50795	56360	56376	22209	22682	20916	66818	30953	20646	19184	14121	70533	11811	64655	20603	12491	13046	70617	54196	319594	170938	69642	108897	67382
12317	66059	20692	57875	67454	17872	20918	17921	16950	73474	20333	23893	53867	16971	27419	80286	65963	18453	20195	22024	65019	26362	57373	20148	21937	19128	12111	18787	58240	13198	68588	56213	12814	15200	68763	17873	16592	68197	20969	15368	16423	20342	14115	14828	19943	12835	27362	54637	22146	105785	73723	17063	21815	18073	29817	12833	16775	12822	56289	70413	18113	54124	69749	20272	18542	73218	73827	229622	72599	50527	18783	58859	210992	18458
Paper58	Human	13
58526	27246	79400	6637	25862	815	118432	4089	9559	79939	22839	22926	126393	472	6840	23165	5683	23190	11337	7423	92293	51103	4703	28972	5348	9521	57722	3691	171546	1523	292	399972	4724	5718	9553	414327	11086	10468	29920	51287	22800	9551	91663
8991	7867	51142	79809	10284	1725	25803	84443	8812	23336	55156	158427	6916	6142	419	2542	84888	65003
Paper63	mouse	17
69065	170826	15526	70358	94284	17869	108911	76867	107503	20539	68195	107769	12353	347722	14455	105148	15950	11910	171508	209027	15528	70223	56200	100678	107869	13179	11911	55963	108682	13849	72017	13685	56055	19293	20307	236539	14664	226841	19261	22359	218885	20317	18016	70556	18858	107508	27053	52331	12444	107272	11692	13723	67350	17885	23886	15382	232087	13198	56642	17768	16202	56219	20229	108037	15903	67819	74551	56636	66092	50527	20810	56454
67803	16780	210029	93893	12798	14937	105859	27355	17067	30794	21813	19200	217371	15559	19092	11752	70099	54378	74030	16979	192176	56047	20347	103199	227613	223433	20646	16948	52055	21859	74013	11777	12331	80718	319554	14062	11749	70025	192156	227618	65962	15937	17387	20321	24063	20893	65112	53867	19223	14538	27528	228357	58804	76238	20319	17190	14563	216739	20698	268297	50530	18452	18194	17313	19038	50706	14314	14118	58244	12332	19228	11622	80286	13024	67951	217684	19248	15117	14168	15205	3685	17112	56177	70350	67468	12709	16997	66473	18591	74754	12159	66889	20195	16324	218397	68151	12865	53620	319710	11811	326618	21983	74257	12827	13008	110326	98932	50490	21356	23821	18787	12258	16008	11468	50795	18590	66234	21664	57266	22630	97114	19241	21753	11841	58809	226757	23991	240913	16949	67399	116872	21345	320678	72293	116701	58801	13595	12527	54635	12826	15529	17873	21923	21857	19155	69574	18600	116847	20969	14667	16007	13654	23965	69538	225288	16010	16419	22409	208715	76281	12484	21825	23945	223672	13732	58194	76477	12876	56772	76890	67457	23876	320759	101757	101502	13121	14489	56437	12931	20354	234593	12842	11830	23872	14085	20204	53627	14854	72042	68743	17035	14773	18073	20515	98660	12695	29817	67103	22379	20361	21817	14775	27981	21346	69454	76566	16878	57342	94190	20257	12831	12122	97998	13007	22145	15483	286940	22154	27027	17260	26370	69466	225845	55927	20602	53380	22166	14595	104027	17965	18542	23969	18074	12843	14431	85031	16019	15932	110460	20135	16881	56431	66898	239528	109624	231832	12925	320394	231633	72433	14313	74770	30953	58859	76453	16796	22402	216350	215015	67896	68792	320898	18596	14020	109857	22003	98402	75646
Paper64	human	7
517	4060	10376	8473	9470	7419	23741	6392	7184	84707	308	1975	22	55629	83443	3727	5217	55277	2817	6207	5436	7431	1605	1508	6678	7284	6175	5720	55742	51635	3490	1072	27335	64208	65982	1756	25804	761	6415	5150	537	10572	6876	10413	2934	165	6588	845	5997	65979	10631	6648	51234	3329	6206	7871	3336	400027	5214	4794	3611	84455	10096	4627	752	5066	694	8404	84308	81606	5216	10417	5925	4608	81671	224	84901	8773	1933	533	10971	3921	147912	8648	826	6124	1410	5565	1964	4809	292	1306	5479	1281	4665	79921	154810	1912	4082	5725	57142	9158	2768	3182	6647	10652	1066	2778	4673	51287	1192	70	1134	1351	51776
51078	6429	7004	56948	6749	55222	140461	8291	8789	4137	7167	6300	4656	1144	5710	1968	51526	4703	4914	1140	5162	2275	1195	10113	10856	5576	4892	6442	3837	11259	1346	6434	79065	5257	4606	2819	5315	5224	2821	8557	6640	217	836	4831	79784	6607	23530	8106	51593	84334	6495	5029	4522	54461	7170	150465	29088	5236	51652
Paper65	human	23
71	4869	1387	79813	11051	79026	8473	1660	4501	966	23767	9343	7398	9295	80349	7458	1778	1859	9908	10611	6421	1153	84675	22938	2690	10985	678	57062	5295	8301	1026	5621	1285	3251	2308	5935	8491	4626	114883	9615	10054	26353	3020	51282	27161	11231	9559	49855	23022	8539	9098	782	3190	3516	8549	102	6605	3021	6651	9857	27336	3178	51759	2130	10190	80314	3983	6184	64976	22936	801	5908	26003	830	3151	6730	27316	220988	3183	22883	9759	2547	11078	1756	3489	761	4502	4928	6249	374977	3298	3192	140890	2934	1495	120364	6729	7534	9637	65110	10735	6310	5706	10236	9320	5142	1287	10042	22894	51232	1647	9643	7049	1312	9972	10955	3146	7155	9414	10541	9139	9782	54583	23011	1854	1012	8883	51203	8881	5066	4154	4670	81542	3570	3148	11340	5901	10087	8575	7320	54464	26118	4735	3249	7257	23461	664	3608	3845	8773	10602	6613	4494	23411	441512	6122	9057	310	9444	8939	687	5692	56900	10915	2734	9584	29990	8554	7538	440737	8615	51433	94241	8626	57396	25764	4905	7528	51192	22992	94239	23608	52	688	10468	5711	57142	3184	57153	9341	1051	23469	7844	391717	4077	57570	9411	117283	4927	9184	4673	10569	9804	7170	10890	3717	1134	3188	114882	7529
2678	10882	50855	10554	30008	29904	57825	1031	22887	55759	10301	89822	7204	51763	25946	653	8671	8835	81875	348995	10539	27030	252839	340311	389753	27092	9380	2995	10300	1089	5937	1628	6391	142689	762	23500	552900	10211	254863	441212	389840	3383	56998	83889	23170	55660	7424	6258	84448	8013	140735	79858	8636	50801	5155	22828	10444	79874	83660	163732	6182	6336	64432	11270	54858	84548	284106	51642	56896	84316	8738	617	1548	79744	1238	1606	23632	54985	533	23408	5176	414919	29974	10922	5207	5774	23062	29103	3914	3603	161527	2239	941	51061	55326	29923	2271	3340	51231	85437	10785	10917	4291	10912	54825	7057	80011	5480	260293	1537	28989	23515	55850	22913	8087	51614	1017	2176	23368	10345	9781	27253	10528	2936	8364	84062	64975	1350	27436	112616	51230	6915	51207	8604	23163	6139	1385	64951	10651	55734	55690	90203	11184	51741	7703	11257	1649	11004	28232	2806	4731	56261	8567	80347	5909	5442	2896	9429	5267	53827	6558	516	84818	51295	91703	253959	5092	127557	10591	8609	4191	79149	6449	7690	56180	670	23705	201161	2909	9459	10439	56	7567	442194	55696	30845	146540	64969
Paper66	human	23
54876	81669	11180	10838	54732	23524	25976	78988	155400	9736	441951	79618	4926	79026	440156	54940	5689	285231	90806	9343	51631	64087	55222	84914	10916	55720	157562	51646	22902	5930	79893	348995	8611	25909	9112	2237	6421	10782	200030	1153	23030	11157	3200	80313	5324	6431	2952	84717	220594	9659	5609	10475	57062	5295	64359	6601	9467	23307	80012	23659	9939	8417	50848	1026	2752	6710	5621	284459	9788	10801	4772	8880	2308	3300	22985	7084	440283	23303	157922	51504	114915	79869	9615	55607	10579	5300	55277	23435	169200	374354	3416	23345	10659	55857	1508	27086	8065	79939	162427	285464	22794	91746	84441	23022	9098	4848	388677	23576	54828	64062	23214	64110	3916	23053	7329	53981	5036	6605	84985	26130	3021	23326	6651	91624	8661	55608	51747	3178	1028	26121	7102	80314	819	3680	1479	22936	5376	7468	9527	284129	3151	22978	146346	10747	57659	55573	57448	10904	220988	10528	10902	23637	64895	23476	3183	23314	8721	9759	23492	85464	1756	10099	60674	54812	56034	8019	260294	2277	9993	126231	79469	338758	25840	284058	10188	80006	23020	8935	51065	80279	8605	5757	10418	6940	5277	51375	10906	10147	284387	29087	3643	11031	23439	6625	11094	9637	5087	65055	440993	1727	10735	6310	51585	2178	23352	6722	6830	55183	22930	400451	79707	55696	222166	5316	144108	219541	338657	23731	9669	7942	5976	55719	11142	2800	7049	9972	90634	79971	23506	5228	10781	23671	11325	9891	10657	23363	55056	10541	23270	3615	6430	2483	90338	150776	3303	23117	64783	11052	901	10921	440085	51203	23331	10521	8660	4837	64395	10641	9922	254102	4670	80237	5710	84448	84825	90233	56922	10055	9919	9231	3201	5303	79892	83479	55749	4257	51283	54464	10585	221749	3356	219654	26576	57587	26528	4299	84901	9043	79728	202781	5576	10602	23543	6613	7351	7812	1491	441512	10971	9129	8623	6426	55268	7975	8662	6122	401166	3714	23062	23567	85367	246330	2734	9882	23077	8218	8722	29990	1434	8898	1849	9733	3097	23315	258010	63922	4125	8626	85463	54882	9169	440673	441347	55591	257415	10425	2643	81688	9701	401500	51192	51263	5409	1912	9727	84909	22992	57680	144438	4043	10473	5725	94239	6671	121665	30837	7307	23608	9221	1453	25949	2309	27430	6817	11188	5205	26019	85007	401131	6470	22853	116984	171024	10276	55755	55825	1051	8334	8570	1211	9172	7325	7403	29855	91012	7692	29978	84196	8930	2802	3652	162073	54623	64215	27327	54715	51593	5192	8888	285074	9184	7486	4673	58517	57538	54737	285190	54904	9656	54517	10270	66000	25963	51155	116988	7170	8237	70	55766	54537	9837	473	84215	93624	4782	114785
7871	2632	22924	64960	8516	387522	27249	5516	358	2746	6535	3163	55744	4338	54749	51102	7283	144363	5094	80255	317649	4717	389136	11034	3312	81689	28973	3336	205251	10301	388962	10059	211	9377	4722	28957	8209	23788	4729	3655	9685	2314	57606	55967	51805	5464	8682	55109	1429	6302	4259	3421	26073	10150	51501	59343	5350	2339	375743	4213	4190	84266	79039	11222	43	8079	79135	56947	10539	2926	10431	7419	55851	26225	4071	79607	10360	8669	152100	5861	116228	54927	55669	9380	51015	54998	7167	573	5334	51397	84281	340562	51643	6391	142689	65991	762	11119	506	9491	56902	10542	26273	25932	286	51491	6330	4710	2690	50808	1349	4200	7965	51705	6258	4811	6867	57380	7319	541578	23371	11014	1073	64979	5230	51002	10128	10197	116138	124936	7381	10565	9315	1457	153339	64756	11103	10914	4552	9375	400	119710	26091	54414	23471	2023	1977	440574	11152	84333	121536	6563	6160	287	6182	7422	391356	5162	515	3638	55062	134218	160760	9958	56942	5245	1327	57492	708	6945	1601	5805	8803	51650	57646	55437	6342	90871	9921	3384	26060	6390	9255	498	404636	11112	54148	27069	9123	84833	1160	148932	2230	80146	64400	25994	64981	5134	3694	51194	10105	27248	57704	7879	1857	131118	50	10440	29058	2321	9521	25871	549	2157	79109	25841	5774	55681	51004	7037	373156	5127	51022	8724	51115	124790	28511	8634	6048	55975	55197	5465	10979	826	51081	9454	51073	22931	91368	25874	3840	3313	9296	79133	34	80762	64801	3607	539	5569	2653	2992	368	51676	5867	4714	54995	84279	4705	1738	5160	114294	2271	2773	291	51573	10785	5527	10512	7388	3767	8829	1737	55884	1329	60592	5440	84896	56172	54205	9913	9141	137682	2280	5480	1537	25842	10959	2222	7436	219988	26355	5605	4781	90624	4716	25821	29780	83595	10169	79634	80344	29078	27292	2101	9604	22866	6416	6660	89857	4711	3418	26010	3052	5139	282991	51247	80308	1666	334	5481	64975	2628	399951	1350	7417	1353	54675	51250	52	9474	57129	442780	51207	79086	11162	4719	55892	7164	11228	127294	10434	6183	58505	10651	55856	54535	30061	10632	1837	84233	7384	7347	11335	6687	4924	518	221960	57017	55972	7027	132	29796	5250	10490	522	30011	10884	58477	64682	497661	25813	2806	10393	7385	440474	4731	29097	9524	4700	4720	128338	92609	55255	84248	10920	51520	55449	4690	285282	55168	10610	51660	79675	84191	23530	4253	28998	5528	7323	2170	204	285148	10655	26175	10135	760	6558	124540	23433	11163	55074	51295	5682	79712	6921	7001	1613	131870	121512	6566	93627	2631	216	87178	84925	29074	137392	4191	125228	22949	821	84163	7386	6760	11201	84520	23198	1431	2805	4233	2787	91137	84693	6845	1290	339175	55745	8050	201161	6836	1978	5828	8402	55862	127495	27131	55161	81873	53346	8874	89953	29090	400916	80232	51020	51234	53918	4728	221545	22800	29088	84830	112495	27032	9616	9749	8897	440703	143098	1351	63933	528	4867	2040
Paper67	human	12
2634	4060	8743	1278	3502	4599	3627	10346	678	1026	4938	4626	3665	682	4600	7060	1462	3105	1428	4621	10631	3430	715	716	3429	10964	4608	3437	8775	3371	2633	797	2734	6890	3842	4939	1134
5502	3632	6204	2110	6123	3030	6160	5805	1160	3921	645	6234	6124	6217	5867	9045	1329	7417	158	1891	6141	6205	989	6130	4331	6193	6203	900	6633
Paper68	human	21

5862	1785	10059	6814	6902	5873	10466	3895	5861	3831	5870	10282	8773	1176	8724	8723	5867	10972	5868	5962	9341	6249	9135	6905	1213	6857	3799
Paper69	human	21
4086	1026	387	4216	4609	7050	6236	7049	8717	5601	388	5607	392	23647	4090	5921	4217	6885	1432	4616

Paper70	human	18
4926	4820	6780	51338	400	8880	29072	6257	3020	51747	10443	712	10042	26137	3956	4837	23543	8864	10284	80324	9169	23451	2309	1051	9353	7175
171392	54927	25854	23500	11020	9956	9247	64321	2150	4291	51351	26636	8604	51360	26472	81539	863	3017
Paper71	rat	19
245957	362533	29678	64023	360746	25238	116601	29502	24896	83806	24373	116636	25514	257651	171451	303607	25357	29534	295214	309621	114490	25307	25688	65152	29558	64317	25104	289089	25145	26956	83629	140922	24547	140693	64347	114508	29653	50594	24533	81714	114851	25126	246074	312656	116667	24188	361448	24514	25235	79116	29692	305472	296470	24565	24838	311844	25697	24780	64625	81827	24516	25438	303794	312440	24929	24645	29671	246215	25489	25599	289185	361840	83681	287984	81718	259241	117262	252926	24479	79434	25703	29577	294567	24851	25581	113902	81708	171140	25566	298250	25109	24638	289810	303206	25366	297392	310773	298085	294235	303882	25565	315994	114612	24655	290986	25274	54705	113976	29348	24189	25435	24159	25362	25356	64862	313529	337868	58854	171293	24421	191572	303604	497813	24484	81523	80773	499129	368070	83632	29721	24523	81530	83817	25112	81869	25244	116684	117556	312670	24424	246212	64523	25059	117041	24957	296369	29353	286988	25670	290907	58844	81657	81679	24212	117560	29539	24423	50655	25423	81825	296350	171305	25028	25252	29389	50671	259242	50522	64352	29360	25293	25269	29658	25403	29355	29573	29677	305604	81743	64392	192172	25529	24233	287408	117243	287615	171048	498661	25728	25507	314683	301517	373542	117052	84607	192270	289388	25708	89825	25492	81813	25285	25407	292889	304496	24584	294270	24701	80878	25062	117558	64313	29383	116717	24268	171124	29667	117514
29209	192272	29477	299331	29393	171087	29388	24667	298199	79240	315714	50567	24539	498587	64536	171441	27064	246172	309122	24642	25420	24672	24583	29547	89813	296554	25617	497726	24781	81778	29592	24245	64160	25314	192245	50685	81574	79210	498544	24417	83785	24471	83521	117099	25261	313494	316531	29345	54133	266759	288444	64678	25250	300721	29715	29171	24472	498174	85250	500568	58853	497831	286890	94267	60460	25353	313811	25123	114122	191576	29275	24609	291245	114505	54232	25650	295322	25620	117505	58945	363925	79131	63839	25673	289197	362332	501203	29754	24867	246211	361945	24771	24404	25045	116510
Paper72A	mouse	20
55988	19240	16979	12260	16948	14089	110956	19716	17105	50706	17294	67092	67951	17927	13040	16988	70350	13057	14727	19141	17022	12534	76884	19264	12111	12825	14745	18793	14960	21923	12505	53311	13038	56437	17476	16854	66354	14783	12306	12267	12728	16477	20198	12832	56743	22376	16002	12508	12843	12338	107765	56323	16852	12577	16663	110033	233406	17896	11435	17885	20666	17240	22151	11501	20306	27223	12332	67220	12772	13003	21887	20556	20296	11799	17768	17883	13717	26878	22177	17750	21956	12835	17064	105785	12842	20750	12514	18616	11464	14017	17928	12394	66478	21952	81799	114249	80884	22402	17381
67815	17344	11625	13034	21743	235293	30956	14538	15379	233765	14858	14168	17112	12796	104158	17299	18563	19416	18218	74334	13118	17184	103988	64075	246277	18823	21781	13086	11702	69683	12169	54139	16401	23937	14585	20751	19017	14872	20618	56406	11808	26365
Paper72B	mouse	20
17840	19240	12260	20308	17105	544986	54123	50706	17294	67951	13040	16988	14727	17748	19141	12534	19264	12825	11816	14960	53311	56437	17476	16854	12267	16477	20198	20307	12832	56743	16002	12508	11938	107765	14955	12350	17897	233406	17896	17240	12772	114887	20296	17906	140781	11449	17883	16765	12702	21857	26878	66240	22177	17750	21956	20750	12514	12044	11464	14017	17928	16190	18826	21952	81799	114249	80884	17381	73112
17843	13733	26413
Paper72C	mouse	20
19240	17105	50706	67951	13040	19141	12825	11816	14960	16792	56437	17476	16854	12832	16002	12508	107765	14955	17896	11435	114887	12259	22177	17750	12894	20750	18616	17928	18826	80884
11702
Paper72D	mouse	20
19240	12260	20308	17105	50706	17294	67092	67951	13040	14727	19141	12825	11816	13733	56437	17476	16854	12267	12832	16002	12508	107765	17896	20306	20296	231507	17768	17883	22177	17750	21956	20750	12044	18616	18826	22329	81799	80884	17381
11980	17344	50492	21743	16956	16890	19082	223527	22642	27223	16801	20660	104158	13660	17299	18563	66590	19416	12874	18218	20209	28126	11306	319190	64075	11702	319625	226982	52615	50781	26457	74551	13560	108058	20618	15552	69581	22359	214498	15258	13819	64144	231803
Paper72E	mouse	20
16948	20308	17105	50706	67951	13040	12825	14960	56437	17476	16854	20307	12832	16002	14998	17896	17885	12772	114887	20296	17883	13717	12259	22177	17750	12835	20750	18616	11464	81799	80884
16987	14538	19416	26413	21781	13086	14872	17258
Paper72F	mouse	20
17294	13040	14727	12825	56437	16854	107765	17896	17883	22329	81799	17381
66855	11625	21743	16514	17835	104158	18218	17913	28126	11702	21814	26457	223775	64144	11863
Paper73	human	23
79966	4622	3039	387893	90338	7531	5143	3040	6205	1629
114907	85457	51778	4060	5502	4729	10975	114793	5350	10611	84324	56947	5209	389125	65991	9659	64979	2273	150678	10914	492307	6390	4256	1160	51079	56204	51335	50640	10549	55012	2653	1410	6518	347	53342	26355	4716	7060	1003	10747	521	64112	64975	7181	4719	1756	4695	55856	4634	518	92140	8293	84191	22921	167838	6332	7001	90102	7170	27089	4707	10776	400916	51020	1917	4728	28984
Paper75A	mouse	26
57444	269587	54484	117150	14960	12814	24117	11656	15891	13038	20202	12349	11433	17386	64103	55987	20617	12095	17395	22042	14264	20750	14281	56791	20201	81799	16545
21743	67731	112407	13009	56642	29818	11737	12955	12514	74185	238871	80914	107765	60599	30937
Paper75B	mouse	26
105675	22152	67951	67845	13009	15891	68794	20202	16905	17386	74185	23831	107765	30937	19012	15277	27280	20501	22042	56642	29818	27279	12955	22138	58233	20750	12514	14199	68241	14373
17840	18534	22227	13106	67468	67731	104158	12583	11537	17844	17842	12683
Paper80	mouse	17
19240	12260	50706	19141	78558	50490	14960	66824	21828	53311	11657	234593	16854	16149	17967	16002	12843	14969	17896	11435	14961	17885	14130	13175	57266	56642	11815	11449	17883	17750	109225	21956	56620	16985	55927	17928	16819
50915	16773	78910
