# Supplementary material for: Literature-aided meta-analysis of microarray data: a compendium study on muscle development and disease
Source: BMC Bioinformatics. 2008 Jun 24;9:291. doi: 10.1186/1471-2105-9-291 (PMC2459190; doi:10.1186/1471-2105-9-291)
Supplement: Additional file 2 — Compendium data. The files containing the compendium data for the comparative meta-analysis. DatasetInfo.txt: This file defines the datasets and contains the entrez gene ids of the up and down regulated genes as well as some meta-info. Entries in this file are tab-separated and provides per dataset the following info: the dataset ID, species, a platform ID and on a newlines the the entrez gene IDs for the up and down regulated genes. PlatformInfo.txt: This file provides information about the platforms used for the experiments. The entrez gene ids of all the checked genes are included. Entries in this file are platformIDs (correspond to those mentioned in DatasetInfo) followed by tab separated Entrez gene IDs. [file 1471-2105-9-291-S2.zip › PlatformInfo.txt]

1	7803	5684	7249	3596	5979	1050	3163	898	2915	6497	4316	5887	5499	5521	1363	7074	6691	578	6787	2067	4893	2551	1630	4909	695	6531	4340	728	8743	5577	1244	4171	10376	7263	4926	5335	1969	540	2203	4358	3065	2932	2073	4086	3315	3172	5689	6331	3655	5428	825	6091	7082	7023	7127	6351	2587	5598	834	5261	4602	4321	3574	3232	3786	7867	1438	6616	2002	5685	3554	10181	2114	6865	4066	2359	1000	43	5310	1728	943	3763	4921	5596	4258	10675	5610	999	4323	5970	4094	5378	2597	6594	1871	107	6855	4099	8558	1022	4784	5515	3627	4486	4830	10300	558	12	5553	573	7056	1844	3446	638	2952	10346	9491	1580	2937	7543	1440	3696	581	5340	3485	5896	2966	7424	2078	5609	8913	3676	5295	7319	7316	7133	1622	1822	2745	652	3685	7216	3605	7533	5271	6693	1436	1033	1677	8711	796	5004	1026	6352	3552	366	5606	8692	5621	3727	4173	5136	6196	1499	3572	3690	4286	7984	3562	5347	3683	468	6563	6401	1019	7247	4914	4779	65108	5457	3594	2218	7422	4772	5898	3251	11167	8754	1803	3559	8880	7301	2308	1195	9520	10256	8621	3337	5870	10923	7076	6944	7507	6548	3700	545	5292	4613	2326	7166	1944	3384	6257	9255	3397	1559	3217	4829	6513	7157	8737	4916	50618	4067	8870	5154	7409	4899	2905	108	604	1001	6900	3694	3486	3458	330	207	142	7879	5734	8973	360	1907	3416	1945	4326	10922	2321	3730	4128	3082	3665	7054	5981	4089	7276	6536	1141	5297	375	2891	8718	7018	5770	55561	5127	7020	6446	6019	2944	2959	5079	387	2626	5591	5329	3678	5905	3587	4255	10016	7852	5063	7857	7535	10111	1869	4987	6571	2876	3607	3481	5569	5023	6347	6514	5589	1950	2782	5578	3592	5867	3479	5290	3660	27097	5494	1836	6871	2986	10988	3976	4342	27040	3558	5179	5982	1184	5447	1207	2641	8295	904	930	649	1572	5274	2972	23650	2869	1908	3728	1028	10912	2550	5562	3568	7555	727	939	4609	4313	361	1612	26578	894	140	5915	10563	6239	3460	1671	5376	5908	154	971	2041	5605	7520	4324	3091	1003	6223	4355	2821	4752	3062	1029	1634	3455	4287	5894	598	4908	5793	2322	780	5331	2936	890	3699	5899	115	602	5144	841	3815	2741	6580	1394	3456	91	467	701	867	3563	10155	3094	2074	2547	8900	7187	4058	5573	673	1636	2059	4885	6538	5934	4176	1996	2911	3350	25	8812	10681	7850	4852	5781	2065	1512	1644	1196	2564	328	3932	6654	9568	5783	7525	3623	2353	3198	4140	3215	8464	2263	7015	4163	6259	472	3394	317	10715	5813	1649	3779	5724	2071	2535	3352	667	4831	6935	3566	6917	2017	4322	9741	5159	5008	1545	10188	1773	4690	7428	6374	5368	4314	5757	2185	7412	3780	1191	2580	7292	4900	823	1495	8844	7006	2553	5055	1231	7782	3000	5864	3107	5913	2571	1813	2004	2060	3561	6128	1271	3981	6921	7001	2904	8396	3643	6278	10631	6271	6566	7534	10591	3718	10140	6938	9134	5683	2475	5395	5087	6597	1673	2532	8658	4084	6886	5582	5354	3687	4791	6752	10	1164	5957	1081	5333	5451	958	995	6203	837	2909	6778	10153	6722	2560	4798	4118	5594	5764	3067	1030	4142	8536	5272	7046	2920	8814	654	3674	4283	7153	2261	2048	4610	5580	3329	1998	6545	6774	6667	2358	7150	7040	5927	491	5138	3953	4332	799	1514	840	5657	1647	5985	597	6532	10653	3581	7013	3577	3265	945	9619	7010	5153	8805	5744	959	3791	5611	331	5862	3606	6236	6596	580	1020	7465	7791	7049	6869	5818	7707	1312	5293	1021	6595	3484	7039	3312	5973	4170	2897	5444	7114	6119	5228	3785	572	5104	675	3984	4638	4296	7029	7019	6564	2743	3684	4485	3693	6505	8717	3725	10019	8991	2890	662	2324	4174	5601	4751	135	348	49	4684	3624	627	993	2117	7536	7110	1429	6302	5702	4605	4988	3611	8394	6098	388	653	3931	5792	1445	5888	3064	5053	10507	1025	4826	6790	367	9970	3083	1992	6197	6530	5599	3589	4534	5607	3975	10047	324	3508	5566	3162	3303	2066	351	595	9127	835	6348	6863	4901	9572	1032	1386	901	113	8036	3586	683	2260	9369	4317	5590	1628	6880	10672	4172	5334	6346	6092	7508	6908	3565	3398	9586	7042	5585	2113	2950	3383	4756	6534	824	10474	2974	9168	1075	5511	2568	2313	6280	1407	2242	6998	5530	5931	3570	5140	6117	5788	3399	5427	5426	3575	816	5597	1103	6357	7075	2668	3159	1143	1457	5155	4828	329	27	1621	5111	6572	5296	2120	200081	3736	8825	3459	4603	6670	868	2764	7430	4922	7644	983	4257	3689	3682	4800	7132	7251	60	3356	7273	4175	5173	1676	5024	5245	3978	10664	5121	677	6503	650	51053	5925	9311	5733	3480	2624	10379	2965	664	1910	5330	2938	8788	5058	3608	7130	8738	5126	8224	6050	3845	8439	1006	7025	7515	6606	9261	1594	369	5568	6447	3679	1435	651	483	4915	5576	5026	2810	5071	920	4771	1284	8655	5604	2064	5520	3553	5424	5886	1200	10247	4193	5336	8986	843	7077	4155	991	394	5068	3593	2246	476	1198	5754	1136	1272	4318	1326	2566	1382	7037	4886	3737	3603	6509	699	215	6524	3320	960	7124	4320	3764	267	5910	1777	826	1437	6189	5265	7849	3359	1740	5311	3691	11065	5423	1434	6279	2625	891	4057	4683	1013	1490	7538	994	1786	7369	842	1523	3578	9212	3055	6498	3131	3765	374	10769	429	3688	4254	5054	3097	4049	9356	22919	1958	4983	1080	23521	5581	6906	3675	273	1603	2596	970	3952	1509	4543	2049	7014	5768	4241	2057	5422	5921	355	2877	5534	4217	7528	1017	6416	3659	6870	2042	1839	5897	6195	5879	1960	2355	5156	5409	2783	6095	5139	1441	1401	5984	5983	5163	902	1742	5588	5868	174	7297	6773	7716	3716	5579	2983	3645	6772	3084	688	774	5602	7799	6732	6929	4799	4292	8518	6714	1641	5728	896	2068	1385	8531	3672	10253	5923	8573	7058	10276	3609	5747	2977	2323	5052	4924	2268	5203	3569	7027	7374	4802	5268	705	5763	836	9592	3068	4839	4763	942	10629	1432	599	7482	1393	6598	5906	4790	1739	3373	5971	6453	5567	6647	3001	4919	1909	3310	3576	2252	3739	5909	8061	9988	6461	656	1041	6872	7079	5900	814	3980	2492	3195	2053	6304	4162	7043	596	4904	3482	6515	5141	1852	5682	5893	639	6668	1071	4804	1956	238	4331	2778	2235	10024	6533	51050	3760	4843	3600	5721	3297	10605	10406	10148	4233	5452	2149	3306	4215	2241	2975	7024	4312	7818	1583	1616	1544	10987	4616	396	4713	3977	6783	839	5966	4050	1009	4352	5583	466	134	1230	4520	10010	1829	3698	5803	8843	7490	1163	3717	6782	7296	1455	5865	4487	2662	7066	3164	7003	5575	900	3454	3560	1729	6565	5595	2885	2572	1774	185	5608	5122	146	3202	8140	6550	356	2669	2063	4325	3897	3567	7529
10	57573	6712	8563	8434	55099	10309	4863	4628	80176	386678	80141	1387	55854	79572	1785	2634	8419	83548	9363	51599	6642	9333	29030	79618	401409	5810	3957	8409	6531	728	7022	11169	9638	1244	11083	54771	25953	29	5831	4087	1969	339263	2203	4358	55846	22876	91373	283761	56903	79805	90627	55205	2994	23788	4836	10233	56971	84939	80099	9600	140465	26831	84467	90806	57026	7337	57658	10129	57647	64173	9968	79679	389019	7398	1259	26002	8694	55137	9961	114819	57379	5464	11280	9985	57459	171392	29998	3475	55109	8193	6327	55814	441340	65059	51742	6894	148824	4902	1203	51109	55695	55720	10919	26279	10390	4066	84649	2359	7479	10220	388134	29842	57452	6375	56910	9683	27158	153527	4993	6631	8611	56969	8577	51322	79154	5970	23171	4094	146174	6421	200844	4704	1266	6578	144997	79924	3419	54523	8789	3326	80032	4209	79982	23416	260425	10052	39	7514	51751	51009	558	10300	51025	79823	25854	348980	55798	9859	79095	10509	353274	7184	26013	6101	10238	80381	60436	2350	55102	506	51058	5929	55055	4184	23318	8100	8600	9873	63935	2845	64777	581	8537	55365	23379	4676	374655	4200	678	116931	1517	8941	1975	57062	51560	54584	57380	51667	51661	1973	65122	8214	79163	57474	93082	79611	2302	203197	51000	23659	64782	9842	3849	2745	80168	8776	11332	93556	8711	2034	81559	2029	57447	27044	5671	207063	25781	23584	23273	10344	64130	23225	775	54504	51138	55380	20	9808	23295	59277	54414	1983	64786	93964	11152	79605	26469	468	4139	51147	3030	7247	128637	6612	25996	5571	57399	57050	10327	1981	4582	9697	55300	7634	90313	8754	3559	143384	26777	10083	613126	64761	5922	8649	51142	10949	10787	9973	246243	8519	2583	2589	57481	10923	57332	284241	9401	710	2814	126070	23277	7087	23149	5105	154467	112	5935	9423	92017	56959	283079	5097	26289	50814	55437	9935	64593	24139	9543	8851	157567	6257	80190	3750	79989	10161	10158	339984	57666	9255	5337	8073	4649	164395	23392	146059	9133	7123	23626	11112	55830	26496	167153	5745	26	347745	6513	2116	7299	23247	153277	23632	2250	55698	9117	26520	25888	55900	6568	254887	55037	80820	55973	114902	23193	10106	205564	6207	55959	6997	51780	3458	80199	1182	22987	1447	6744	207	1510	48	54708	400931	286075	3641	8607	26353	4128	5981	57586	50831	56288	29018	9955	54550	81502	10659	10665	57497	55784	1141	9904	22976	1155	10844	399921	788	340481	93986	64211	5238	11251	4115	64388	25833	143662	1617	6048	490	8634	1843	56342	55197	51574	1112	56916	6502	57240	1294	23365	222161	26258	23022	154442	7111	4640	1358	782	5225	51382	55247	8701	26045	10111	80345	10544	27101	6510	3607	64110	781	8029	3015	1950	10713	11272	57118	9867	5578	5327	11315	56924	1890	6281	8723	10193	26277	8801	1146	89	168850	54944	988	4342	57222	10229	10026	23207	1454	8528	63971	114327	401210	155060	91624	8661	3960	55287	1584	7174	10550	1675	649	5527	64332	8793	2150	642	1318	3903	50859	64393	8704	23650	26164	11279	64216	10190	8847	55666	4849	8668	89849	85479	55144	55092	5592	776	3738	23432	66008	26266	2673	5625	23404	25818	412	181	11073	6239	23619	9293	8642	29763	58497	51129	29066	2893	5204	326	90246	2886	2543	9688	51626	8892	5129	5224	5650	6660	23227	4681	7189	55573	55706	4287	2791	29984	8076	4481	5362	10885	80336	4664	7957	51293	29114	80224	2936	64858	9110	8364	283131	1289	345711	64377	7159	841	8111	25984	80895	7869	55507	8708	387535	54856	285580	8510	7402	26228	2121	474	26532	27115	3563	79857	8324	375690	79625	10646	65982	64096	9497	2953	4058	6947	7549	6715	23078	8899	79716	8745	126393	3489	55635	79846	23151	8884	79048	402282	54908	4176	3628	7262	55186	10681	80131	51188	116829	27111	928	79780	57402	29781	7274	139538	27035	1644	65094	79887	23235	10451	8509	4815	347088	4076	54674	342357	9545	9790	55264	91316	23252	3832	4928	64744	51100	9563	10427	10671	55654	284018	9665	11184	9993	84146	5150	158131	1655	1943	260436	10101	6905	3779	5724	57128	81569	201254	55585	79738	116842	55299	51241	9924	55997	159110	1018	9765	401236	741	57121	2806	9241	7439	51529	3032	8733	3880	23240	3192	55588	4294	5159	10498	55255	1545	64792	8352	84124	6468	1058	541471	10287	55723	401518	56478	1535	3141	3775	4978	256021	7718	9622	5690	3780	10891	8992	11258	200933	80742	165	11149	6588	401612	26083	9887	63929	79832	2553	56976	10135	2979	3270	50862	2569	2961	8824	221927	115098	22998	285535	10942	2571	51513	11215	23066	1179	735	10201	346606	9889	1271	8654	6921	51569	26829	168455	283537	116987	7324	57604	91543	9710	30811	1133	4783	23439	6271	54165	79672	26020	54901	5476	2837	124872	1118	25973	26257	5152	7732	22850	6938	23312	4718	344148	11094	5564	390616	4191	336	10954	1301	317781	383	22822	2532	51119	3817	8496	11122	11011	92	85458	79934	133926	3687	78998	221477	11261	1164	55534	79731	55311	5450	29107	79781	63915	4597	10735	11144	80235	419	64224	53615	79725	2015	7073	4521	64897	3208	6836	3839	9459	8976	84942	6398	26148	2289	55415	80026	2312	54363	3096	3637	2730	150465	54622	4632	2021	152578	3430	150864	4590	5193	570	146227	5191	3761	883	79895	6199	6667	9352	10243	55254	55638	79862	54542	28984	22955	51652	3275	440299	105	8330	5976	6532	80765	4500	3549	23220	408	22829	7434	55719	51112	55640	3601	26101	134353	9091	5301	50485	8912	55539	65056	51200	8867	26098	55626	9722	23604	54991	30850	7049	59335	23047	6458	9097	57099	90634	254359	27315	2307	7039	2706	6609	5973	9200	79590	23506	8546	27004	79959	26659	80004	8736	28973	5444	348094	79666	5502	55759	55717	22881	8312	56756	4969	4722	6529	8337	84851	56006	23281	27128	3487	152002	7134	4729	4329	6077	60439	60482	926	284215	60492	57238	90835	3024	6137	65125	8894	662	127703	23363	85379	80185	3447	114221	57804	10867	79587	3156	124	3992	92369	9821	57167	1429	29035	4259	4988	2483	3611	6875	9480	9782	80227	6098	22827	55760	54866	8202	2259	57569	10507	84034	7694	51527	6694	91392	7222	940	9627	685	80154	131583	5313	4360	3975	22879	57596	58489	27346	56954	57703	3937	3162	79567	351	353514	23683	11018	6337	55182	399818	9127	1854	80114	84059	51434	6863	5874	28960	441024	252839	11052	57514	901	55184	2191	56126	8322	10921	7032	23682	3664	56833	6540	51471	4285	28996	25937	1473	5066	881	79041	10636	84944	405	140688	92293	6092	7033	55532	80041	8045	1734	400793	91149	54949	154761	9354	7042	50615	28965	27071	127428	392	81618	2242	83744	51285	79691	5530	2254	58189	9693	813	54545	9770	644	6810	3360	1820	23563	64419	5308	92162	5275	92497	10392	4185	1802	2775	143188	7494	90233	83982	60386	23614	79968	2273	8343	80210	79901	57616	65117	26786	57545	84919	51701	3646	51275	10013	54972	4857	4828	8120	8764	9231	2331	1902	84986	7503	10766	2001	3216	10291	5796	6670	23418	4234	3695	56980	65083	59338	28982	58473	1809	2744	90441	9848	26517	56683	3199	5801	4669	5287	10585	1400	9847	2615	196549	375057	387915	389822	3134	219654	349035	5245	3171	5453	427	5121	4735	51379	59340	57534	1763	10999	10888	4299	26526	26222	9325	224	54811	11092	84173	11001	22932	51304	9043	57579	23421	3222	51082	26508	1435	279	153811	9519	54496	27338	483	163049	4145	2055	5576	79646	1487	9367	50508	1540	9196	7360	79829	27069	57729	2064	84833	124460	55453	51214	5424	58527	5218	6295	26247	5164	533	79798	124637	6045	10143	84148	23411	83857	3852	6923	6556	3746	10971	26191	5919	3593	57602	9148	10863	7781	9162	55165	7260	1409	55192	81493	25912	1716	55382	9521	51530	22820	27333	84433	51018	1663	9175	9739	23647	5716	635	25841	1088	9707	5373	441776	51335	26330	3950	3603	310	29007	9819	51205	8458	26039	63923	93099	57722	10381	84167	92597	4320	57188	3764	7753	9704	54438	9513	8038	204851	1437	22862	10457	57151	6189	28955	2517	80778	7547	79975	10944	57090	79133	1740	1600	22802	9882	115752	57718	90	11197	3514	4712	54847	8722	54553	9717	51686	51380	11174	282566	79819	170622	56311	4683	27042	55611	8554	10073	10614	51676	25797	29792	54778	55770	11079	171546	27233	23332	81691	10826	553168	116412	158563	55872	23526	7145	51809	26503	3340	26084	6498	11190	199	6747	51669	7764	23111	9779	4606	11178	10870	441468	57291	22919	399972	84890	9481	23327	6507	55335	26958	3223	29121	2280	5581	273	471	63941	8626	255326	23596	23545	10642	4991	2262	9475	28989	29128	1936	27019	2912	7089	93010	131	1565	79837	6016	26999	55683	26355	7097	27125	7991	51422	6708	51802	60675	23096	37	3875	6416	3659	84443	26030	9755	79810	1839	1788	51389	51192	9462	11045	9781	2186	680	23451	8826	57213	158863	2783	7259	334	80019	64789	57558	283737	51315	1997	6650	5256	6888	2879	5984	23215	57130	4043	5995	2077	2036	8452	5588	10266	8468	157285	94239	125058	30837	10412	27307	10573	25790	51765	41	3084	8934	2887	54758	23195	83992	10721	23040	9612	389177	8502	56652	4292	9058	57562	10842	838	220107	2664	84525	8187	5019	1121	60561	4245	9087	6493	51499	896	127294	55117	124565	54512	5539	9896	3672	23185	9040	29948	54823	54958	54873	29092	55667	9341	5045	3609	347853	2786	55825	55227	114884	1672	349152	23014	9015	4924	2768	90520	9526	10935	1102	7027	1478	439	170506	51537	8676	54981	9592	23469	4839	10255	10974	65264	18	22807	30011	387119	5826	6598	22797	55110	497661	78996	63035	54928	54680	7105	10745	4790	6717	3373	3652	9278	55647	26577	29097	79635	374378	148	6453	84337	7709	79803	8383	81539	726	6241	2703	55156	6659	157	4110	2009	1909	7179	58480	22905	2627	1213	3576	90317	92482	9411	8061	8856	624	55313	27324	6209	23556	55890	50515	6967	10120	6872	1041	1990	10319	114926	7699	79873	55079	2109	51744	22897	9022	5133	93233	6205	84817	6311	345	153561	80034	51228	54798	613	404744	9184	55005	5141	23286	10362	952	2691	6758	1071	4804	9636	27141	90485	55832	4331	10569	26064	11131	4158	25822	6602	54737	5817	54477	57649	51364	26291	5949	23230	9656	8226	8729	54471	3705	23351	23125	27283	84189	3948	55009	7701	55240	51074	51692	3882	4016	1830	94101	10006	25963	26152	25903	3060	7411	6433	64926	5695	7163	57198	29054	7453	80149	374864	23118	10987	79726	258	124583	2620	56659	55844	10098	27131	59351	10279	122786	2138	339229	79637	25875	30832	54537	10093	141	7376	26271	3043	23161	79083	1230	6155	29117	79758	6387	10911	79656	51442	55894	5865	1060	3590	3759	2104	90110	55796	2894	6171	10758	4221	27098	55628	2526	53831	150684	81576	150946	10003	29880	7802	54967	201626	54469	248	5608	440498	9153	3420	55800	5130	3269	2632	22924	5684	25998	6261	151195	79976	54903	8349	4869	54922	6361	285855	2830	898	3670	7391	55541	6227	79684	2969	55379	23779	55045	3595	11034	4909	26022	8743	439948	10168	5148	5335	9906	540	441964	3065	27113	2073	23334	51145	27250	10285	56547	57156	9957	285231	2592	11213	64784	9131	10743	1345	2290	9276	1123	51136	26779	23029	23767	758	6351	5902	14	53345	4761	93664	2587	29800	10898	9556	25946	2328	5630	51124	2889	3786	594	7867	80258	6746	4580	91947	10011	5213	4302	10273	3554	6158	9982	10127	27258	6936	9191	10571	1000	11222	9818	43	338328	2582	27181	79893	79783	3955	5367	25886	57466	259197	288	22974	113402	54980	119	54748	440971	5954	56923	64132	10213	90011	4438	65996	54899	8515	55039	2118	29887	23630	83931	415	8904	55023	2597	3987	1292	5441	8370	1356	5208	10782	79607	1871	10966	1153	5209	92344	23582	342926	64599	79930	60685	55664	57584	8517	64595	4830	11157	64770	8123	3912	10908	6500	784	6637	23383	146057	51015	57642	6300	1844	762	23223	80737	80829	55195	51447	10346	440441	5281	10542	6118	150572	5708	25932	93550	22803	7965	8292	54831	80039	22	7593	205	10847	440886	23307	5730	79644	8013	8636	874	2220	23505	1591	2528	10983	1677	55370	8417	25807	51726	130589	1026	5606	1390	8521	10268	55902	4674	23316	26173	10248	23178	51619	1268	1977	9788	1825	1669	3445	54913	23137	64780	1285	10957	51107	9963	6401	7335	79570	3757	55341	1959	55693	26005	55467	55200	89797	11167	79148	1874	6619	10803	55620	255926	148490	6383	4092	8621	22985	3337	7059	55816	55107	5119	56907	55930	4861	9253	140467	9246	400400	80079	200162	8139	80045	9646	79664	2658	55321	8778	9686	6309	10621	57325	56901	26539	54897	646	11057	22874	25862	8530	5322	55207	84033	28513	10282	4005	8491	138948	221935	23786	55600	114915	8999	29919	25873	10235	55357	80204	10251	8342	64218	6407	7993	79845	25800	5885	26253	83394	33	4351	5654	6990	5619	6235	64121	2013	26069	79948	170680	152719	4899	10054	23172	2905	51400	5612	51725	90141	26015	6519	79904	717	2817	147949	123872	5436	2249	57704	51298	25778	1605	50652	6373	6299	1945	969	56957	9075	23536	54329	4207	4089	1501	4808	55907	549	80156	79966	27161	112479	51655	56978	388279	25895	8532	64106	64151	27086	3930	9049	946	114218	8828	93594	55561	55100	1361	286042	7020	6737	23601	5079	55328	10302	3773	51186	5025	79613	1397	3678	283768	51071	24141	50640	51061	8539	6051	10317	23576	7852	5063	7535	8602	8817	29844	8808	55125	23308	2304	3846	64801	6571	221416	152804	23284	63891	2804	4990	30827	85413	57126	10947	26784	3827	4589	5157	2992	2639	4942	55350	91355	29109	57476	22852	55763	26664	54769	114784	163	3898	1106	4070	51257	2731	10772	8838	30814	8022	57631	152992	51567	57644	2770	7478	29931	3859	7288	6165	7775	51747	25970	1572	55911	7511	148808	11105	886	51068	4733	2835	1329	51373	3728	60592	7410	5562	3568	11267	283316	54825	320	55015	3777	55504	6273	5663	9141	6561	80314	811	3756	55806	223082	57654	819	3680	51507	10085	9926	133418	5095	23108	26105	131601	8087	7469	23301	4781	4716	7520	24137	2166	3091	1378	57113	79670	116985	1054	27292	8354	3797	161742	23249	200008	9938	10397	7389	2495	7579	3052	284071	80084	79736	4179	5481	5899	10628	9663	79786	7267	2050	54106	64895	22888	3815	441109	1311	284649	1787	11081	56943	54760	7417	22883	5110	701	3710	6251	9365	441108	3630	55139	7176	51250	1650	51114	51181	6999	116151	84837	2539	10046	64327	2779	57673	23242	2139	29942	5573	768	201252	55460	1636	2491	130074	199870	7730	10314	4976	338	51439	576	761	5478	9793	79699	55257	1775	140612	1415	84190	2334	2530	54206	118491	23347	80863	1512	2956	64236	9439	84256	55789	10678	29968	80095	328	53349	10732	9568	6144	10241	7525	117532	4014	83543	4803	23060	84952	56928	5003	733	51654	6249	54884	11096	8425	5001	4947	11132	9605	3263	23367	84672	9833	1234	23649	7368	4108	22993	83483	23456	28991	10961	80024	1687	7404	22843	1188	3142	149111	7455	7138	23031	221191	54805	7293	81030	163081	5008	92999	54936	51056	11274	64746	29003	140890	23406	23760	83604	379034	440312	283461	79767	1657	3009	80347	54552	8484	2717	10692	51268	283859	26280	4659	771	148223	5697	401	283070	221908	186	26519	8706	6696	84223	6940	3000	55739	6729	7512	6558	5260	1586	51317	7918	1456	7471	51248	83402	2060	23004	286073	3561	91181	64856	257044	29087	8195	10699	84179	2904	25917	23244	10940	11075	22904	3643	2346	5325	2195	55754	5546	10591	29980	6329	2555	57696	3718	29074	27243	57495	2475	79885	3834	55171	57105	23155	9737	29079	4084	219557	963	117852	57862	10199	4931	56605	23254	6340	55633	389012	115399	5627	23474	8798	22929	5957	55262	2697	7941	6423	51093	64860	64320	26226	5451	54854	79825	23352	9403	65258	83695	55509	64375	6778	2123	51291	11234	9547	9991	388685	10071	23237	22824	65980	96764	5594	64146	2675	8266	54808	11311	22930	10673	11186	1287	55729	80232	58495	55656	4650	55068	84340	27090	84888	83719	26056	7153	22900	84129	283	5860	27033	115123	54578	149775	79033	55285	10559	63928	7040	9868	51409	7480	9318	79718	55269	57096	55616	864	286410	9669	90843	7638	23075	442170	4817	4745	4143	22861	5837	79946	54785	26339	26232	27249	5862	64090	51458	8761	58533	6002	4068	1768	23519	6429	55471	58525	57600	8309	79951	6781	91653	1021	64167	5094	6595	55823	4212	201475	934	55088	9420	6451	285313	5990	203069	64417	4821	948	8239	51170	8361	9768	6827	253970	10520	27318	226	4296	63894	4982	7473	1145	23671	9381	3229	8209	6749	51084	26524	4794	10657	79693	152007	10461	339416	6505	3697	1999	22895	53838	80103	57590	3632	9678	51306	6953	5969	6082	6812	23261	2046	64843	8682	91522	54494	23270	79101	192666	6302	11253	80303	8858	10203	6604	4232	9517	64506	55002	950	1445	9508	8481	3429	1992	3073	57231	1466	10466	4248	9824	57609	441203	778	4534	27341	10383	55643	10096	5166	81614	25977	10297	4168	6297	3744	151188	79820	8906	80254	1607	9143	140460	10369	25920	400574	146050	8036	10438	2617	27092	579	51203	3301	4701	8220	9369	26298	90874	54970	4317	26037	5863	1628	9173	3219	6011	8161	51212	256987	29119	9586	220906	51348	4154	3212	914	54974	1439	26273	9702	3654	11108	404037	55530	1407	26072	496	219928	2829	60467	5170	25940	115290	7738	2987	84893	4855	10525	221786	55239	57560	54555	84448	6117	5788	5917	694	9812	5426	5371	140735	3148	3788	2244	9503	7201	7064	64753	9220	55757	57191	4327	50810	9487	6079	23045	55879	51255	8320	3201	3257	11064	116448	83892	6572	50617	60490	54458	5303	55749	54965	7306	3621	10257	79364	9442	6182	22953	158314	7430	4041	7047	672	8575	10485	51043	152118	4257	51283	3689	54108	407975	5858	54742	54464	1746	7224	89894	55190	3356	4300	94030	25907	92421	2275	90427	55680	89870	388815	26047	5532	10663	10062	9249	23033	5925	10060	7257	56952	10869	3480	57103	27146	6925	10379	8914	57111	8725	664	55897	5639	25784	84102	8738	6920	23168	1420	29906	3437	55272	9095	6314	2875	5819	7979	651	176	4660	94134	51091	66002	80112	2810	440863	9468	58487	5273	6542	80043	28994	51150	6135	1200	1757	64400	4193	8406	51310	23408	1413	22859	2107	7326	27321	7539	3453	1856	1491	90417	1804	394	2357	1371	5068	22868	9129	55219	57595	2645	1519	440708	145786	51490	9348	54510	441868	1236	11016	63930	10865	55201	80017	5493	29951	23062	26235	284217	1815	7037	51350	57282	80212	118433	1005	3662	57519	64768	4130	10690	215	285590	687	79816	9610	9229	5509	29110	80070	5692	5872	55279	826	79866	3990	10549	5265	79633	57684	7030	9389	57097	10069	340024	2653	2548	5883	9410	158219	60684	5356	2625	10001	3400	4090	257103	5143	255520	16	51366	8428	80215	921	57521	2880	55003	10930	994	29993	5360	29923	145389	124454	6847	56062	2140	2788	1523	64798	5613	8972	6405	3578	22950	128553	60485	7763	84549	6546	81537	84263	374	79158	1306	378938	429	9578	80000	219699	55705	55007	440786	51226	55081	9620	9535	1962	4594	64061	10917	94241	9026	489	9745	1392	1080	4724	26242	55298	23205	132625	9120	622	81876	6653	23554	970	51330	84820	2256	9699	5718	10639	5768	2057	64072	9594	23176	23127	92104	10567	8314	93380	5089	2563	7348	51271	29941	402055	56937	23140	6861	254531	80124	79704	270	56829	6870	25914	64108	6517	26150	2840	1602	5037	57172	50805	55425	115207	29126	9673	5139	440533	80174	9727	1399	5341	79639	7626	55072	25814	22845	26960	26504	103	5641	8228	55602	8875	51678	53637	79188	10473	4528	26492	6039	4891	8689	5411	283345	26251	3363	2534	5525	6772	6173	5500	64397	1749	23428	2128	400084	11202	25949	10813	51333	56930	57158	114044	8315	55892	23163	441149	7905	10298	7783	25901	7755	51804	28778	27430	26575	29099	63901	2737	7103	29895	5514	5728	286343	50944	11188	57186	5962	256646	8407	1385	58505	9020	5168	51360	55146	26120	58510	1837	91828	143	9238	7384	29882	149692	2323	8638	6157	51602	80740	23116	2822	3049	57622	9654	55238	9949	51444	7703	65243	7374	2914	84185	1211	51054	8548	10564	23086	836	261734	7559	25829	3068	6767	29011	60673	56731	140803	22933	9719	92737	63874	28232	51076	9104	54508	55160	5906	7448	8504	64422	51343	54776	9915	57181	10125	26127	343	8445	3910	6230	56261	79751	54987	54993	92259	5738	26297	9262	23528	25929	23024	51684	4685	80317	26651	9880	91409	54964	10980	84307	163786	60672	2896	10723	60526	127281	27229	9777	9013	4884	54715	7079	388403	23389	7072	79860	138724	3980	28970	23495	57211	26175	246315	390426	64839	10686	58503	57219	56474	53827	345499	57552	55791	721	3482	23370	54756	30062	64802	199725	669	420	79029	54734	5682	11334	8412	63943	1137	79906	23498	64282	121512	51126	80097	6356	8552	441052	54461	3381	10634	79088	10989	55870	55367	7317	5721	55093	5732	79778	6288	1475	10406	22948	7690	83852	2968	56681	9681	158586	7291	1192	3017	57614	2975	6734	10038	90993	4691	55333	6618	1846	23510	9064	4832	133	11047	2515	5017	56	10776	10171	3977	23217	54875	6623	4282	7567	9371	51497	23017	54910	6819	5966	84966	4038	29889	57799	7988	29901	54956	2151	3038	30845	8843	26762	10612	6472	56650	83636	22800	1761	27240	79957	9894	6856	8674	2662	7332	221814	84328	11342	90673	2861	114882	23503	1719	375035	8790	127933	58157	51776	7529	80183	56606	65986	50855	71	57700	89845	55283	25802	9666	81669	6535	63827	57406	11276	26263	256306	29089	463	64376	517	51078	54852	5887	11170	196441	8379	80134	1363	6691	117246	1109	6787	2067	23409	8929	23233	54796	10717	51246	4171	54886	7712	79694	23255	55937	55631	79884	8473	29767	56849	65008	57542	257152	55957	22995	3906	23480	9633	388662	8646	4671	6527	5073	27241	253725	79729	5880	56165	401152	55325	50832	9760	5598	27106	22870	25809	387338	285	9470	64430	55014	2194	3092	6425	54948	1135	63951	159963	64854	403323	6726	3836	57494	2114	22915	84539	9908	55702	22902	84532	80221	27352	5930	1396	387751	1760	391	2033	11336	10058	10963	8796	27246	2676	8455	2907	5596	123879	1375	8581	4097	10675	65057	10495	25771	8273	11254	80341	4323	9628	30851	221300	11343	6688	1653	57706	26225	9312	55650	54511	8085	84947	283677	340390	23741	8540	10553	7481	55065	85461	2958	23169	55669	60529	64863	8328	3036	219285	4137	7405	283174	8325	143570	6385	22927	875	9990	283981	79621	55267	1580	2146	9077	57549	57555	51491	55244	11320	5544	8909	116449	23746	54934	54900	5742	283578	81607	29989	8284	57801	4811	23072	3004	64942	6867	3676	3939	23593	29070	23250	23548	168433	25775	64324	161198	9066	26529	51	8505	1822	79858	7533	56270	1033	6693	7093	2736	57608	10626	10246	116496	1539	9939	9122	29937	27288	153339	6702	366	80230	92906	9351	54905	11103	5358	5621	56623	10950	6196	6821	6440	55260	6754	4515	10460	57228	6770	8463	26495	26740	121536	51296	10557	6563	23133	4779	10139	5457	2316	2218	1743	10895	6832	54986	4770	6555	114088	85015	5898	440380	27091	83439	56850	9274	92714	1414	4504	7443	666	8650	8880	26059	27012	55537	22909	7546	57226	4938	162998	6125	53394	80206	64759	1601	23303	323	55676	6904	26855	54738	9443	5292	22885	8785	80332	187	60681	56896	55847	353376	27006	54727	157922	57646	9753	212	6909	51504	79091	3384	9921	51657	57125	6934	9228	5108	201562	1305	961	51542	26077	2686	10371	339457	129787	5365	8802	56255	85415	4916	5093	8870	26803	149076	9951	55472	10733	23435	6900	4940	80165	57468	477	6591	27152	10105	26184	23484	8973	23400	284422	3416	9635	55801	55662	766	23462	29958	10178	1579	134187	6536	25831	90293	400685	11231	29103	2833	64772	8356	3914	7265	9456	3692	8065	5770	5406	3726	55315	51465	51115	54838	10815	27075	79939	78993	28511	9603	342035	387	7156	6663	8836	80093	257	9416	25966	55251	951	4750	58492	2200	7857	56987	64241	54828	9469	7580	79628	22990	57636	8310	539	80023	5569	2847	23036	26074	55842	25957	3339	55366	6347	286260	285359	2865	11055	79973	4617	85441	2642	2354	5867	130951	4714	3479	64089	5494	6871	339855	175	8933	1421	54888	4033	79911	25850	55343	3021	8340	80262	64002	55677	64412	55608	8569	2670	23328	5100	133121	3848	26018	5274	2972	648	6617	6627	285658	51759	9056	4973	8522	1589	9744	1059	2683	54205	11284	80196	55858	8603	55150	10615	57599	7057	55042	90120	9980	2019	23016	361	9989	202	81545	84629	221061	8542	388388	1984	9648	5558	56997	307	51634	6229	5836	8630	26003	51555	1463	154	5320	50624	5699	221120	2801	22947	6730	57577	55198	51460	9611	10078	8863	1029	83637	3062	11165	57659	79827	3292	3455	64924	554	55273	5894	552	286336	3766	57699	11161	26476	5676	64601	23637	56915	399876	8557	55177	51727	79929	51755	7643	6580	8819	1350	23476	441383	10589	7739	1240	2815	10749	26610	55788	25776	10155	80270	7568	284800	817	26998	10913	64208	91050	253782	89884	84856	22911	55051	116519	51011	10234	79918	7518	79676	4719	8534	79582	10668	673	153346	4204	80194	51191	11037	26189	54602	9965	1947	1347	25	3350	1504	11228	8812	57795	79589	401577	7850	5469	84127	89795	79905	56034	83640	10445	129531	6654	3932	9877	117153	1730	80173	3623	1316	54939	29000	55105	10023	8560	4163	6259	51752	6992	440418	79705	6878	5813	1642	6839	3712	4622	23145	892	23197	29933	6363	546	92140	11099	537	6636	11156	10761	64398	51645	55043	9002	284591	55554	55128	9801	4072	1833	3298	23336	25813	221895	51135	51279	9070	3566	64710	529	51026	3556	112970	165055	51065	171023	987	51259	57485	25870	7544	5635	10469	80279	51441	4122	4314	84283	26211	10224	5959	23530	55049	26541	10795	51130	27183	7292	4900	401317	66036	5125	1340	59067	247	390035	8844	4739	2119	7592	57115	147	79608	1142	5211	202018	10791	5267	4708	1291	29970	51430	5584	93517	55765	64752	64115	5551	5346	1052	25992	23361	27330	10780	10906	5471	974	53340	59341	2629	8368	9427	26872	440872	6278	636	11247	10437	5799	27202	55506	54530	117	57504	83658	29802	2207	401434	3754	378820	5283	29944	9407	55510	5460	79642	57336	54539	8290	8658	4586	7572	55387	2172	79649	126208	10394	27300	91445	10126	7577	6646	26747	118429	79870	10205	5333	5229	6620	27434	138241	56964	23705	2178	8050	84937	290	8294	79960	712	10312	5706	6339	2560	9861	8637	283788	51252	5764	22983	10330	10295	55276	8131	8480	2593	10540	53371	8943	2920	10608	6305	23142	57582	81553	81602	9258	2038	440107	56945	27252	374462	6238	3110	8614	54920	79853	2332	4644	56130	387830	51105	84659	64581	1024	51571	9900	2867	57217	8269	10333	13	3953	7942	9811	1514	115106	440703	1647	597	9844	400236	57826	144874	55075	400948	6603	8834	25884	4867	7013	55303	242	54520	11116	32	443	5611	284611	66004	145945	51327	51406	5252	10040	23493	23615	10407	6721	55876	6854	144363	26507	846	80121	7080	55779	7311	90594	3484	442092	26994	8550	9113	441235	152519	2161	6445	79652	55131	84870	7114	1303	51666	23539	25855	5950	54740	7432	15	29935	10994	22890	9671	1506	7141	4026	63982	140453	26049	160418	27121	6522	64922	23620	859	4284	8578	10934	4507	79746	2890	25825	9677	23026	135	221362	3344	9597	4687	64318	6489	56656	51805	203228	2674	114793	1131	1876	1759	55929	199704	7916	9489	51359	8208	26095	6430	54754	3026	1528	23154	79027	51301	11129	6456	3064	509	3708	1015	51174	7450	57472	11041	114569	403313	55339	151963	283824	6910	84324	8601	3597	79631	56947	9378	6941	1040	23381	51096	54877	30833	2182	282973	81704	5988	152	22875	25794	10939	2931	1419	862	10617	341	51233	6232	3586	152100	55148	2189	27023	23331	2287	22795	10521	56834	57093	54891	10479	10400	54953	25906	51495	55521	9344	4824	57690	51643	60401	309	8672	54429	338440	55701	29851	79908	7485	55320	168374	10351	9404	824	6369	374286	29124	79723	55305	79868	23263	4747	53373	11313	4214	3945	90639	51426	23101	6615	56648	51163	54870	6496	57523	84790	3570	57697	29041	9083	2296	1811	5427	94	9975	57714	10000	2863	2668	8404	6474	8945	23081	10527	80059	79877	23321	10007	92070	25885	9537	346329	1352	84689	1621	53919	93663	5145	7681	9236	7516	109	10752	91948	55220	11140	9214	91300	118460	79772	2651	29057	7476	2764	10087	259232	64105	23344	54443	2797	10184	5869	54661	4800	3682	55670	4593	7320	27254	5049	286148	51198	58516	7840	23764	64420	30816	8639	57461	440535	26118	65997	2072	80055	8590	9189	3507	11097	9311	23366	5733	54482	10846	56993	5805	7553	5790	5330	65268	29905	401196	4835	7464	84135	221178	122704	6829	2100	1006	7025	27294	996	79940	8632	3656	1840	2069	134728	50489	9024	284187	372	27087	60370	27302	57109	7351	11316	5137	1160	10021	9453	869	134541	5886	55737	55296	49854	4114	25994	197131	57127	5134	8986	26275	112399	84188	54915	7542	54476	7390	29997	991	63905	28972	114791	9107	4773	9446	8507	51168	3535	2348	23211	2246	53905	476	1198	64699	51225	29925	8648	23114	7566	6146	88523	7705	2854	55317	6122	7140	26689	1781	51362	7109	2157	80145	55922	575	28969	9912	5523	10809	6549	4886	54815	7126	9721	57611	55179	10741	23629	9570	85320	1777	5910	10566	354	26240	89941	10915	55236	57477	10622	54557	7165	116068	51125	7761	4225	79838	2734	10857	29048	11065	26750	23355	50613	1850	9588	8218	222068	10396	1964	55025	3396	1004	6574	8898	57589	25864	1013	8853	23201	316	79576	1806	93587	4013	9392	7369	1370	55113	80110	63977	4809	400954	2649	150271	51270	9733	9829	50632	51005	23553	55815	79981	53632	6899	9758	6263	91754	91689	4254	5437	26115	64901	7188	63920	84926	10365	54923	65080	795	79020	55022	4853	79891	55855	944	116828	5304	1113	26301	957	3996	28954	4543	10959	54211	220441	51049	314	26343	1796	54862	3385	6248	2998	5921	2058	23732	79990	254439	5859	9553	5534	7372	5317	28992	23546	22866	91768	5878	2005	2828	7226	89857	389421	23368	23512	5879	440669	51263	5507	28964	1960	8303	29883	55743	80308	4753	84909	54676	9204	143503	11009	1027	56257	30000	79913	57057	1953	23174	115584	10982	5983	50853	57551	7011	9854	54433	90957	79682	9885	905	3308	9093	23608	56242	6400	27037	28999	302	6732	9839	348262	55593	133874	10067	8438	11019	6000	8996	23181	50856	51533	387890	1468	3184	64708	10695	55734	8573	22853	10536	9328	7008	1906	6132	9245	54840	3235	57237	5052	5430	23646	8787	4435	2327	3569	3189	445815	221960	57455	7286	9172	54465	6152	93622	54977	51699	705	10534	55358	6291	29953	54869	83759	4763	50865	5786	80126	8678	1432	8930	10385	58530	64064	9465	923	51209	284561	8739	2051	92565	25769	4968	5382	8034	51690	285282	80072	79831	51616	7343	6887	80188	90025	51716	9358	400590	400050	55699	6093	55568	127435	317762	2742	10017	5528	10875	656	23769	80025	26063	147808	2921	4726	285440	10519	435	23399	10652	3195	9321	1482	51593	885	1412	54541	5075	228	3783	7772	829	57593	10824	80159	55000	26024	1521	50809	5029	5420	55837	79706	9047	117583	1082	26269	79712	64409	9179	85013	55327	26035	3175	10514	3604	3081	4792	3099	27349	57538	6751	3760	51475	55351	4152	25974	9945	63970	64841	11022	5407	22949	7757	54517	4246	84163	7386	10148	9577	51393	51308	7036	57528	5518	10270	11201	6608	25925	113277	6185	4233	51522	57147	4238	55217	9529	51155	57628	26136	123775	54346	2916	60468	9421	23394	1544	1616	390299	4694	79584	482	27342	8237	7429	10454	23043	28986	28977	6783	1047	3856	10263	79137	55188	55766	8877	10482	51621	79979	3228	5996	2981	1124	2618	56890	8317	80217	10010	5618	7490	154796	55095	59344	4951	51289	282775	54453	9507	55753	5161	7328	5822	1729	6674	9641	3202	8453	6550	356	29039	51184	441151	3897	4325	91775	9751	2040	389831	2678	27299	26255	51608	5979	8350	1050	9712	51110	54491	7290	4054	6928	9937	81567	26053	1031	22887	253190	8882	5623	55172	10328	11319	10411	8242	140738	55233	634	5455	389271	27332	23293	317649	26338	2551	266727	120892	3324	3741	5577	8822	81689	23542	325	7263	23589	5198	56852	1233	140679	55363	60680	211	2831	64098	144132	6188	387590	3315	4946	55916	59269	84747	25758	65259	114781	3207	10081	6649	23199	492304	966	7023	2314	65012	253981	55011	80208	218	5918	57606	6902	56005	440193	79958	256949	5261	55175	85376	2567	5473	10244	4321	84343	29916	10274	9219	53841	9692	55253	79969	9100	51390	8487	2188	10181	1778	2339	55750	80867	9124	6865	5986	10254	10603	1278	2901	29105	1381	57679	23623	23348	387032	80343	90933	3735	80109	3732	4921	83692	84677	586	410	7920	57232	8763	92400	6286	1185	64859	4637	57117	22801	54437	92080	1741	58490	57670	55821	1130	26099	25989	2330	199223	11143	480	6169	107	87	79118	79690	3796	23516	29046	221	4486	151146	85417	55250	23245	50486	417	7172	57828	8975	7056	63876	4547	440145	9413	145678	23464	29064	5912	2952	51052	10267	56918	9491	8879	1440	51117	148479	381	80100	80021	5020	1814	5896	441104	26260	2966	54620	256369	51705	5694	55660	7424	4330	10893	283820	51762	773	11014	343071	3448	7133	54360	8842	6136	5091	27122	11136	7441	80163	51526	10943	23358	6776	10991	55245	7162	56985	5271	388789	8395	1911	54787	2199	9256	29995	56853	8358	5004	6352	54957	6585	3002	55281	22828	6710	8692	4173	22925	6427	54932	51166	28514	3010	3690	23446	4286	744	10449	51435	153688	144501	7068	91319	91010	57000	287	4914	85236	92558	55840	57162	3908	3858	55692	57624	8927	515	81557	51244	11278	10555	2996	1107	10124	3838	29761	9266	22997	55768	6614	58528	7301	5652	55323	254251	55355	9515	11331	3831	54626	2192	55571	57492	91833	55836	56913	333	1995	440283	5972	64852	6525	29113	90506	29799	80339	10650	284739	80028	80833	285704	25961	50717	11282	162967	11035	54801	29072	26086	51702	26050	1582	9496	25852	9284	80222	2842	55289	2900	51562	11182	64374	79882	9644	2695	400763	439993	1238	10661	55652	91942	1793	26223	55659	7157	5027	203274	23635	6491	1937	57556	5542	5154	182	284723	10493	83715	10056	10043	10768	23070	815	3486	81565	51087	55063	167	9631	11238	57224	26284	63931	5743	6442	55612	79714	11341	55716	5933	26090	9314	11329	27350	1174	10965	393	63027	90135	6482	5892	9051	658	22847	58190	274	10463	1508	54821	56604	10551	1128	9324	5297	7407	23676	8718	63898	8323	4074	5586	8916	4056	6835	3965	55265	5127	250	55793	158402	6019	29075	9923	22794	53	1373	8893	11154	2925	84125	51236	5329	5591	7284	50861	5905	7581	25980	8526	51663	51073	84823	3313	1824	54345	83699	10647	23229	54850	26123	3916	23390	10015	9986	6514	55545	64592	6376	23053	90167	113419	53981	143279	9183	56181	57732	79165	4124	26190	80069	80035	4985	23275	10818	2986	26130	54332	51336	26249	3558	9425	3294	23271	51028	9079	64101	1184	257068	9085	8295	6046	51573	9857	5603	58512	8618	8829	8756	55031	64111	8994	9902	5047	10050	2869	10435	23395	9473	7555	128387	23213	10488	939	6511	57509	53342	80011	55103	23657	2010	6170	440585	30009	51023	9767	1537	894	51334	1298	3425	51133	284615	140	64847	27185	11249	22913	64763	4950	140843	7468	5393	754	23338	374868	55361	22978	55435	23640	4147	255104	6223	4355	6713	23523	8467	10226	64135	54744	79987	55390	90768	10747	9653	7122	51760	9185	57720	2176	9689	10928	51148	91252	10978	3418	10904	598	8498	3547	64787	3490	240	2209	230	115	9400	11030	10103	2319	1072	9994	55786	9846	1394	134553	6035	90393	8872	4878	25859	57580	7570	11217	10786	27436	29979	7597	10207	55018	5889	2562	3094	8900	201965	24140	9742	9813	51720	9870	84458	1783	4642	57088	80243	4126	9541	3800	5090	6538	25804	26538	79962	8988	8839	10682	54103	219527	4584	54629	1036	24147	10116	2065	79659	79603	4150	23158	8832	4696	4634	1196	9331	7050	239	10807	79727	8625	55331	269	363	388509	60558	4140	10281	25806	80132	55073	11244	29062	2873	91156	9046	196993	79944	80018	8663	55904	57661	1798	64093	283450	151011	522	23562	55203	284058	25890	388228	2017	6917	10219	338645	8565	220112	54834	55604	57242	140901	29956	2661	10188	83667	3841	55679	440550	8748	23774	8605	54014	55345	5496	8567	49856	56904	9031	6794	146956	9863	158427	9054	8816	10321	81501	55034	54780	140707	6138	7006	9967	23165	26287	8559	51514	51557	56975	64747	94039	23415	54893	54764	93974	23433	55375	8804	54664	3861	91975	11163	5649	25938	149420	64221	10307	57597	6566	11127	6907	55118	6625	55211	347689	114880	80822	10443	6582	9134	4008	51729	29002	2826	9637	80256	51559	6648	83549	159013	2132	8078	23091	79595	55971	10343	3751	80066	550	91137	10500	23532	23729	10076	79669	6677	57571	80201	57463	51585	1736	958	160335	92211	3299	10311	10236	1978	10153	83442	79922	10231	10477	55819	79155	8512	7280	54729	2026	9826	8536	152189	8887	400046	793	3674	84144	51473	79072	284266	23190	3625	9360	54503	10164	25959	4728	25792	3329	4161	6103	5939	79568	9626	144108	84687	1949	55565	79802	5927	9616	80049	152579	9270	55889	55422	26011	799	148254	925	5657	283652	3357	1955	27159	80152	63933	8985	95681	51294	6633	5866	94059	7871	8448	2784	49860	54663	3791	331	5516	358	26206	2746	3606	79848	6596	26153	5645	2070	10841	90865	6843	27236	4112	158584	9910	4336	400073	27179	1312	7707	8665	7873	5293	64129	114818	7253	7100	56995	84182	1263	10486	26354	51196	9590	10210	3811	7107	401504	7462	148696	572	3762	3984	4159	23417	28957	7029	9082	2549	5947	10005	8924	6564	79841	56977	51063	9891	7275	1472	3684	80053	22944	79770	116443	23423	2622	55225	201266	65992	2799	8092	29014	55154	29964	5601	284695	51493	348	57479	148979	58500	10953	55180	51172	993	7353	627	4496	1308	55310	284297	51365	54881	6204	6844	399563	387263	5792	114885	79080	4826	9970	10848	3083	51059	11236	1842	8741	80161	64284	9658	11067	59271	9060	23304	140823	3881	23038	9451	10420	5318	10584	9362	54467	4223	23011	5031	5147	10095	26154	752	10409	2899	377711	56301	3045	57506	9136	379	9572	28990	54961	80868	10360	9448	1894	81570	535	683	58509	57731	2260	1215	64799	10166	3886	22981	26996	765	5937	5033	23581	312	2521	29903	56999	7804	7167	1002	29100	23112	6187	4837	55111	7508	6391	10873	91404	259230	80306	3398	567	80143	54849	6120	55319	4925	261726	283075	8170	4897	254048	10474	2079	2974	50999	55920	56899	25945	800	9338	79833	57092	8732	23467	1365	3613	10491	10726	25843	51421	7083	7128	8727	26579	57626	51103	54813	3399	2844	6804	3575	5230	10620	22835	63968	81796	5775	7075	3159	1062	79023	7392	3169	51202	7381	139231	27239	10561	6476	10403	445	55777	9675	57532	9919	56888	80013	81606	3866	11172	4741	8544	26093	3781	9898	57710	64080	7099	4603	6284	718	6520	7678	4689	57215	11176	868	222484	441094	10538	5189	2035	55614	197	339287	55062	54942	5187	60678	8576	54752	51807	55278	84962	23508	113263	221749	80128	3028	26040	1111	8500	23209	93429	51735	3249	117178	57175	151050	4608	90187	81671	10936	23759	6853	27245	57620	25827	9728	51606	58986	50487	5686	11043	1690	10645	8940	94104	8224	617	8840	54529	10850	57169	6932	5244	8470	2918	7515	7727	5704	91647	54836	6447	9823	81628	8775	23192	6435	54997	2537	2267	23594	79808	56949	340281	51313	72	26470	56940	54951	3371	23028	7812	64232	2781	23167	64429	8479	84060	9376	10196	286354	91147	51428	53820	79875	65010	2257	57404	9696	3973	2444	8623	725	3921	4088	81532	203107	55280	55337	22937	90592	10440	5348	5754	85329	4048	54532	5429	201294	79792	9170	57409	26515	26147	1326	6402	22849	23265	3714	10175	23567	9038	2637	373156	11219	6234	6509	57692	23551	8939	51714	64794	56934	29122	150	79657	51098	245	30835	7203	23087	80037	56654	5498	83403	9308	4994	55133	9111	55069	79745	5311	5083	34	91782	388951	10141	57530	1410	2693	1434	10518	8495	115110	1045	79898	7531	11145	359845	55839	84466	9435	23269	8365	1069	63916	368	5998	441207	6293	26033	80352	23139	221395	26238	4705	611	1849	204962	79159	4680	492	2271	3225	9212	58475	26775	93589	29115	9177	9706	51231	3071	57089	1939	10512	5054	51277	91531	56001	5784	9356	283927	51433	10750	57689	3636	60494	80186	10666	1281	79701	3214	401149	55512	152330	51320	79955	83855	50807	6307	1603	54498	389129	5833	54926	85463	53587	2049	23130	4241	54543	10800	57512	5422	5239	5794	57182	390595	4881	222658	5782	94015	55909	64066	10452	80047	6809	54707	747	159	10677	64407	1633	196385	10367	1942	1427	55291	339479	9701	4217	1017	2042	5375	3748	27344	148362	9816	84923	9500	162	433	9073	6095	255480	25836	152485	5396	51377	9805	11314	51329	25927	4297	7221	1401	5163	902	4289	64410	827	266	57149	441778	8697	57235	79801	23431	7297	4440	2892	58484	155036	6950	2983	6665	145873	27068	440361	9947	64123	5711	51207	910	2701	4601	8690	55732	389722	10261	57142	28988	23041	2309	54455	7341	80853	79999	55861	80178	57511	55501	83938	339803	57153	2558	6885	55223	10253	10499	401105	54535	4851	5923	114625	10276	57140	283401	25972	84861	57540	54792	9146	1497	4236	25787	10465	4615	6789	398	26231	7325	3934	7358	57823	7692	3267	79586	2647	51303	91752	115749	60626	190	9775	56252	63892	1808	822	140685	1739	79983	9929	9524	79689	10587	3177	9194	55168	10610	11017	26341	1665	23541	128272	5446	51524	83734	2252	113251	23065	93273	9618	8720	9326	6461	9398	79993	79053	85403	114805	10861	89890	6779	2053	26102	23094	7043	63925	8896	53630	55657	172	4904	9735	29920	5993	9690	6332	8911	55577	5431	223	54474	10152	26953	1043	4999	6014	28952	23152	1852	284697	7737	5470	22865	2248	10242	79915	4957	60412	5306	1417	216	57107	7932	3351	5116	10523	1951	3600	51287	2766	5326	255877	79942	9464	5526	54879	7135	3661	10693	81849	1794	10605	51156	676	3191	51454	81619	26780	85360	9567	51703	9530	6877	28962	27089	54435	4312	55745	9202	64343	80005	27010	25788	55853	123	51265	11077	25904	27039	9210	79680	5828	55210	2294	113612	80709	56245	9391	839	10926	166968	29090	79004	5175	401081	27296	55231	284367	29999	56259	1829	3698	5803	54522	5876	92291	79674	3150	4487	4678	3164	2729	57037	5575	9749	9551	11212	222236	6897	3304	2487	57574	27309	3188	93624	7322	80310	10481	9581	255252	79574	10882	1801	57104	3074	55226	81846	1178	56243	92196	57019	6459	6862	55731	57863	7004	4361	84058	10097	5499	5521	29106	84859	9736	7862	1630	51474	23102	389136	3185	4340	11015	11345	148936	3936	10376	350	6541	58526	11051	9834	25936	1810	6233	64127	81617	10633	311	4537	80042	9208	54971	8850	825	171568	219749	51596	30849	3431	6003	495	29899	91977	9126	1816	26070	51538	9399	5174	5067	50628	149837	26986	79902	84077	3824	2976	3574	80349	84914	10526	3421	5531	439987	55859	27072	2002	58488	4591	5873	2088	1068	8344	57685	9617	29922	2134	375010	51206	9440	81561	10380	5309	10611	2045	84266	686	3149	5310	8735	23048	8493	943	64427	4258	253558	55758	57189	4709	7098	55520	2705	79909	25909	90637	56757	690	5825	23397	55209	57533	10691	7419	57338	79667	8321	127406	29886	152286	79956	84115	6076	125144	23157	5780	10586	8993	145474	115019	50616	4144	26234	3627	93210	23603	7466	286053	131965	55718	5443	5536	80313	203068	573	22880	51397	27147	2710	1084	283970	5324	83605	638	56265	64844	23362	51222	2937	79660	661	79132	3157	83860	57060	2719	85364	85378	2690	80218	23105	26046	149832	29036	51195	4046	89910	8128	200916	6837	4328	6676	6709	91452	6097	9762	6780	8913	55906	84132	54935	79865	56967	91544	1991	8369	5475	26525	9467	54859	55527	79917	10866	10447	93190	652	8683	9598	10368	7745	3851	9197	55629	10144	844	27130	84920	4552	407738	272	55230	9583	79874	79828	51213	30820	9705	6010	23479	64147	7750	3787	157680	23429	3562	1627	54468	1019	6274	55193	4953	5342	142940	55508	27334	6044	8028	23544	9149	27345	3638	10656	64432	2081	11061	8462	1855	9223	432	57524	84867	79797	142893	84098	5349	5713	10256	257177	55224	148423	221692	5217	708	11146	1656	23648	856	166979	9217	3211	191	4613	51642	64163	259291	3612	262	1944	9694	5165	80777	10458	25766	79692	64418	55020	25948	84166	57091	23613	2099	140886	26821	58472	80107	3217	91614	51276	25921	57119	4923	64446	56988	27129	1901	10134	10578	51249	7409	359	57150	55746	91464	1001	27063	3694	23514	225	142	23507	10450	55089	57546	25978	54457	401440	387923	56925	8190	63940	8667	79947	28981	5795	10537	51649	5288	3730	3665	4356	7054	8891	4343	79849	57190	7041	57221	84365	28974	55388	56955	7978	64405	659	57144	11333	2774	54495	55143	6017	6716	6815	1485	128	26531	8724	8848	79645	84172	50509	64321	51305	10516	10389	2626	9044	54112	8857	84759	9081	2712	22943	51081	7352	57239	388677	64403	22931	63914	10016	2281	1486	6874	51378	2056	4987	6883	5223	389248	2876	10114	3428	11046	8451	90408	84552	5589	6490	2782	5720	2037	22846	1193	23002	3963	55	57168	79370	283860	3592	54960	6134	26031	56302	6434	27097	10574	395	55454	10172	8910	2295	9016	151354	84874	23080	7982	79143	55248	84444	23564	9187	7454	57630	26065	25915	10044	54955	23119	81848	6038	5965	1908	23216	6480	4291	1718	10912	2792	54919	8082	6748	3003	11187	9849	6242	151827	9731	2665	5018	283518	51201	7272	54872	90956	23194	26578	64976	23160	1269	59082	28227	58498	25847	206358	22936	1671	11069	4242	55668	55515	8476	830	10694	1101	28231	79573	50484	9063	60509	51075	335	91750	10938	9374	22980	57448	10345	11173	55525	9778	9914	7691	29949	26499	55266	79818	131873	5756	4856	23527	440	9881	55771	25798	9716	55610	4668	1044	5737	441082	56477	23597	25782	51700	91	2137	26973	26502	4116	467	26085	26108	9088	8001	27230	138162	387707	11198	11177	29082	563	54554	27018	54799	3248	22926	80148	6915	57412	7334	57531	59352	60674	10215	5338	26270	5081	5934	7164	57796	5961	10363	10568	84961	3995	10981	222	388165	10876	2911	10265	23587	51227	8313	257054	6506	55163	57559	217	64283	64925	23093	7143	158	10422	55690	23499	158326	11335	6415	3658	36	1418	472	1368	8446	374977	55684	23376	132	711	1791	55135	5412	26151	160622	93183	2180	8936	1428	2769	26548	114224	9152	64150	130916	57176	64288	114134	9486	4992	148867	5696	27284	998	25840	113201	389337	6792	55297	4831	1789	7385	441815	146712	145845	22903	26505	1838	1773	54819	3166	3704	284072	25902	58508	83643	80033	10855	8225	51388	81794	23350	6450	4253	7412	6741	25962	3918	8106	5442	400512	64411	5270	55893	729	284942	50939	2	6319	2125	11005	54507	79650	1231	54844	9450	973	51284	1046	10811	5644	5864	55808	84186	57623	2857	3048	9657	7104	80179	80177	8547	344	4682	55843	2103	388338	8396	2949	6624	2224	26290	55795	7442	5916	54585	5080	5683	57214	6658	93035	26984	22837	22808	54925	4998	55776	10464	55781	3651	10487	55428	112939	118987	440423	8555	4157	6711	9928	26245	9332	4791	1212	54912	2253	2787	1477	6954	283869	56061	56893	55312	54439	6404	5777	6310	51691	670	2739	51637	55741	995	837	53335	9021	22798	79776	56931	55080	406	80852	55157	7088	51332	4798	19	389932	54883	763	54751	8874	5948	29044	26511	57563	63895	9725	1880	4063	4883	80125	51164	23349	9181	51764	1998	130340	8420	6545	6774	116444	57585	28968	56938	5236	28958	7169	10765	1070	23186	79834	4332	388121	64399	340913	80304	23287	111	391426	6206	54762	4776	57178	503538	3577	92342	25791	145438	51008	6579	5655	55686	85363	56911	197350	9254	9542	26160	6777	23005	6236	580	57451	2800	10053	6632	85457	9858	23285	51274	5818	57665	153682	4618	9972	29843	57489	8000	79925	4717	51778	10318	4093	25876	8608	55531	4439	79591	4160	3336	5104	10301	64174	968	675	51046	8807	382	10955	2846	4208	30817	55970	7019	24146	79142	9748	64781	10775	3008	50514	1293	4000	10804	8991	79164	54606	92799	91801	114219	51582	55056	1518	27175	178	55967	152195	10112	10771	9807	1974	5702	79624	8394	4350	1374	10150	440449	9263	51451	27163	9651	93081	440869	348477	716	5294	57061	79006	54583	378482	200734	21	5607	256471	4862	523	93973	6344	10047	79709	10329	10308	79804	166824	2838	6996	23569	8564	90459	23306	65263	2926	835	55547	54681	25897	55206	55347	64219	143684	51267	1267	55721	54982	79571	113	9550	4015	57662	7021	9639	6388	157313	56658	54927	124152	6049	8881	10530	8440	284373	7624	148022	254228	8566	27107	10744	6908	3843	23500	3565	11281	26608	27286	56902	1258	10221	10641	58191	9168	26001	7009	2313	23170	3653	51347	57657	5463	80821	391518	3354	79753	10941	10899	6895	2014	64762	285172	10326	9283	6641	5140	23371	55322	79665	89848	57650	7294	79269	2110	23310	4359	1968	56970	114879	4065	57678	5660	57082	10660	3476	57572	10391	23557	10107	1355	55653	3640	9984	375790	60313	333926	3617	2043	55196	9437	54894	10969	57341	9815	525	56884	23452	27	23386	3909	56919	5255	5216	3736	221476	1310	8825	5901	3459	2115	4703	6512	390550	7112	80205	3035	6939	94057	55860	64100	1181	6009	5549	80029	55038	26140	146691	2559	4796	4133	59345	57639	5890	9905	7596	80098	64857	5587	55246	91966	56942	6004	6301	7273	1388	29947	56287	1676	346	10664	57587	6503	9684	650	2202	9810	440135	1154	4635	23658	7318	55783	131408	29969	1910	51575	2762	23609	23633	3608	55378	8633	10845	7558	9364	56979	6050	25834	27102	90871	3501	1982	389161	162461	5226	55040	3423	6539	5980	51101	8773	6569	7139	498	4311	23333	9851	2028	54328	8655	1606	6156	80323	10162	25780	57475	3553	78987	27043	286334	79098	1933	790	2022	23317	116832	10240	55619	23138	1122	3551	29797	57719	4643	55438	1053	8074	462	414	80169	55334	10336	11224	6359	7832	91222	79084	8021	9933	25880	6656	51069	81575	5932	5709	23274	3673	22908	203413	10284	8662	26776	293	9476	1272	23324	389715	11252	2888	3818	10020	10232	10788	3737	79598	25851	40	9960	51022	10209	51372	375775	150992	10728	5626	51144	57482	286025	7124	4303	64785	51750	92359	267	79153	51143	1892	23585	9564	4648	10871	2813	27255	6210	9296	57045	9	11259	64225	25817	3359	7379	60559	27145	9424	5423	23077	8712	79717	27242	64837	51092	4057	2696	1360	8329	55017	5891	3620	6484	6217	1490	2947	4199	11262	26165	11123	4105	23228	56548	2288	26082	11338	2954	137695	4841	23067	160428	842	23076	55572	2000	23624	29006	2531	83881	57821	8707	6557	55187	29985	284240	4814	90288	5128	51019	5789	26057	6334	63922	55301	26229	79847	29061	26805	9493	11243	9532	7048	3284	80133	51182	2122	10643	27036	54807	10100	8777	8346	388578	1509	8099	5631	10426	25842	6611	84198	1325	55794	1643	9512	9498	23251	23236	253264	8175	51292	113452	53944	3488	4665	29078	57526	2935	6949	65983	26133	5078	124044	9322	8477	8359	29789	1147	55212	7173	9866	55636	64210	83742	55256	22992	3902	55603	57680	11153	55715	134429	7425	4675	55556	92270	7181	1139	1826	9698	1747	51057	820	6988	5698	131566	79974	6666	3716	5579	7307	80233	3014	8703	29930	866	1453	23300	91748	160518	5454	10594	5118	338692	770	122616	29086	23148	641	8518	375612	4734	57458	6640	79647	29986	284119	8435	11074	6817	10598	84996	23678	5593	26019	257407	23208	55665	8520	246175	2903	56953	56912	10200	10924	10194	2165	90024	135138	5096	54093	777	6129	5747	55288	1891	51128	79844	5203	183	9069	55972	23405	362	8501	51816	26149	6397	4598	54209	407	5351	79953	10629	55170	117531	7844	1393	10884	6252	10382	57721	57030	9409	10180	57465	54857	22889	10998	56927	9353	5567	9830	10159	81603	4948	54824	55966	2955	55869	4919	51118	4210	6948	11012	51099	54623	4192	9825	9798	57496	10084	11273	81	1300	7433	79863	79935	204	9871	5190	285835	79856	814	4611	2492	23039	64328	11133	5192	400340	8888	4927	26166	57020	7710	127733	28983	375484	64425	84436	55728	54973	4846	58511	6059	85465	57709	79896	9499	90826	5286	29774	79640	57687	7248	51050	10670	7252	51651	55432	55671	5928	9841	10163	7223	5009	7919	79762	23032	55364	1105	23761	64769	64881	388969	57617	51111	79047	10497	79444	83694	55486	2805	9711	3776	26097	26054	85397	56180	1620	116988	25999	2241	89919	90102	5914	401237	7456	6142	55914	929	11100	553115	79739	5199	10890	2554	28566	1538	5740	7289	8351	54937	8747	64109	5158	388889	5723	54800	6272	55466	55028	7399	56983	51528	26523	286126	4050	6695	56660	161291	29015	254272	64963	4939	22858	4520	1917	2993	55016	26221	267004	11148	27189	65003	91431	26828	26256	8459	6364	7066	116986	900	318	8823	473	9927	8685	7562	2572	1774	27180	57335	54867	55586	6469	78990	65250	401307	6428	2063	30812	55122	28316	79673	57724	10456	4544	222698	154791	80155	8482	1488	51710	51239	6147	84152	25911	4316	2516	3362	1408	11193	4224	25976	4249	57414	9248	80255	578	202333	695	55634	55644	10204	23410	6553	5372	5167	403340	64145	202347	9144	861	51531	3706	337	57594	54480	10798	10146	3172	23373	9852	6331	571	400657	9703	57007	5428	6091	29950	51260	10874	7200	80031	83787	286451	5715	400573	4153	163882	706	51449	10960	1608	29116	50846	22863	3232	7923	79854	29929	10864	1438	84159	30001	1903	26073	9585	441072	440366	7045	140461	7504	57544	25928	57136	11007	6276	83607	2776	27347	79799	57146	4759	51083	256112	84440	9522	1728	3763	9232	162494	79400	8200	9802	10539	3925	85021	10513	90952	11063	65084	26233	28956	1180	430	51399	55145	253260	1446	90075	80071	6881	7180	64168	8669	6303	6594	51340	438	80003	1022	5861	56253	10014	93432	25923	64641	5515	953	63897	9380	23538	5991	8362	6201	7225	152006	5553	4820	5172	10467	124930	1144	54069	57591	1723	9609	6750	221272	2047	11020	10654	8726	88745	3696	5787	222159	56120	1349	177	23034	27077	201895	58478	9509	267002	220064	22821	55295	6601	23262	64091	54518	3213	7316	9943	54784	27340	28976	57245	114932	59272	401845	493	4795	1436	64743	5506	6543	9388	55852	10929	55215	56241	1993	1499	400	919	7984	79919	9832	633	441443	7551	140459	9771	5468	80213	3309	58486	3594	200185	6336	1549	9394	54790	26036	1208	23443	1803	134218	5533	9128	1201	103910	64795	56260	57613	5069	51307	3300	23162	54946	7762	5870	23552	27320	9349	92912	2356	23204	7625	6548	3700	10880	54432	10198	54083	10970	5871	56755	79134	8861	5266	9397	3663	51318	5276	10063	7031	60598	2652	57187	28966	57683	2243	221421	1288	1087	79581	84140	65220	5425	1587	9092	23520	93145	6462	4256	114883	10217	4829	29034	27232	378805	8270	8737	84134	9615	55866	10471	8277	4477	80146	9441	6795	2707	6078	4854	3998	200609	57110	671	1511	60491	83891	55114	51042	27248	6317	25796	348235	5538	59336	663	90987	4301	5050	4326	10922	5184	55756	5802	4295	1946	118432	94023	81889	129642	51282	54463	56204	51479	55191	51665	8444	55857	57535	23641	8681	27329	9518	5501	23126	149830	9368	2644	6678	124535	3155	27132	25950	7327	57102	91746	51450	64779	2990	27293	8915	9098	4848	1869	91151	3190	10868	64062	6860	54212	57453	23095	3481	114130	8549	4149	7798	283464	102	89781	8673	8454	55408	5414	3483	50804	348938	5036	54757	7752	6194	5290	6518	9034	54995	1836	10472	26292	9576	9726	6610	10988	3976	5160	6731	7071	5681	51218	137075	23529	7447	5629	5179	55601	8399	90736	3087	6208	8786	5524	65249	29080	26157	145581	25900	7375	80331	26121	5440	64170	56172	147172	22839	54513	8227	8408	64800	54839	57419	7702	55008	7633	27065	7102	7780	23184	6184	58506	249	10724	200172	1612	8460	26493	1748	858	8574	9655	50943	51635	8643	54994	10563	79742	55891	1359	1479	64849	7436	971	8289	55071	84168	5605	29052	25821	56171	479	51601	22872	847	54478	256643	64122	23013	79634	81563	7038	2821	55748	2101	51361	64754	55474	9457	9595	9787	79867	9230	6768	114614	10004	51367	4908	91582	2322	9372	10528	9340	6801	10290	4778	10902	5355	146517	377	9306	9488	602	152185	56936	23141	833497	57348	6547	22796	220323	3579	11240	55314	2794	10299	57713	5884	214	23085	57205	6622	55004	10269	8427	22806	6718	112398	2074	53917	54487	731	2547	9215	27156	4281	391733	6396	389490	1756	2255	145624	9334	132949	7086	10763	200205	79872	55082	4885	9252	55567	148189	55159	26959	738	84812	81615	55332	4833	10138	623	4091	3885	51455	90342	11130	2564	4502	8688	79836	54914	23627	51733	92105	9025	79774	7347	93949	79151	79696	51693	9962	170392	166614	3745	7078	997	7015	64073	6840	3394	11040	608	1649	7994	5731	6036	2878	54810	552891	1474	90198	125	81631	56729	115703	5967	2152	7258	57568	5016	51122	2862	6504	55094	9754	25820	10522	8935	400756	4690	7428	397	9379	81887	29053	5368	2934	51668	51176	57212	10827	5757	2185	51719	79777	64927	1191	823	23787	6360	55596	9886	51496	84795	29091	64840	55621	51035	4666	53904	9159	29924	23378	167838	1797	1119	400946	3039	11189	30846	6432	50852	915	2978	6492	55228	9370	9114	4037	55704	51171	25941	50512	29881	3981	54556	9672	132241	6857	79811	4607	54536	23504	5042	27095	51077	10631	25839	79089	6478	80127	54874	113746	93627	2982	1307	55116	1812	81609	1769	26128	58504	1875	7148	5087	1673	65244	6707	5582	65055	84733	8503	6367	50834	440993	51706	54989	9166	5169	284440	389419	54963	54988	56475	23218	54714	55130	9718	7915	2542	64838	6001	25845	10439	57408	3805	3067	55161	23023	22934	8715	10424	441733	9320	1524	23555	6652	4142	152503	11113	57410	65124	5142	54797	54462	654	55849	27306	10042	90550	79187	51234	2261	11033	156	9014	3993	6324	10186	93463	55696	56832	9555	9776	22894	29909	57553	7150	23135	54777	25763	51300	26106	23768	57798	2913	5138	8890	57446	11322	64326	8897	3382	1896	5985	84804	2895	79720	9028	55790	64788	38	29120	7693	196	26061	51552	118	8516	8492	64960	9682	123722	23384	1659	767	6638	54749	805	1020	2173	55867	54896	5707	143872	114907	10783	9478	440603	8499	57467	4129	2395	54826	8514	8905	92973	79971	5797	143689	4035	10592	54842	6119	55974	60686	5955	2160	30968	3785	5228	8089	23302	1398	79842	79822	51024	527	11158	54898	79750	1870	10089	10777	11325	22918	833	57634	80157	2743	4588	51547	29888	3276	285429	51067	4641	10347	2204	10019	6494	25896	783	6439	1357	63875	8635	1152	10541	4684	49	7786	29967	6228	2967	26521	10117	170959	28234	4860	2117	7110	6262	715	2201	3615	9139	27105	23	364	79879	56986	3069	3931	84572	54832	170960	2957	10249	1678	1845	1025	84651	4692	439997	8291	11135	26168	55194	79931	22844	79039	7498	8079	79977	388348	11226	4430	9557	460	4627	10278	244	84617	4107	8411	8744	4838	23074	57484	23136	2811	6672	5149	84288	6348	4901	27112	1386	64783	8883	84967	57047	1536	23583	7851	23256	53344	79759	23224	7051	55726	3956	1618	55340	8660	6873	10272	10814	23335	57333	79184	348654	10672	51021	3671	3911	123016	9076	84281	2584	51141	6473	10160	55448	9422	22906	2923	439949	416	8553	2950	100	55813	57157	4710	2232	8751	10455	339025	3642	5600	4646	80096	51134	157697	2581	6166	7355	4760	64118	10335	759	5710	10212	23450	2591	7733	114034	8339	9817	1103	151162	10128	6357	400642	92822	265	55811	8852	64760	51127	55505	11216	10398	79748	5435	24144	91683	56922	5449	51299	10055	56990	2687	9294	317787	6382	2012	6745	162239	50700	5111	582	55969	51193	25853	317662	10417	23259	5296	11221	29094	83660	4868	55558	64983	219333	9956	90861	57326	55054	9874	8612	6372	50651	5653	27440	79949	8675	983	9969	54460	4482	23007	56956	9895	5540	7132	7251	9780	64172	64097	11082	79903	55908	147991	144348	2167	441233	4004	8216	9482	27160	8859	144983	5024	26576	79612	51003	92312	23283	64778	8538	158787	51070	8809	10228	79147	590	4201	24142	541469	5832	51030	60484	4363	8788	23309	27177	337876	83696	9746	79092	10072	196707	6342	10316	3845	3295	55697	6606	55124	2803	79938	80198	3679	83542	6991	51060	286205	3145	947	55349	5071	920	23177	2305	220930	54148	55214	85004	3758	64131	84663	7576	51079	8562	57084	79066	9843	23057	55229	26468	5336	50858	26172	11151	6326	51108	9562	10802	1362	64184	4155	8820	63979	9247	10324	114908	158014	10907	55208	10627	513	353219	50	3938	5903	9277	59350	2633	29974	8629	24149	10773	10609	255919	5570	54921	4318	5207	9150	57663	84641	22986	645	10250	9402	79109	2566	9789	29940	1176	9057	28	4723	10283	27085	10223	9687	3320	8332	10900	83544	2184	3161	2298	53942	8341	6643	7936	56900	9647	5465	79096	2494	55108	200942	25874	3840	91133	7849	57655	3338	2329	4437	55356	79927	56906	145282	6150	23353	8483	84838	64855	5565	79933	4194	253943	388494	79730	79782	3833	3631	22999	116285	5002	2556	9132	6399	89801	56917	9662	1786	22882	8110	285220	5257	57674	6924	7789	192670	285749	93	90411	219347	80078	79017	10972	2790	3688	7388	57820	4049	409	90850	23061	79698	55884	84128	7137	55584	1958	157869	585	9569	51477	4633	64745	26038	80074	55589	732	8837	56008	5480	6906	11010	4653	51564	56944	84269	2771	55258	340348	54885	83707	84273	1635	1237	55591	5315	55286	26267	5691	29780	9792	5000	11095	51614	11185	8780	4929	3991	5194	7528	9604	6683	51540	27304	80231	80321	51566	79671	8382	54768	29911	23742	5156	5409	55329	51256	6389	7287	51247	50626	6464	1117	740	3434	871	60560	57578	29960	137970	10484	5725	2039	8800	58524	57653	11260	56981	121274	79817	79768	126917	55764	80139	91433	339829	26582	8846	688	750	22954	9221	6738	57129	29068	23196	64965	27291	10079	1534	56894	23753	84346	51012	6697	1915	27289	84991	79077	84174	55805	6183	196047	6422	23438	8353	50863	2672	64951	51374	23241	962	116984	140609	3778	55755	3090	79886	10897	1051	9142	3033	518	54902	4802	26112	5268	2906	2852	6025	440338	2155	4780	3720	3242	384	23291	4052	51204	1735	79626	5250	11004	2030	2286	79042	84894	1595	64682	5664	440934	5971	23253	283726	1610	4715	779	7268	54860	27257	10070	9546	9319	169611	3001	6559	54207	26080	80335	1010	253738	3310	55138	4077	65981	55663	55655	51290	8714	51094	80115	201158	3739	321	25819	5700	3209	343450	170679	27327	10090	23232	79724	51506	5977	1652	286128	26227	57095	55434	80094	9668	80380	760	5459	863	4975	29108	83641	27034	30819	56033	51594	7743	3702	2124	11245	6755	55492	3622	56616	989	6668	9992	8799	4673	6533	577	115548	57536	51162	79719	115817	7305	445372	9791	4843	8609	643	57643	389105	6528	29988	79710	6193	1120	53393	157627	54551	92181	7474	54806	54544	8620	3904	8693	80014	5452	3899	284017	3104	58155	8705	55101	23518	149134	22877	9907	54943	4616	1828	23129	54775	80346	3006	306	10045	29065	57695	7095	64084	166	79741	4352	6728	55540	134	84561	3290	3717	6782	8192	55761	126133	29088	2196	23617	7296	25777	1455	6868	23598	259266	5638	9001	3560	1134	10714	23591	5201	5595	4131	11275	55738	29028	185	64333	5547	10202	5122	388439	26281	11179	56951	8433	51316	53916	54959	6942	51696	54876	127	196883	23019	286272	59353	54954	57505	3596	51175	2266	10618	10408	54878	54855	23566	2915	29904	6497	9997	10296	5408	64285	92736	57567	5345	3588	30834	92552	722	51095	221400	7704	4060	56992	54531	26512	51309	79871	57403	6911	10401	23164	138046	153	2932	55709	9377	9282	23643	101	79722	55181	64344	80129	23550	26088	6403	3655	9039	4012	7204	51715	54930	440275	79577	51151	442461	144699	9862	55112	79843	10975	341208	834	29125	58494	7345	64087	79794	7760	83404	54558	23560	55700	6616	79740	57210	2864	7458	54546	10570	55812	9023	10916	56154	157562	8671	10131	51646	23063	57715	127700	6727	57698	5188	5251	4335	5048	90355	143187	6444	55132	10402	4353	145899	8895	26094	2939	1877	7695	246	9918	10225	55147	51324	5610	94025	4001	3241	256273	55752	7769	51121	1767	22891	64092	246318	23144	2237	440560	7125	5378	8767	9525	149628	6855	8558	91419	79807	444	29934	55275	80083	8318	4025	27295	57619	23097	64946	51363	64793	1089	12	56413	10531	51066	55623	3707	9670	9019	6457	23621	6431	4036	6315	10211	3467	1522	136	116	80120	54827	6523	10725	23120	63926	57633	10428	23025	26027	308	399665	4604	3485	10985	84106	7142	26205	64921	121838	57180	253039	84529	9260	54795	124245	5295	117177	8471	8301	56655	64979	301	8506	8148	6573	80012	4686	90133	22841	9290	51002	1758	160313	57537	7216	90693	2258	10740	55727	127829	9337	391705	64848	10565	796	50848	51224	91646	10444	64968	5136	63906	5034	22869	51517	4113	170692	4889	26155	284459	2108	6703	7541	6123	79632	346157	3683	54149	1161	5940	27303	6628	27067	2853	1380	63904	55001	990	54916	4772	5162	29926	27005	3364	7101	54924	280636	3251	23219	51368	5522	80746	9958	55803	860	55106	2308	283987	4887	81533	149351	7113	7670	1776	2158	3047	79839	84271	55316	7084	8659	2796	253461	7076	29118	80144	7507	65009	1834	545	58515	51384	2733	55711	90678	440352	94005	10478	134145	10352	57478	2326	7166	6419	7108	26751	27013	54816	8424	26060	57716	6390	118611	29914	23035	51633	51152	11066	22834	10856	2882	1662	56935	57048	79869	574	7874	3397	660	8551	196528	977	54996	388699	6813	566	4067	90362	54442	7349	150160	55824	10002	23200	5687	2765	27154	10579	2299	340371	8543	108	2820	22989	199800	29042	55084	2623	330	26993	5734	27235	80054	360	124222	1857	93643	285412	9156	10562	7475	8449	10993	80058	57621	29058	283337	2321	43849	5798	3082	23345	4595	90488	50488	4587	9903	54962	79771	92346	682	2971	353	51478	5774	3633	375	56996	55898	4189	8971	90477	10933	57787	91584	55070	54929	23765	501	9729	49855	23090	51603	162427	2650	29890	155	9188	6175	11128	9454	7726	85440	79954	55151	3614	11141	7026	124935	79090	9536	29966	10009	9310	84169	3233	5023	23511	7295	54434	54617	54677	26783	7329	23175	9463	3820	51312	7227	55359	23607	55326	9752	27143	157860	3790	3660	339005	6605	55901	55735	80008	35	27040	6133	9052	665	2827	8997	55742	79683	9244	1476	1207	9203	114876	2641	3007	57550	904	79663	197370	153218	27336	92126	25789	9884	2006	2245	3178	55119	2130	90809	6240	26648	29093	54344	9913	3713	7007	3983	27076	79365	4313	4436	23426	119504	1819	4801	1459	5279	9211	10548	11098	57456	84902	8437	5908	23354	2041	4548	4324	80022	27134	1462	7060	51586	10068	54841	9329	79000	4752	4478	91548	2694	55599	2657	440722	55026	54868	85453	7373	51302	23412	79653	84464	890	50614	3699	220929	1282	401013	6891	5144	114881	9828	7321	6820	442111	63978	9732	7069	3183	56262	83451	481	56950	79754	867	7728	3669	22832	3442	254057	285203	9759	80724	80167	7187	229	10252	115677	65267	2059	57513	1827	63939	4842	80170	26058	80111	51734	11060	144455	53588	54210	10529	29777	4852	79800	157247	10370	6460	9121	9855	30061	5829	2648	56895	27190	54861	5877	3784	80772	8772	4542	89932	64423	79009	2263	83747	3386	9096	254956	79890	317	284403	9700	63932	50619	151987	56963	9679	3954	2071	81624	55352	5816	79943	10992	64853	1007	57148	6141	1186	8456	79443	51237	7220	84154	440288	5241	9741	25924	4222	26333	7748	51548	83737	196740	57529	2984	9528	55218	58483	10110	3988	51660	23590	10094	6167	10262	908	10418	222229	4151	284	3927	9899	5504	11255	7094	3891	9429	808	80086	845	5997	400655	1847	63893	55646	6788	7782	4952	400653	3227	9538	65082	2960	5913	53832	147495	4188	4522	51375	4250	26585	5438	5617	29896	8876	55140	10147	4298	221037	149401	51185	7913	8572	57134	84162	53347	205428	54848	1613	9709	9580	4247	65979	54454	55237	10896	5064	6675	1406	1104	9552	80351	11031	143425	5092	7534	400496	28978	10140	253982	10580	10384	79594	11211	390980	57520	6597	9466	821	696	400569	29952	6886	6013	54700	25983	57592	9048	10849	26103	54221	1431	1489	55294	3050	54566	6752	1805	22854	3226	1727	2922	80316	9145	55234	6094	57194	196074	60488	23299	7754	4967	6203	2909	55450	210	6722	81611	27348	92454	56848	9587	81926	9785	57234	2702	55576	81873	89953	3196	442194	7046	5074	56886	5305	9213	57094	4283	9892	3799	57209	2048	9632	655	55338	421	55166	26034	10687	57185	271	55827	3742	23268	3174	51232	27032	491	9382	4495	9227	81027	221496	23052	51592	840	4693	140691	10653	23264	1411	4793	3581	3265	493812	1588	7092	5744	9313	84164	221472	10554	116840	9643	1795	51251	23279	26051	55744	55661	55096	57400	22979	6869	11337	11266	79713	23246	113235	56920	5662	3273	25770	65999	55243	284434	11070	1861	10962	56256	2825	3312	54516	60528	8797	2897	4051	7940	5432	1654	4738	10781	5719	10059	147645	4638	10077	3268	81608	55066	340719	26107	8908	63934	6662	27148	51773	2145	8355	3693	9685	739	8717	64319	28985	5636	51187	50854	54829	29766	8878	51581	80326	9640	4751	51411	3913	83698	51281	55076	57554	26135	3624	7266	29803	7536	51412	4651	6775	138804	54887	22994	79441	7813	79766	388890	653	2677	5439	84193	23592	6834	6790	367	11321	1821	54820	23132	5741	7756	5599	57001	55013	7342	10625	11013	8835	55500	64063	23457	6753	114112	1755	23059	441027	1138	488	26589	1012	9350	440839	55582	1032	6584	4071	57165	55958	4943	51177	11277	8928	55915	10799	8622	5830	8677	10170	4085	5590	51768	55216	23294	55689	4172	5334	6346	51588	80333	284244	6526	1173	90326	4656	54625	10905	27328	22884	64395	6943	5028	387750	2113	2153	51319	26262	85301	375295	3383	6534	151636	120	121391	22901	2568	8645	50808	6280	81542	4670	126321	80237	5931	4920	8862	118924	25861	399	55259	7837	213	6424	8030	64748	81029	4818	26286	10881	3098	1129	1143	81622	2848	1961	51398	23258	6256	1457	1261	55799	54830	11248	80101	11318	2970	11328	161	7881	53358	84934	390885	11340	8490	79892	147179	25988	440841	2318	23517	57827	23071	90134	55924	80164	23436	7415	342667	6699	79735	5051	27109	23173	8974	11270	9766	51086	80207	4034	10590	5563	9942	7631	6884	911	55252	6253	51053	28512	116150	285458	139886	23461	2965	8871	9794	4907	5058	8803	9267	7130	26580	7016	440432	54039	79643	9455	8841	58493	163404	8497	6285	8698	64240	79697	122553	8439	55632	11137	85476	91526	10951	5568	3005	79627	956	3933	11194	4915	10736	63877	23357	3204	10602	9936	26494	4771	10730	9495	27287	54853	4935	5604	9123	3772	57124	11237	84678	6441	54985	9920	1592	9715	23478	6833	10247	25816	55342	51738	401384	10894	2997	196996	10558	6570	1770	149297	191585	5458	51337	2735	6898	1209	6655	6629	55885	7077	6275	441168	23401	5727	23234	54733	11214	221079	5620	931	54933	80301	6903	7185	7975	8854	8326	3755	126328	55848	7444	2219	55174	5413	51629	57763	162966	1299	60682	25871	54766	9289	967	9853	1611	322	79677	6689	148413	114599	56897	10956	9130	24138	6866	9444	699	57101	79019	960	92856	84344	818	9761	8263	2908	55542	9516	79785	23483	5291	4758	7070	55024	57817	81831	56521	84668	55012	6124	83606	29992	51503	255458	11080	6581	8987	440026	29801	1346	25930	10395	7356	891	51728	9607	143686	22873	8233	10927	7538	261729	10322	1738	23660	3920	23109	8513	79065	11227	6645	259217	55773	9119	80119	64094	899	57733	55052	94081	22818	2689	3765	54502	159091	5924	10769	10785	10325	1979	6341	51754	11346	23315	5648	3066	1948	10808	29102	440073	1609	84896	794	80172	4983	64771	93166	57705	10237	1780	23521	57462	11199	137682	1317	89796	5298	112574	285753	8533	2596	1503	6366	220963	80271	200576	440345	57669	55850	23387	55274	202181	23531	7637	10280	1286	6993	4744	9786	5339	51438	55818	2638	90624	355	553	27153	8811	10739	2877	2643	8443	79921	171220	6508	6879	10716	80195	29959	55559	5321	5800	319103	154810	6195	282890	80092	26010	7943	2355	348327	5495	23329	9720	26219	5328	11104	57192	51297	57664	144438	26000	29786	26009	11166	7884	5868	174	9275	56905	11232	6793	121665	441884	1571	51199	132001	7421	54889	10607	128486	7554	7805	9909	3681	52	8115	64220	10468	3842	27022	11162	50650	55622	3358	593	188	7472	55609	90784	10123	8604	402	57758	160897	57576	57645	10748	81544	23008	7005	55374	640	283643	6139	1384	23203	9055	5205	85007	7565	2068	9158	219771	94031	8531	9287	25894	147650	1464	10632	3440	60487	23001	7058	4354	57612	3426	2018	26832	2977	64081	2011	90121	9901	3452	8334	51741	51554	53407	8570	9649	11285	11056	285692	64766	142678	5763	50833	56929	81571	80089	3053	2206	7841	63910	2177	54890	54880	285628	785	79961	6621	23382	79984	599	23475	587	1235	3814	95	23639	8742	3291	56965	29943	92241	53836	3835	55703	79784	27247	8241	6222	6338	5791	753	10920	55787	201191	8293	90199	2171	79600	284393	199692	56341	153684	64582	203	57053	64215	55444	10762	8942	80263	54716	285955	5705	4702	9988	86	22823	9860	56946	196515	1158	283638	2170	64919	8687	26609	2335	9182	57085	91949	29965	10655	6516	6560	6304	27251	84334	339	203523	55780	25856	6355	27301	268	8833	2872	22920	596	9033	1297	50507	55030	81552	7574	3495	6515	6237	114049	57583	56984	7486	1956	10332	79852	319085	238	2235	10024	2778	55833	873	54361	58517	8613	25956	23221	9554	55304	9987	2631	9869	51123	9804	57405	114548	55284	51131	64137	3297	10948	284019	4647	54904	27237	713	143381	23198	7746	3557	59349	60343	10794	27429	23588	51132	10817	4215	203328	6845	25801	23099	1290	26048	7024	51258	64116	1527	2162	57486	10179	51027	1132	4308	4707	66035	85313	8666	9242	6927	631	79614	547	26188	81698	80824	23122	949	55127	84976	57154	4713	90019	9071	8995	149473	8760	8367	79190	7903	7560	83648	9814	51020	4121	401321	9472	5583	64207	51806	53918	2588	197319	1163	27120	146540	55033	8398	30813	57337	90799	4141	285299	9743	5212	23654	122830	6565	64714	63908	146	1351	541466	22916	2720	9406	54782	528	8556	164	57471	117247	23092	7803	79177	8728	5030	7249	2898	10165	56675	8647	55829	22878	8938	79763	51429	30008	54918	29775	23580	8774	29894	23037	9695	29928	51102	1364	2538	23524	7074	7866	56948	22836	84527	7378	978	4774	3752	23559	65260	80869	10421	80142	56776	378	889	4926	26995	51160	29101	6121	11068	26146	56898	684	80305	7168	5689	63967	404093	10712	5510	55318	1660	7082	55142	51440	5875	9154	220972	5146	9447	400961	9355	23533	9783	10476	1954	25793	7127	9343	2843	57522	79068	80216	79830	9573	51631	2999	4602	55222	51386	11309	8447	54440	130814	51639	3158	9452	256435	94097	2767	5685	6769	54538	3667	152641	1859	284184	54814	10480	3782	388336	1048	7350	9897	23468	57393	79658	25975	3792	2054	27238	2785	3635	10858	3224	11126	56891	1555	81875	54662	2870	89853	56479	4337	10560	23322	2859	85495	6764	999	23616	7706	8749	9112	79876	10840	2169	84918	23089	22907	4211	1315	8545	10753	79686	4599	9911	54549	10952	57120	4099	55270	1832	116228	6392	55751	6191	10008	3176	6198	9831	26062	27314	54998	10767	23064	400713	55164	54540	51605	734	2798	30014	9890	11091	54765	56998	7543	22938	11235	389362	80052	96597	2524	1471	9917	117145	5806	26220	5340	391783	23189	26873	9659	373	2078	5359	10475	5609	29013	7319	55086	8403	54665	54969	26119	5352	64231	2874	8925	1622	57460	3685	975	3605	51808	26246	79840	54835	5753	9820	28971	11317	23166	553137	79575	3709	440101	26788	54475	10914	54619	57565	200424	3113	55120	1893	10432	9375	84419	746	3572	5701	9061	29123	55336	23082	56300	151	26979	26145	5347	10616	30818	1952	10801	9978	10635	475	65108	8624	353497	80298	27244	9037	1525	55707	23325	10195	4047	55149	27285	79173	84300	3598	23266	25913	1195	146429	5646	5082	1327	10174	9865	54978	55090	11183	9738	30836	56961	4040	64806	79815	3985	26207	84181	2181	9068	23513	93487	123096	55048	63924	6283	9650	2306	1149	29095	80036	9167	55625	92675	84293	594855	79752	54753	56647	401915	64078	26092	56889	79038	22893	22898	4688	5364	2230	11339	79809	57507	88455	3422	4146	7380	11117	54521	55277	11171	55423	51194	90864	5176	51278	57711	57132	9674	29946	54941	7431	64421	7697	57216	6487	79651	57794	80122	1907	55613	137886	6575	10533	4023	55061	3020	7276	54863	3034	56882	441276	2891	55681	25849	9559	51004	58985	60676	51673	51090	135228	1520	303	6521	2963	27094	81605	80090	6446	7741	23595	343099	6850	10879	5046	57469	6005	6320	9086	1302	27099	9971	2239	29081	144165	10979	84441	115294	3029	4255	3587	1879	11196	2917	64651	2342	3516	56624	832	23214	92255	50649	2135	828	1831	54466	3949	81566	6590	6247	54187	51286	5519	1404	1543	9501	25926	8366	6786	27343	26628	64693	414328	1841	347	57805	434	55578	5982	865	6651	10260	84932	5557	442096	81034	4216	4134	51264	11107	5920	7298	4654	689	3929	5994	51154	9806	1116	53635	10501	57343	1725	440129	727	9147	440806	5827	57152	10483	23042	4600	2619	60314	4858	57143	10208	10092	2834	79998	6720	91179	4237	10018	59339	4850	26236	2222	56052	5915	6154	954	4524	25786	801	5376	54456	10577	9527	10149	50940	8165	3151	27123	5680	27290	10973	3061	54968	1003	57161	57728	283846	50604	1800	55627	1717	57727	57541	2557	1634	203547	1848	4882	8288	4706	51371	5793	6015	2317	90060	9582	1666	90499	93436	6477	64428	922	10535	2741	2628	79796	7044	80318	2251	55810	3456	22941	8721	80854	7532	51230	51321	55027	4488	79980	6599	6294	2850	1967	56926	657	9412	64645	51476	85464	10099	10825	10667	29954	400735	9514	440309	23509	1996	54497	26043	4695	9436	5781	6143	10658	51208	10651	55856	1114	127262	6452	26509	8019	11044	5783	219931	9589	64342	54587	2277	58529	51647	3198	26032	3215	55511	85569	6687	8464	2159	3059	6161	55021	79897	25865	4725	57183	79991	26472	4062	29850	6096	7629	440030	79912	55324	29796	23568	10066	55485	440867	27136	1632	3352	667	84260	54436	11021	1280	84131	313	9836	26781	4322	29915	27074	6876	7980	7136	64431	80006	23020	23670	57802	7035	84138	10413	55529	8869	3077	51157	3305	3433	10039	54514	50813	51704	9201	23424	27297	11200	5021	92340	28998	56994	7182	84904	4267	7323	8436	84628	28987	51534	1495	140462	22856	3187	145773	440862	5055	8178	64175	92304	23180	55714	27020	5277	79648	285381	26239	9390	516	51314	57575	1813	2004	84858	10613	79071	57510	6128	79900	9506	2297	23645	55733	253959	23677	127557	85455	357	64776	64149	192669	25774	3236	79585	54567	388255	57415	92703	5395	7371	388957	60625	25759	54793	3181	27325	84869	84117	2272	1889	23600	2692	2646	7414	10	4762	65110	342574	1081	149478	57822	91450	60495	5445	80209	173	4118	2709	23049	57106	27000	79992	5272	55183	55658	9723	79907	28951	400451	9734	79707	9094	387893	5580	6822	8345	10623	7461	9840	5316	55778	2358	219541	60481	9099	64067	2247	5739	57708	23731	90273	4958	219	1016	10151	388943	51326	10588	57515	57539	22830	390	55580	5319	1515	9757	9533	945	57688	9619	22867	57671	80764	5153	8805	9629	959	7827	4917	131578	55470	11142	440931	55651	440200	5284	4338	3037	22809	79641	5099	89231	7161	7465	5366	24150	9934	220	25837	58491	6882	90321	11076	64223	8386	133015	84545	83693	4170	63917	4017	8541	50937	23463	10734	84099	51545	115509	6814	11101	5253	5269	6483	26137	29045	26224	3795	1448	79733	8086	26497	55421	3146	65005	4913	51116	9108	1573	11230	317648	2020	4485	3770	9414	51763	10388	1772	55362	23359	440667	2324	4174	933	90410	55888	78994	51266	84171	6386	7423	2052	23191	2868	54020	63976	114789	54505	90529	65977	58513	57473	5357	58476	57244	4100	388	56271	53353	5888	5053	9180	4190	23187	6530	6197	150967	26052	54906	9925	55809	3316	29098	8886	79695	1270	1645	50945	1389	7564	324	3508	5987	9667	51561	5566	637	80162	8027	27030	2066	10556	200383	51339	219899	93444	6554	1232	57122	80816	2941	388531	5978	64065	64864	56851	1639	5197	3872	283212	3964	80063	29104	92370	6901	11147	26985	79629	23481	5529	51659	11102	2995	5729	27165	57480	5624	8821	9966	5007	114826	196296	23143	5456	552900	10946	23210	5585	3749	220965	3206	965	65095	1395	1075	10606	27308	9922	55802	11059	27151	6443	6277	55553	129563	91298	79883	607	23313	9101	23434	2902	55173	22864	54492	3093	2508	5264	1073	57761	150290	29994	3860	9797	816	5307	26254	4010	10245	93668	50801	79864	54596	6362	29945	6723	59307	80342	22848	147011	10102	4240	8450	10599	64426	9315	2131	10423	1339	154807	11072	338699	80108	90161	51617	2120	55687	79787	26091	8784	51016	55199	11264	8335	399979	4636	6664	80020	10057	51253	58499	2147	1581	1604	55064	91574	126282	1140	4736	3417	4922	275	9630	64943	10133	25987	3626	57707	7158	5820	201798	1500	399959	83400	23248	79760	54822	22928	57398	4103	4175	54858	5693	54979	1295	55502	8679	2832	3281	8702	6018	25981	29076	10964	4055	79622	168667	29023	7408	26261	57223	29083	51001	4807	79899	10113	56603	51650	5126	10462	65985	51072	5151	10277	6692	10552	29760	251	1594	369	10648	10492	4986	79728	5634	5434	55282	4053	1823	5026	79744	5999	54984	23543	54947	51167	6613	5520	8527	55769	10121	27445	26583	128989	1496	8864	55630	93164	9772	10049	89846	63826	57381	26285	11181	54931	159162	1014	54788	2760	843	2529	6499	83856	7846	4677	2315	80219	610	514	399832	340085	57701	60506	6426	26071	55268	1994	7336	171586	3857	80324	8416	22996	1136	1175	146223	57508	84519	9235	81620	1382	1452	80010	260434	5771	80117	26278	1337	11283	23131	8710	79791	3101	2098	3837	9645	54802	8795	55354	4974	91057	57547	8357	5651	9479	54627	83887	116437	65062	332	80187	55536	1965	54726	745	11330	3691	7779	80307	29798	55308	26248	79073	6279	10755	55740	10289	5881	79826	7569	6567	4007	55010	10903	79596	11241	10022	54586	8615	90990	2740	208	55035	51149	474344	27351	2773	292	9540	338324	10082	6455	137964	51761	10683	291	25805	26471	114	147372	5714	5778	4879	55722	146754	23212	25828	23586	5479	117289	241	55691	79850	2561	79602	158295	6007	4697	4125	57003	154007	56339	57501	339500	3675	10886	27166	3952	25803	9330	24	10218	54682	54882	23515	3321	7014	104	9169	9415	54704	11250	1513	2175	1264	23150	57498	51097	47	55785	55104	81688	3619	285513	10331	6296	538	79144	57241	5897	27253	8664	4711	23276	521	9976	54386	1912	64112	144871	3293	786	23054	4148	54851	6742	4082	719	59347	4645	1353	1742	10025	2585	4864	6671	6773	54675	7716	89876	64102	11086	388389	97	7776	3645	10293	8260	774	9474	5602	5101	4306	146542	6224	79086	55129	10810	4123	5098	30815	619208	6929	8653	4799	79616	55032	79668	8969	6414	115992	8766	6714	3959	10459	23396	57605	51146	55835	6047	10434	9652	54413	55964	22914	10051	5210	220042	23380	171024	755	7976	159125	26122	8631	148206	54739	5394	7545	6448	2268	26138	9931	23522	283383	5746	81833	162968	8740	220002	54892	411	11257	9135	6583	150568	10489	6370	10600	57488	387888	10154	143286	942	1376	51104	91012	120526	6634	22982	29978	80153	7482	10746	29902	29841	10239	10393	2802	231	192137	388459	6102	4700	551	4720	5926	9361	7365	51062	3753	55775	6647	10206	2823	80273	8813	51402	57464	266977	4583	23012	79923	22838	7302	79661	79675	23305	117155	6231	401052	57667	51010	4205	54809	924	84236	5010	9878	4064	9827	80193	55057	2301	4162	10446	149951	8815	2027	223117	24148	4045	8204	25799	27231	51029	1366	57610	7264	2660	11160	51295	6916	54763	5893	29001	639	55330	26012	10669	10806	9271	158234	23636	7584	80135	64764	29957	79812	6586	6635	2928	27173	26017	2193	55041	56914	54407	440675	9053	400221	1183	23360	8989	8568	7556	64083	11155	2671	7818	57693	8372	27178	80823	9032	79972	64773	54621	53616	25891	10320	151648	1369	55862	8535	54	3347	10230	57730	53405	55204	8525	55344	79609	64222	388695	2520	26007	88	1009	25878	10227	8360	4825	403	10189	9856	57035	11164	80067	8792	1629	55346	79630	4197	7003	9265	22871	84981	23414	64750	3454	8189	6626	26276	2885	9125	2488	64757	91663	55413	9764	57819	192683	152559	55605	256297	2669	3567
11	57573	6712	8563	8434	10309	4863	4628	386678	1387	55854	150275	79572	2634	1785	8419	440556	9363	51599	152926	6642	79618	5810	3957	8409	84071	6531	11169	9638	7022	1244	11083	1638	25953	286002	29	388507	4087	339263	1969	112812	2203	55846	4358	148252	114836	22876	283761	79805	90627	115286	55205	84275	400134	10233	4836	23788	56971	84626	84939	388667	158521	9600	140465	90806	374395	282996	57026	57658	7337	10129	200558	64173	79679	23534	9968	7398	1259	56666	391528	9961	8694	26002	57379	5464	57459	3475	83547	55109	284267	8193	143241	6327	55814	65059	117854	51742	6894	148824	1203	127845	4902	4261	51109	161142	10919	200403	10390	4066	129450	2359	116379	91862	388134	29842	6375	56910	9683	159090	144347	266629	440461	440115	6631	8611	8577	51322	55968	83459	286499	79154	5970	23171	4094	146174	200844	6421	4704	1266	221491	54523	3326	3419	5433	245936	79982	4209	10430	388624	260425	4784	10052	7514	39	51009	10300	558	51025	79823	348980	9859	10509	8091	150166	7184	26013	60436	54845	10238	80381	55102	338773	506	51058	5929	55055	4184	5554	23318	8100	9873	8600	10075	339324	122258	121273	581	8537	23379	4676	389185	4200	374655	678	389440	116931	440900	8941	57062	51560	113802	57380	51667	51661	1973	285877	79005	90462	79611	440588	152404	2302	160728	203197	51000	23659	9842	64782	2745	8776	442100	11332	441112	2034	131669	81559	2029	57447	146664	27044	3552	207063	5671	23584	83443	118425	23273	8153	10344	23225	122651	51138	54504	775	221294	144110	23295	80760	9808	283446	59277	124842	1983	64786	11152	468	4139	51147	3030	84376	7247	128637	6612	25996	5571	57050	51032	10327	1981	9697	4582	341883	554235	163175	8754	126003	3559	143384	203414	64761	84240	5922	200879	8649	10787	9973	8519	246243	2583	57481	10923	2589	9401	284241	710	126070	23277	7087	23149	5105	112	154467	5935	9423	92017	56959	5097	50814	400411	9935	24139	9543	8851	157567	6257	343702	2590	3750	79989	10161	10158	57666	9255	5337	84280	4649	23392	286133	9133	7123	11112	340893	167153	91369	6513	2116	7299	23247	2250	23632	526	9117	245806	26520	25888	55900	221262	6568	439931	80820	254887	55037	55036	55973	114902	124773	23193	389320	10106	205564	148534	6207	80199	3458	3054	51780	1182	207	6744	81550	1510	54708	48	286075	3641	51031	79192	8607	26353	4128	5981	57586	23385	157574	56288	9955	84460	10659	81502	54550	132332	286032	57497	10665	55784	9904	1155	22976	10844	788	340481	144402	339902	5238	6335	11326	64388	143662	25833	56941	490	6048	1843	56342	55197	51574	84315	1112	56916	6502	23365	1294	222161	26258	23022	474343	7111	4640	782	5225	84456	83541	25934	55247	340414	8701	10111	10544	27101	6510	3607	64110	781	8029	3015	1950	128611	10713	84886	11272	57118	9867	5578	5327	319101	11315	112770	54938	56924	1890	203286	8723	6281	10193	26277	8801	132851	89	441036	168850	988	57222	10229	10026	1454	158158	23207	8528	202500	114327	63971	155060	91624	8661	3960	55287	1584	7174	10550	1675	649	5527	64332	8793	3903	642	1318	2150	50859	8704	388903	23650	26164	11279	64216	10190	8847	284486	79078	4849	55666	387755	402778	89849	8668	201484	5592	147920	55092	541565	776	3738	23432	26266	343990	66008	2673	55213	23404	127391	25818	412	11073	8642	56160	29066	51129	58497	2893	5204	130271	146346	2886	90246	9688	51626	8892	353088	5224	5650	5129	84310	84696	157739	388924	81789	6660	23227	55573	7189	55706	4681	4287	2791	29984	83941	8076	4481	5362	10885	4664	7957	51293	29114	2936	64858	284412	9110	283131	8364	1289	117156	7159	8111	84249	80895	25984	7869	53354	8510	7402	26228	400746	27115	3563	8324	81025	7552	27335	400843	79625	65982	256051	4058	6947	6715	256691	23078	8899	79716	8745	126393	55635	145864	79846	23151	8884	79048	402282	54908	3628	4176	7262	55186	116236	152789	222255	10681	51188	27111	928	348793	79780	29781	27035	1644	65094	10451	79887	23235	4276	8509	353322	4815	54674	4076	342357	9790	23252	3832	4928	64744	51100	9563	10427	10671	9665	284018	55654	339788	11184	440835	9993	391269	84146	441119	5150	1655	5077	84517	10101	11269	6905	3779	3747	5724	57128	201254	55585	283375	116842	55299	120376	51241	440502	1018	9924	55997	78991	10575	9765	741	414152	2806	7439	8733	23240	3880	128434	3192	4294	5159	55255	1545	64792	51520	6468	1058	7561	6192	255488	10287	66037	11054	79970	56478	3141	1535	4978	3775	84191	256021	387662	9622	5690	80320	10891	8992	84978	11258	84706	200933	80742	165	11149	401612	9887	63929	2553	10135	50862	3270	2961	8824	441369	23625	221927	115098	22998	10942	2571	11215	1179	23066	388533	158257	10201	2948	9889	153222	57677	1271	8654	200420	51569	168455	283537	116987	10048	8781	7324	84930	283471	221711	91543	57604	9710	4783	1133	30811	23439	6271	54165	79672	54901	5476	2837	26257	25973	114786	5152	22850	23312	6938	55672	11094	4718	390616	4191	10954	1301	317781	383	51119	3817	134288	165324	8496	11122	11011	92	5354	85458	79934	3687	221477	55534	1164	11261	5450	55311	79731	170954	79781	2824	4597	85027	10735	64224	419	53615	7073	4521	3208	6836	3839	6706	9459	8976	84942	26148	122664	2289	283904	3283	2312	3096	54363	2730	150465	54622	4632	3430	150864	400916	5193	570	146227	24145	3123	114790	5191	883	4610	27164	79895	6199	196394	6667	9352	10243	55254	54542	55638	28984	22955	3275	51652	285548	5976	80765	4500	3549	23220	408	7434	55719	283029	51112	3601	55640	9091	134353	50485	5301	8912	253559	55539	65056	51200	8867	26098	79003	9722	4956	23604	84841	7049	283237	23047	285147	9097	57099	374928	90634	27315	343169	7039	2706	6609	23506	9200	79590	8546	253827	92521	389072	27004	79959	80004	5444	28973	79666	147323	348094	5502	399713	94032	286052	55717	22881	8312	135932	4969	400027	4722	6529	8337	84851	56006	23281	27128	83752	7134	4729	440858	60492	57238	90835	65125	399655	662	127703	81626	85379	23363	153768	10867	57804	3156	3992	9821	1429	29035	391498	4259	3611	6875	2483	80227	6098	9782	151363	22827	8202	123263	57569	10507	440726	145200	84034	2212	7694	51527	494558	6694	85365	203062	7222	940	29085	9627	317761	114803	131583	5313	7809	3823	22879	116028	83850	56954	57703	338442	3937	3162	3895	351	23683	55182	6337	399818	1854	9127	152940	84059	51434	6863	5874	441024	28960	11052	252839	57514	4620	55851	901	55184	2191	285958	153830	8322	50636	284004	158297	3664	23682	56833	6540	3108	257240	4285	115024	28996	25937	5066	129293	79041	881	200150	139716	10636	84944	405	56246	140688	91978	92293	6092	7033	80041	55532	142689	199974	1734	8045	54949	9354	7042	50615	222643	28965	283596	27071	392	81618	2242	51285	2254	5530	374918	9693	58189	80728	813	9770	54545	644	6810	23563	1820	64419	148345	114971	5308	92162	92497	10392	4185	2775	7494	90233	60386	285605	84624	2273	8343	80210	79901	65117	57616	64718	92335	3231	84919	916	57545	170689	3646	51701	51275	10013	4857	4828	64756	440068	8120	8764	9231	1902	285966	84986	7503	10766	3216	4357	10291	5796	6670	23418	3695	56980	84330	65083	84973	59338	150383	58473	1809	2744	9848	26517	56683	115795	3199	4669	5287	60	196294	10585	1400	160760	2615	9847	375057	5173	3134	219654	5245	5453	427	130617	5121	4735	139818	51379	84364	57534	51341	131177	1763	4499	10888	4299	26526	9325	224	54811	84173	11092	79932	11001	84899	146862	22932	51304	197257	150771	9043	23421	26508	1435	279	9519	54496	483	27338	163049	2055	1487	5576	79646	9367	404636	114609	4698	1540	3075	7360	27069	2064	124460	163051	388526	148932	5424	161753	58527	84002	5218	533	6295	390927	11062	440712	79798	124637	6045	284309	10143	440803	23411	84148	285195	83857	3852	6556	6923	114897	3746	10971	26191	5919	57602	10863	7781	9162	55165	7260	1409	81493	25912	1716	9521	22820	84433	27333	51018	1663	9739	286191	23647	5716	285344	25841	5373	441776	140885	163255	3603	310	93134	151246	9819	51205	255025	8458	401015	93099	57722	64499	92597	4320	57188	440456	7753	389643	9704	54438	2044	23398	8038	9513	204851	22862	1437	10457	387601	199746	57151	2517	80778	342909	134637	10944	127124	79133	1600	1740	9882	9584	11197	90	3514	8722	54553	9717	51686	51380	282566	11174	79819	92960	25942	170622	401913	56311	4683	27042	55611	8554	10073	10614	29792	245812	54778	389206	55770	11079	171546	23332	11138	81691	390999	401050	116412	158563	10826	23526	55872	11218	7145	51809	26503	3340	26084	6498	11036	389558	11190	199	55526	6747	7764	23111	9779	4606	441295	11178	10870	22919	57291	441468	441179	84890	23327	6507	55335	3223	26958	29121	133746	342979	2280	5581	273	8626	471	255326	23596	23545	147686	10642	2262	29128	9475	1936	2912	27019	7089	93010	131	1565	84542	84725	6016	26999	55683	339145	26355	10425	27125	7991	6708	51422	151516	125704	3875	6416	3659	196383	26030	9755	79810	1839	1788	9462	51192	9781	2186	23451	8826	57213	56649	7259	391833	2783	334	80019	64789	51315	1997	6650	5256	6888	2879	23215	5984	57130	4043	5995	2077	2036	115950	8452	5588	10266	8468	157285	125058	94239	440134	30837	10412	55954	143379	128308	51765	25790	400757	41	3084	2887	23195	54758	83992	23040	9612	8502	148753	256710	442571	83461	57562	4292	10842	838	84525	2664	8187	60561	5019	4245	9087	6493	896	124565	55117	54512	5539	9896	23185	345757	9040	54823	29948	54958	54873	29092	6470	157855	55667	5045	9341	3609	2786	124925	55227	114884	1672	338596	2768	23014	9015	4924	90520	9526	1102	10935	7027	1478	283209	439	392208	170506	8676	115708	9592	54981	23469	4839	114984	10974	65264	65975	285431	30011	387119	5826	6598	55110	442008	497661	78996	63035	54680	54928	4790	10745	135892	388799	6717	3652	55647	9278	29097	26577	440359	79635	148	6453	84337	7709	79803	136647	81539	726	441444	6241	55156	6659	4110	157	2009	1909	7179	22905	2627	3576	1213	442348	92482	90317	9411	8856	624	55313	27324	6323	128344	10120	55890	50515	23556	9209	6872	84530	114926	7699	123920	2109	9022	84817	6311	153561	51228	54798	166752	57179	613	442616	404744	9184	5141	10362	23286	952	4804	1071	27141	9636	55832	4331	10569	221443	26064	25822	6602	90332	54737	5817	283143	54477	346355	57649	51364	23341	133308	9656	23230	5949	8226	8729	54471	6760	3705	23125	27283	84189	3948	55009	66000	7701	83871	55240	51074	10006	25963	1830	94101	26152	7411	400201	6433	9027	400944	5695	7163	84811	388847	7453	80149	374864	23118	10987	79726	199990	124583	2620	339122	55844	10098	27131	10279	122786	339229	79637	64949	25875	30832	54537	10093	7376	141	3043	23161	1230	79083	2793	79758	6387	51442	79656	133688	112495	5865	1060	3590	3759	440477	2104	90110	55796	400223	84265	124997	10758	4221	55628	389114	27098	8644	2526	972	81576	150684	150946	10003	29880	54469	143098	7802	201626	5608	80731	3420	254312	440498	55800	5130	3269	2632	22924	5684	151195	6261	25998	374454	54903	4869	8349	285855	3670	6227	54732	2969	79684	78988	401860	3595	388753	26022	8743	10168	5335	5148	9906	540	1615	3065	27113	2073	23334	10285	27250	11223	7621	9957	2592	11213	64784	9131	10743	1345	2290	9276	1123	441434	51136	23029	758	23767	5902	14	84640	93664	150094	29800	10898	9556	25946	5630	51124	2889	3786	7867	594	6746	284391	4580	10011	5213	4302	3554	10273	6158	119180	10127	401147	84289	27258	6936	9191	1000	43	9818	11222	221823	2582	3502	79893	115704	79783	57466	25886	259197	288	22974	54980	389275	113402	119	348995	440971	5954	10213	4438	65996	54899	8515	221002	2118	55039	29887	83931	415	84992	8904	55023	1292	3987	84650	8370	1356	5208	10782	79607	1871	1153	10966	5209	92344	23582	221264	283267	342926	64599	60685	8517	57584	55664	135927	64595	4830	64770	11157	114571	3912	10908	283874	6500	23383	6637	784	146057	57642	1844	9747	23223	80737	762	80829	7186	55195	10346	440441	51447	4619	5281	10542	84317	6118	150572	25932	373861	9138	93550	22803	2205	7965	8292	79183	124801	84540	22	205	7593	252995	440886	10847	23307	79644	8013	8636	388480	874	162989	2220	10983	1591	96626	55370	401264	8417	51726	25807	1026	392790	5606	1390	55902	84662	153572	4674	26173	23316	255119	23178	10248	401169	1268	51619	2023	9788	1669	1825	54913	90625	23137	64780	10957	1285	9963	51107	6401	150468	79570	3757	440472	1959	26005	401778	55200	89797	79148	11167	400446	1874	6619	255926	55620	148490	4092	6383	8621	3337	22985	7059	151871	55107	55816	85300	5119	389372	56907	55930	256714	140467	9246	83657	200162	8139	80045	9646	79664	8778	9686	6309	10621	57325	56901	646	401212	11057	22874	25862	112752	8530	55207	84033	28513	8491	4005	10282	221935	114915	55600	23786	84557	8999	29919	10235	25873	80204	10251	256130	79152	283157	64218	6407	389541	4626	7993	8431	79845	5885	25800	221302	33	4351	221584	5619	83661	2013	54843	4899	23172	10054	51400	5612	90141	26015	6519	2817	123872	5436	441110	57704	126669	25778	92129	1605	6892	94056	6299	1945	969	9075	56957	345222	54329	9477	4089	4207	1501	4808	85451	55907	549	79966	27161	130557	51655	388279	25895	27086	3930	9049	22917	7018	946	8828	55100	93594	1361	89885	7020	6737	285928	161357	23601	5079	55328	10302	3773	51186	5025	79613	1397	3678	51071	50640	24141	196374	51061	583	8539	6051	440494	23576	7852	5063	7535	8602	8817	23308	55125	6571	64801	390502	221416	2804	63891	23284	196463	85413	30827	3827	5157	2992	4942	2639	55350	29109	57476	22852	55763	54769	163	1106	23743	4070	51257	10772	2731	84792	8838	152992	51567	149428	2770	6165	7775	116254	51747	25970	1577	7511	148808	51068	25979	2835	1329	3728	60592	388272	5562	7410	84708	3568	11267	283316	401621	320	55015	3777	5663	55504	9141	6273	6561	80314	51611	55806	400242	223082	114990	57654	819	3680	51507	10085	91272	283373	51604	5095	133418	9926	23108	79169	7469	8087	131601	23301	4781	221830	4716	7520	285533	3091	2166	27443	1054	79670	27292	8354	3797	161742	112858	23249	9938	10397	256309	7389	3052	79736	162963	4179	5481	5899	26167	10628	9663	79786	158677	7267	284475	64895	22888	2050	441109	3815	1311	284649	1787	11081	56943	54760	7417	5110	22883	701	340156	3710	6251	9365	151613	3630	55139	51250	1650	116151	51114	6999	440149	84837	10046	64327	2779	114757	57673	51480	23242	2139	768	5573	201252	389792	389657	1636	130074	199870	7730	10314	4976	338	51439	3105	5478	576	761	79699	56344	55257	140612	84190	2334	2530	118491	54206	23347	1512	2956	9439	10678	84256	2946	55789	80095	328	29968	9568	10732	10241	26268	7525	83543	4803	56928	23060	84952	51654	5003	6249	54884	7711	11096	8425	151887	5001	4947	11132	9605	197358	3263	192286	23367	9833	23649	7368	83483	23456	28991	80024	10961	387940	1687	377007	7404	22843	3142	10595	714	23031	54805	7293	374899	374569	51056	64746	11274	140890	23760	23406	83604	283461	440312	1657	200014	80347	2717	26280	51268	4659	64689	771	148223	140947	84516	283070	221908	401022	8706	6696	84223	387693	6940	340146	148646	55739	6729	440964	7512	374666	51317	5260	1586	6558	7918	1456	51248	2060	23004	3561	91181	64856	53828	29087	10699	8195	83884	84179	7001	114822	23244	132884	25917	10940	22904	3643	2346	5325	2195	5546	29980	10591	5202	2555	57696	3718	149095	29074	337970	27243	2475	79885	23155	9737	29079	4084	219557	963	57862	147040	124402	284276	56605	4931	23254	6340	112724	55633	389012	5627	23474	113451	22929	55262	165545	7941	2697	64860	51093	6423	64320	5451	283629	23352	65258	9403	83695	64375	2123	51291	11234	343263	79018	388685	9991	9547	10071	22824	65980	96764	5594	8266	440151	6830	54808	10673	11311	6756	11186	55729	80232	1287	10644	55656	58495	4650	23231	55068	84340	83719	84888	26056	7153	84129	22900	27033	5860	160857	54578	115123	79033	10559	84830	388416	7040	9868	9318	7480	79718	55269	401067	283129	864	254173	286410	90843	9669	283576	23075	115557	442170	116843	284749	4745	4817	22861	1674	347731	79946	5837	27249	26232	5862	8761	58533	4068	6002	6429	55471	58525	57600	284939	8309	84221	91653	6781	1021	64167	5094	55823	6595	389690	201475	4212	55088	9420	6451	83932	285313	135295	5990	203069	64417	81706	948	8239	51170	6827	9768	10520	253970	226	25824	4296	63894	4982	7473	1145	23671	388701	401456	9381	148231	8209	51084	26524	4794	139728	374920	10657	116441	348110	79693	84133	10461	152007	6505	1999	53838	112487	341032	57590	3632	51306	9678	6953	23261	6812	284361	64843	8682	91522	130619	54494	79101	23270	56121	6302	11253	8858	441801	80303	400584	10203	4232	138050	9517	64506	133690	440943	950	55002	9508	1445	8481	120227	122060	3429	1992	3073	57231	441061	1466	10466	57609	4248	4534	55643	10383	442345	10096	5166	54581	25977	81614	284439	10297	4168	6297	151188	113174	7586	3854	401497	79820	80254	8906	140460	9143	25920	400077	84000	146050	8036	340311	2617	10438	27092	374393	579	388732	51203	3301	4701	8220	64928	9369	26298	90874	389125	441501	26037	197387	5863	9575	9173	3219	8161	256987	340562	29119	169841	220906	9586	4154	914	4756	1439	9702	26273	3654	144195	11108	404037	1407	150221	219928	25940	5170	7738	605	2987	84893	4855	10399	55239	54555	57560	400053	6117	5788	694	5917	5426	9812	146857	5371	140735	3148	3788	2244	7064	9220	8174	140545	79654	4327	50810	55757	23045	9487	51255	253013	3201	3257	11064	116448	83892	81562	50617	200081	54458	497634	5303	404785	440574	54965	7306	3621	10257	79364	84056	402485	6182	7430	7047	56203	672	8575	51043	7644	10485	152118	119032	4257	3689	5858	407975	54742	54464	1746	200895	7224	84232	89894	55190	4300	94030	3356	25907	92421	2275	401026	123355	55680	388815	89870	5532	26047	10663	340596	9249	255762	23033	10060	5925	158405	56952	7257	285237	10869	10505	3480	27146	6925	10379	8914	8725	150837	57111	55897	5639	2264	84102	256764	8738	81790	374500	6920	23168	84901	55272	126	6314	93058	2875	503693	5819	7979	176	4660	94134	202781	51091	66002	123606	2810	55905	80759	353355	57864	9468	54084	58487	57018	6542	64900	54094	6135	1200	1757	64400	4193	51310	8406	23408	1413	22859	401393	7539	7326	440856	130612	1856	1491	114801	90417	84141	1804	143471	2357	1371	394	254427	22868	5068	9129	57595	54431	256085	1519	145786	51490	285368	2197	9348	84074	54510	81616	1236	115572	11016	10865	54101	55201	80017	5493	29951	23062	26235	284217	84622	5015	7037	57282	440768	80212	57519	1005	3662	118433	64768	4130	84912	215	687	285590	9730	9610	345079	9229	5509	29110	5692	9205	83445	826	79866	3990	10549	387849	150726	79633	339487	116225	7030	57684	201164	204219	9389	81693	6418	57097	340024	10069	23612	2653	5883	2548	9410	158219	60684	257101	5356	6890	2625	10001	3400	4090	257103	5143	255520	51366	730	23413	8428	921	57521	55003	337959	10930	994	29993	84279	29923	9940	145389	124454	6847	2140	2788	1523	64798	5613	8972	6405	22950	128553	91115	60485	7763	84549	6546	81537	3040	374	79158	147429	347344	429	378938	9578	80000	55705	55007	258010	55081	51226	9535	9620	1962	4594	64061	94241	9745	115825	1392	138199	1080	79056	4724	2819	114815	347862	55298	23205	140767	9120	622	81876	90655	6653	23554	970	51330	401176	9699	5718	2057	64072	81893	90701	23127	23176	56142	440203	10567	8314	93380	83468	10640	10901	2563	51271	29941	56937	23140	6861	254531	80124	255631	56829	389188	270	25914	64108	2840	1602	5037	115207	55425	83440	29126	9673	5139	283658	440533	5341	1399	9727	79639	7626	55072	165100	25814	26504	26960	441629	103	5641	8228	256281	8875	55602	283848	51678	10473	79188	123169	4528	57407	6039	4891	5411	283345	5178	352961	3363	388284	2534	5525	6772	5500	64397	1749	7799	23428	84321	2128	400084	25949	10813	56930	51333	246176	57158	8315	114044	55892	23163	441149	80723	7905	10298	25901	7755	51804	27430	26575	29099	63901	7103	5514	5728	286343	11188	57186	5962	8407	9020	1385	58505	5168	55146	51360	84153	58510	1837	161514	143	9238	29882	7384	55917	2323	6157	80740	23116	2822	57622	55238	9949	65243	51444	7703	7374	1211	51054	10564	8548	478	23086	836	261734	7559	25829	6767	3068	60673	56731	3512	51427	112476	22933	9719	389834	63874	92737	51076	28232	54508	285987	9104	134510	55160	57835	5906	440426	170261	7448	64422	8504	84068	51343	54776	154091	9915	57181	10125	26127	8445	3910	56261	79751	857	54993	54987	92259	5738	9262	26297	23528	129446	23024	25929	4685	80317	9880	54964	84307	10980	163786	148066	60672	10723	2896	60526	27229	138255	9777	84803	9013	54715	388403	5900	23389	7072	3980	28970	57211	26175	10686	64839	57219	345499	57552	55791	23370	3482	84107	669	153129	420	5682	84219	11334	387789	8412	1137	79906	145741	619348	9724	80789	64282	23498	10214	121512	83953	51126	6356	388906	441052	3381	142686	10634	79022	161436	199899	55870	10989	55367	7317	55093	550643	5732	197135	79778	6288	1475	11344	10406	22948	7690	83852	9681	283876	158586	1192	7291	84326	3017	57614	2975	6734	10038	440270	90993	163590	4691	128077	55333	6618	1846	23510	4832	9064	133	11047	283050	285492	5017	10776	56	10171	3977	23217	127495	404201	144233	54875	7567	6623	51497	9371	23017	6819	56254	5966	5552	84966	4038	29889	30	57799	7988	29901	54956	2151	30845	8843	10612	6472	56650	83636	157503	1761	79957	55841	6856	8674	9894	387103	2662	150763	7332	389252	150365	57135	92002	221814	149998	11342	56159	92610	9373	400688	114882	23503	63946	8140	64969	1719	375035	8790	51179	127933	58157	51776	7529	80183	56606	65986	50855	57700	55283	25802	9666	81669	63827	11276	57406	339665	11180	339768	26263	9796	256306	64376	463	29089	203522	51078	517	5887	196441	8379	11170	388727	81621	146705	441909	1363	117246	6691	90557	6787	2067	8929	23409	23233	54796	10717	51246	4171	54886	79694	55631	23255	55937	79884	58	8473	56849	29767	257152	128821	85028	65008	57542	4086	57002	137196	55957	22995	152831	440295	23480	441450	285908	9633	79734	200159	253725	81623	6527	5073	5880	79729	84514	401152	338094	55325	9760	91893	27106	5598	22870	25809	387338	285	9470	80309	155185	80856	64430	80705	55014	3092	54948	27031	159963	64854	84935	57494	3836	2114	22915	9908	55702	140881	166929	55353	22902	84532	80221	5930	27352	1396	1760	2033	11336	391	10963	8796	27246	2676	8455	1375	123879	5596	2907	8581	59286	10675	4097	162333	147923	285971	65057	10495	25771	8273	59084	4323	221300	9628	30851	126695	400506	6688	11343	4661	26225	1653	57706	9312	55650	8085	283677	84947	8540	23741	133022	7481	23169	85461	2958	114991	55669	132946	387977	60529	64863	8328	145270	219285	7364	4137	84142	84975	115908	7405	219972	26586	8325	143570	6385	22927	875	257357	9990	79621	1580	2146	9077	51280	85865	57549	57555	51491	55244	11320	8909	116449	23746	283578	81607	8284	23072	4811	6867	3676	3939	442229	23593	29070	23250	23548	168433	161198	64324	84502	9066	8505	51	1822	56270	7533	168451	7093	1033	4059	2736	57608	10626	10246	1539	116496	29907	9939	9122	27288	29937	153339	6702	92249	366	80230	92906	3727	5621	5358	11103	10950	56623	6196	6821	6440	221322	55260	7052	388125	10460	57228	6770	4515	8463	81853	440111	121536	51296	6563	10557	6160	23133	4779	5457	2316	2218	84720	7422	1743	6832	391356	54986	114088	6555	114827	85015	5898	4109	83439	3205	285194	92714	4504	7443	666	8650	8880	27012	348180	22909	7546	57226	4938	6125	80206	64759	1601	23303	323	6904	55676	22885	5292	9443	8785	5196	60681	56896	145173	55847	353376	157922	212	9753	6909	9921	79091	3384	51657	57125	387712	6934	9228	163702	5108	201562	1305	961	441771	51542	2686	441167	10371	3234	129787	5365	93953	163720	152217	8802	203076	56255	85415	79788	5093	8870	9951	10733	23435	89944	6900	4940	57468	477	6591	206938	27152	10105	157378	23484	121441	23400	3416	9635	440783	766	25879	23462	29958	134187	257397	25831	90293	400685	84749	11231	29103	196410	64772	7265	9456	3692	5770	8065	219404	5406	55315	3726	51465	51115	27075	440127	54838	79939	78993	28511	9603	387	7156	8836	6663	9416	25966	951	55251	166863	4750	7857	2200	124808	56987	6926	64241	54828	7580	79628	22990	539	8310	80023	5569	23036	26074	25957	55366	6347	254122	84679	85441	148870	2354	5867	4714	3479	5494	219844	6871	175	284623	389537	23762	4033	54888	25850	286223	55343	3021	8340	80262	64412	55608	2670	8569	5100	23328	930	3848	26018	5274	2972	286327	440866	648	6617	6627	51759	9056	8522	92840	132612	1059	2683	54205	11284	85358	6698	55858	8603	57599	10615	7057	2019	9980	23016	202	9989	361	81545	84629	221061	25893	1984	9648	5558	56997	130013	307	6229	8630	5836	26003	51555	154	148229	1463	285033	148203	84295	50624	5699	2801	283152	6730	57577	55198	51460	403341	9611	10078	8863	3062	1029	83460	83637	11165	389328	57659	3292	79827	3455	64924	387821	5894	552	79157	440897	286336	79074	122961	3766	283650	57699	138729	11161	23637	56915	84062	266655	122042	55177	51727	126272	51755	245932	8819	6580	23476	10589	7739	55788	26610	10749	25776	439962	222521	10155	80270	7568	817	26998	10913	64208	285051	91050	89884	253782	619279	84856	22911	55051	51011	10234	79918	7518	79676	10668	673	79582	4719	219539	147699	4204	80194	147906	113189	54602	1947	1347	91687	8812	25	11228	57795	22826	79589	401577	7850	5469	89795	79905	56034	83640	10445	442527	3932	6654	9877	84233	1730	80173	1316	283554	79037	54939	2630	142913	55105	10023	8560	6259	4163	51752	6992	79705	6878	5813	3712	6839	79711	1642	892	23145	83943	23197	6363	546	91227	284613	92140	11099	157777	11156	10761	64398	51645	284591	84230	9801	4072	3298	442075	1833	23336	84272	3119	221895	51279	9070	3566	64710	529	51026	3556	112970	285636	165055	51065	171023	987	51259	57485	25870	7544	147948	5635	80279	51441	10469	4122	4314	84283	84660	5959	23530	55049	51130	2580	27183	114904	7292	4900	401317	66036	247	5125	1340	391054	55384	8844	4739	2119	57115	147	79608	6846	5211	202018	129080	10791	253769	29970	4708	5267	1291	51430	5584	93517	55765	64115	5551	25992	155081	1052	5346	23361	10906	5471	80150	220074	974	59341	53340	133619	26872	9427	91703	6278	636	10437	5799	55506	54530	400867	117	401548	57504	2207	3754	157570	151295	55510	57336	54539	8658	4586	150000	7572	441627	79649	126208	27300	389833	10126	6646	26747	388588	79870	118429	5333	10205	27434	138241	389650	56964	392791	23705	84937	8050	290	388383	79960	81931	10312	712	5706	348093	152122	2560	9861	129804	5764	22983	10295	10330	55276	8131	8480	10540	53371	8943	5670	10608	6305	23142	144809	81553	2038	9258	81602	440107	27252	126075	6238	3110	8614	54920	8125	2332	4644	56130	400941	51105	148327	1024	51571	57217	84645	10333	151525	8269	13	3953	387644	9811	83478	115106	1514	440703	9844	597	389695	400236	57826	144874	55075	400948	6603	8834	25884	4867	7013	55303	54520	32	11116	443	5611	284611	145945	66004	94121	51327	5252	219414	10040	23493	55876	6721	6854	29785	285043	144363	26507	846	7080	55779	7311	26574	3484	26994	8550	152519	84259	79652	81888	2161	6445	55131	7114	84870	1303	91695	51666	25855	5950	170394	7432	15	22890	1506	9671	63982	4026	442040	342615	196472	26049	7205	160418	27121	401454	6522	64922	23620	859	399900	8578	203430	134266	4507	79746	9677	25825	135	3344	4687	6489	64318	10419	203228	114793	2674	91289	1876	1759	55929	199704	7916	8208	9489	4605	6430	3026	79027	387758	1528	283229	6919	11129	6456	441732	3064	509	3708	1015	83417	51174	375743	976	57472	11041	114569	403313	55339	283824	6910	3589	170685	84324	283025	8601	3597	56947	79631	9378	6941	153396	1040	23381	54877	30833	140801	2182	282973	6328	81704	5988	22875	152	25794	10939	2931	862	10617	163126	6232	55148	152100	2189	23331	22795	56834	10521	54891	10479	10400	54953	389202	25906	51495	112817	55521	441515	374768	401320	9344	4824	51643	309	245973	8672	51352	29851	55701	55320	7485	168374	9404	10351	124871	824	283659	79723	29124	84067	79868	23263	4747	11313	4214	3945	389773	90639	51426	6615	23101	56648	54870	51163	6496	57523	3570	2296	1811	344887	5427	94	9975	10000	79814	2863	8404	65078	10197	6474	23081	8945	11124	10527	84226	79877	23321	124936	10007	25885	9537	92345	1352	53919	286077	93663	5145	109	54107	10752	55220	11140	9214	84333	91300	79772	2651	163732	2764	10087	84418	259232	23344	256536	54443	5869	10184	349236	55083	4800	3682	440918	55670	7320	5049	286148	7840	11025	58516	79414	23764	3982	64420	92106	8639	84959	26118	65997	2072	128869	80055	9189	3507	11097	9311	5733	152078	54482	2624	10846	5805	56993	7553	140870	5790	5330	93343	65268	254528	7464	4835	84135	221178	219402	6829	374618	1006	7025	27294	996	79940	1840	2069	134728	629	372	27087	246312	154881	60370	7357	11316	7351	5137	26156	1160	10021	284757	9453	389641	84268	869	5886	55296	55737	4114	197131	25994	123207	64981	5134	8986	26275	441130	112399	84188	54915	7542	54476	131890	115209	6159	255812	7390	29997	28972	63905	9107	221442	4773	9446	142684	8507	51168	116173	2348	23211	2246	113177	53905	284274	151258	476	1198	51225	29925	8648	23114	440998	285672	51385	7705	83959	6202	7140	55317	1781	51362	7109	84950	2157	80145	55922	3046	575	6549	9912	5523	10809	4886	54815	114042	285620	442612	57611	124790	55179	9570	81788	1777	5910	354	10566	26240	246330	89941	10915	55236	57477	10622	54557	7165	116068	7761	79838	10857	2734	3240	26750	11065	23355	344595	401207	400123	50613	1850	9588	8218	222068	10396	1964	1004	6574	284402	8898	57589	25864	347252	1013	8853	344760	23201	5688	316	79576	1806	4013	93587	9392	1370	81929	7369	55113	63977	4809	2649	9733	284040	9829	51005	201305	53632	3131	85437	6263	9758	91754	91689	4254	5437	64901	26115	7188	63920	10365	402538	79020	4853	944	79891	389119	1113	5304	284996	26301	389434	9560	28954	150371	129530	10216	10959	220441	388650	401464	386757	440688	165257	314	1796	54862	3385	6248	2998	148156	5921	442119	2058	440396	79990	5859	9553	5534	7372	5317	23546	147081	28992	5878	22866	2005	89857	7226	389421	23368	23512	831	5879	51263	28964	1960	8303	29883	163859	55743	80308	4753	84909	54676	9204	80007	11009	1027	56257	30000	79913	1953	23174	10982	5983	50853	57551	9854	79176	54433	84627	90957	79682	9885	84100	905	3308	9093	23608	6400	27037	28959	6732	9839	55593	133874	10067	54089	200132	8438	11019	8996	6000	23181	400797	50856	51533	3184	64708	10695	84432	22853	55734	8573	85369	10536	79002	57418	1906	54840	441366	5430	254295	5052	8787	23646	2327	3569	3189	445815	7286	9172	54465	6152	54977	1593	51699	10534	705	6291	196264	441014	29953	90379	83759	54869	4763	5786	50865	401057	253650	912	1432	8930	286183	58477	58530	10385	60496	84319	64064	923	169166	51209	284561	2051	92565	285521	84248	8034	9080	285962	23673	51690	285282	400684	80774	118490	80319	90025	9358	400050	55699	127435	6093	55568	2742	10017	10875	83853	83930	656	80025	442370	26063	22921	122953	4726	10519	435	285440	10652	9321	3195	345462	219287	51593	54541	228	3783	7772	829	57593	80763	55000	57184	1521	5029	50809	2352	55837	5420	79706	9047	117583	80267	26269	79712	64409	219793	9179	85013	55327	125988	26035	3175	221393	10514	3081	4792	113130	3099	57538	27349	146198	6751	113220	87178	55351	84925	84620	150696	4152	9945	283480	64841	201134	441075	133558	11022	125228	22949	54517	90204	84163	83873	7386	10148	9577	51393	51308	171169	127018	92305	5518	7036	10270	11201	25925	6608	148281	113277	6185	4233	57147	4238	9529	55217	51155	57628	441057	83989	26136	93185	126526	54346	2574	440853	60468	390299	23394	1616	118487	396	4694	79584	27342	387927	153443	482	8237	7429	10454	150223	23043	28977	6783	1047	3856	389174	10263	55766	221078	79137	55188	51621	10482	8877	440597	79979	909	5996	56890	1124	2981	199720	8317	80217	5618	10010	79070	7490	154796	55095	54453	442003	7328	1729	6674	81035	9641	8453	3202	6550	51184	3897	4325	389906	2040	9751	389831	27299	115273	79937	122481	51608	26255	5979	1050	9712	51110	54491	7290	6928	9937	10838	7587	81567	26053	1031	22887	253190	8882	440392	10328	8242	389025	11319	10411	55233	634	5455	441951	27332	23293	317649	266727	2551	120892	3741	256472	5577	81689	442499	325	7263	23589	388962	56852	5198	60680	55363	200491	211	221035	64098	144132	6188	4946	55916	59269	84747	222389	389	25758	65259	114781	3207	6649	23199	492304	966	65012	2314	253981	127003	80208	55011	131096	402564	5918	6902	57606	56005	79958	440193	256949	5261	5473	2567	10244	4321	84343	29916	10274	255626	53841	9692	55253	79969	9100	51390	8487	80817	202309	147183	1778	10181	2339	55750	221718	10603	10254	79789	440282	98	146845	1278	29105	1381	147339	57679	23623	23348	387032	92170	90933	3735	3732	4921	83692	586	84677	157769	149499	7920	410	78995	8763	92400	285248	64859	6286	1185	57117	4637	401466	1741	55821	58490	57670	1130	26099	25989	189	2330	163033	199223	11143	480	107	139212	87	79118	202051	23516	3796	221	169981	55250	84675	85417	4486	23245	50486	7172	57828	8975	7056	63876	220359	4547	440145	145678	9413	23464	5912	337867	2952	10267	154664	9491	89958	8879	283130	1440	51117	148479	381	375519	10737	26260	5896	441104	2966	51705	55660	5694	4330	51762	773	56133	1576	11014	7133	54360	8842	27122	51526	10943	6776	23358	79442	93426	55245	284111	5271	56985	7162	83690	388789	8395	2199	9256	89874	29995	56853	5004	6352	54957	6585	3002	55281	22828	6710	8692	374664	4173	22925	6427	28514	89866	51166	3690	23446	4286	744	10449	51435	7068	91010	91319	90853	287	85236	92558	57162	55840	3908	57624	388692	515	8927	80325	51244	10555	11278	84103	1107	2996	195828	10124	339883	3838	29761	9266	221336	4104	58528	7301	5652	55323	9515	3958	55355	11331	3831	54626	55571	2192	57492	91833	55836	56913	333	440283	80184	5972	280661	391859	6944	155061	64852	6525	29799	143884	284739	80028	25961	285704	50717	29072	162967	11035	11282	54801	26086	26050	9496	1582	25852	9284	401884	55289	2842	80222	93323	389895	51562	64374	79882	9644	439993	1238	285264	10661	1559	91942	1793	440607	7157	23635	440116	1937	6491	85456	57556	5154	182	10493	10056	10043	84933	10768	23070	326625	815	81565	51087	167	9631	57224	26284	11238	63931	9118	138240	55612	6442	5743	79714	11341	5933	26090	11329	9314	27350	117248	10965	393	63027	6482	90135	10754	9051	5892	22847	658	58190	274	10463	1508	1128	10551	5297	9324	113444	7407	8718	8323	63898	4074	8916	5586	222553	3965	4056	6835	5127	203447	55793	222008	158402	11027	2959	9923	341947	22794	130	8893	388610	53	1373	11154	84125	5329	51236	5591	255426	81031	50861	5905	7581	25980	8526	51663	51073	163301	3313	84823	342527	440128	1824	4135	130132	83699	23229	54850	165215	375513	26123	23390	10015	6006	6514	6376	23053	404672	53981	84654	143279	3868	56181	9183	4124	26190	10818	23275	493826	26130	26249	221504	441078	9425	3294	23271	9079	51028	64101	1184	257068	8295	6046	162514	9857	51573	340544	5603	144406	8618	8829	55031	11085	64111	89765	8994	2869	5047	9902	10050	9473	23395	23708	7555	128387	23213	10488	939	6511	5222	57509	53342	80011	2010	55103	23657	339162	440585	51023	9767	113791	1537	894	51334	59348	3425	51133	1298	64847	27185	22913	64763	4950	7468	91607	754	23338	10793	374868	22978	23640	10797	340075	4147	255104	84669	81610	6223	4355	23523	8467	10226	64135	54744	10747	9653	7122	81555	51760	57720	284307	9185	147968	2176	10928	9689	10978	91252	3418	598	84940	8498	124989	780	3547	64787	3490	240	389170	389835	230	115	147007	23107	374887	9400	11030	2319	284424	9994	9846	1394	134553	339541	8872	1277	25859	57580	7570	23314	10786	27436	29979	140290	7597	389393	10207	5889	2562	3094	386618	8900	339316	24140	201965	9742	9813	353116	9870	84458	286436	1783	4642	80243	389816	4126	130839	9541	3800	5090	6538	25804	11120	84285	8988	54103	10682	8839	441727	1036	54629	151556	24147	10116	79659	1265	2065	23158	4150	8832	4696	9331	1196	4634	402522	7050	391712	399923	239	2635	10807	149483	269	55331	363	339201	60558	4140	25806	387509	116372	11244	84898	340654	221756	284033	29062	9046	201229	2873	196993	80018	81577	283713	55904	85480	51550	57661	112609	283450	2535	23562	522	151011	55203	284058	25890	388228	2017	6917	10219	220112	8565	54834	55604	140901	389058	29956	130540	10188	83667	3841	84692	8605	55345	54014	9879	8567	49856	114788	9031	6794	387715	140831	9863	8816	9054	10321	55034	54780	140707	6138	389332	7006	9967	8559	23165	51514	151903	51557	84246	225689	64747	54893	3107	54764	400368	91304	93974	8804	54664	3861	11163	91975	25938	149420	64221	2214	388886	10307	201799	57597	387763	11127	84216	6566	6907	55118	6625	55211	114880	10443	9134	4008	6582	10288	51729	80256	402665	9637	6648	83549	159013	2132	89882	23091	8078	388291	79595	153241	3751	399933	10500	550	91137	148103	23729	10076	79669	6677	57571	80201	51585	1736	958	160335	92211	3299	10311	10236	402253	1978	83442	10153	10231	10477	55819	79155	348801	286967	2026	9826	284804	8536	8887	793	400046	400960	8814	116362	284802	51473	79072	23190	400238	3625	9360	54503	25959	25792	4728	2091	3329	158358	6103	283951	5939	474171	79568	126792	144108	84687	283357	1949	151742	55565	401190	5927	9616	152579	124512	9270	79623	55422	26011	799	148254	925	3357	253714	1955	80152	95681	8985	6633	5866	7871	2784	54663	3791	331	358	5516	26206	3606	2746	79848	6596	64834	5645	2070	90865	10841	27236	9910	158584	4336	400073	8665	7707	1312	5293	7873	114818	7253	60489	7100	56995	26354	10486	405752	51196	9590	10210	349114	7107	401504	7462	572	57648	3984	23417	28957	7029	2549	5947	10005	8924	56977	6564	7275	255967	9891	3684	22944	116443	79770	81579	23423	55225	65992	201266	2799	8092	55154	343474	283225	29964	5601	284695	51493	348	57479	254778	94009	148979	58500	10953	55180	134111	51172	340385	627	7353	4496	993	1308	359948	54881	51365	6204	6844	399563	5792	114885	79080	4826	90338	199920	10848	51059	1842	11236	8741	64284	9658	59271	9060	11067	23304	389289	3881	140823	9451	23038	10420	5318	10584	10984	54467	151126	4223	388276	23011	5147	5031	10095	26154	752	10409	377711	56301	401397	9136	57506	379	9572	79178	28990	442609	84553	9448	23558	90480	81570	535	683	58509	2260	64799	64433	10166	130502	3886	29927	22981	26996	440003	5937	5033	312	2521	56999	440995	7804	84276	7167	23112	6187	4837	114899	7508	6391	10873	91404	259230	80306	374882	3398	567	80143	54849	84335	6120	4925	55319	4897	439975	254048	9601	10474	2974	55920	50999	283459	56899	25945	5511	800	9338	140883	57092	8732	23467	246122	10491	3613	10726	57717	25843	51421	441297	11006	7083	55167	440923	7128	8727	84450	26579	441135	399671	51103	54813	3399	152816	3575	10620	5230	6804	22835	5775	554203	7075	1062	3159	79023	7392	285761	3169	51202	139231	7381	10403	445	55777	57532	9675	9919	56888	80013	11172	81606	3866	4741	8544	26093	3781	9898	64080	84065	4603	6284	4689	6520	7678	200010	57215	399909	11176	868	65123	441094	442146	10538	5189	55614	2035	197	339287	64978	55062	5187	60678	54942	8576	54752	84962	55278	440524	113263	170471	80128	375061	201931	387496	79145	3028	26040	3978	1111	8500	117178	151050	8771	4608	90187	81671	10936	23759	57620	27245	51606	9728	58986	5686	347902	84680	11043	10878	8940	10645	1690	94104	8224	7090	167359	617	54529	8840	57169	6932	5244	8470	4061	2918	7515	7727	5704	3821	83259	91647	132320	54836	84879	9823	81628	8775	6435	23192	54997	2537	2267	81847	285812	166815	440981	440278	887	51313	26470	72	56940	54951	3371	23028	7812	64232	2781	112597	23167	64429	8479	10196	286354	91147	51428	79875	65010	2257	3973	8623	725	81532	4088	339344	55337	90592	22937	55280	5348	10440	135154	340542	4048	54532	5429	9170	26515	26147	1326	6402	401166	283711	285362	3714	10175	23265	81855	90231	2637	373156	6234	6509	8939	64794	51714	432395	56934	79657	51098	56155	7203	23087	388335	56654	5498	84303	400690	9308	29060	285888	3012	149840	55133	9342	9111	65988	55069	79745	5311	34	91782	388951	57530	1410	10518	1434	8495	387921	79898	11145	7531	1045	359845	84466	55839	23269	9435	8365	1069	368	3078	606495	548596	5998	6293	26033	80352	221395	23139	170384	4705	204962	1849	79159	4680	388536	255512	492	2271	9212	58475	93589	50840	29115	9706	51231	283635	392490	3071	57089	8287	1939	10512	5054	51277	91531	56001	5784	9356	440956	51433	10750	3636	92235	92949	23051	3133	284013	327	60494	440767	122622	10666	1281	79701	401494	256957	3214	55512	152330	51320	118788	50807	260293	6307	54498	1603	221806	56674	5833	85463	54926	2049	23130	8336	1558	4241	54543	10800	57512	5422	5239	57182	5794	222223	390595	94015	5782	4881	222658	55909	166378	64066	10452	6809	54707	159	10677	64407	1633	10367	391037	1942	4217	339479	55291	9701	1017	5375	340206	6785	148362	84923	64518	84821	84872	162	433	9073	6095	25836	152485	140699	5396	51377	11314	51329	25927	4297	148145	4289	5163	902	64410	827	119559	57149	54144	3128	7770	8697	83592	23431	79801	7297	2892	58484	155036	196743	2983	6665	27068	9947	9953	64123	283219	5711	51207	910	2701	4601	91056	8690	388214	389722	28988	57142	10261	23041	2309	54455	7341	80853	158399	55861	57511	55501	83938	57153	339803	286467	6885	2558	10253	55223	56892	401131	10499	401105	5923	4851	114625	440805	10276	57140	283401	25972	440118	57540	84861	9146	1497	4236	257019	25787	10465	4615	6789	118672	221150	7325	3934	3182	955	83450	7358	3267	7692	835004	79586	51303	2647	115749	60626	9775	56252	63892	1808	1739	822	9929	79689	10587	164781	340252	123811	3177	494470	9194	55168	10610	11017	1665	23541	115353	353500	374992	131034	51524	83734	113251	2252	441172	23065	93273	9618	8720	9326	3122	6461	9398	79993	79053	400952	85403	114805	89890	2053	4775	63925	8896	7043	172	55657	5993	29920	9690	6332	118812	8911	5431	223	10945	1043	26953	10152	54474	4999	6014	28952	23152	7737	64077	5470	144193	22865	6130	10242	79915	347918	374443	4957	60412	5306	121053	57107	388819	5116	3600	1951	51287	5326	2766	255877	54879	3661	7135	5526	347736	10693	81793	81849	1794	10605	132660	374969	676	3191	51454	81619	3306	9567	51703	6877	9530	27089	28962	54435	55745	4312	112849	9202	64343	80005	27010	25788	123	55853	11077	25904	51265	79680	5828	113612	2294	80709	158798	166994	9391	839	10926	166968	29090	51535	79004	5175	55624	161582	440757	387990	27296	388325	284367	29999	56259	1829	5803	54522	3698	5876	92291	84311	128239	221545	9837	79674	78986	4487	3150	4678	3164	120863	2729	57037	5575	9749	285382	9551	11212	222236	6897	2487	3188	27309	93624	7322	84078	80310	10481	9581	255252	201176	79574	161823	1801	3074	55226	81846	56243	3163	92196	400128	388298	57019	146894	6862	55731	375686	4361	5521	84058	5499	387901	29106	84859	9736	284001	7862	23102	1630	51474	388324	389136	79813	3185	11345	11015	83743	3936	6541	9834	58526	11051	90523	25936	6233	145781	1810	54940	81617	7627	10633	79057	311	124411	54971	9208	8850	825	917	51596	30849	3431	6003	29899	4501	83464	80727	9126	51538	388620	5174	9399	5067	50628	84623	149837	79902	3824	3574	2976	80349	10526	84914	285343	3421	5531	439987	2274	55859	27072	83983	2002	58488	4591	5873	1068	57685	9617	29922	2134	116841	9440	10380	26100	2045	10611	221016	84266	3149	85315	23048	129790	8493	943	89927	84945	64427	57876	283899	347734	4258	55758	253558	4709	149603	25909	7098	55520	5825	57533	55209	23397	10691	7419	79667	57338	8321	127406	79956	125144	23157	5780	145474	442368	286097	26234	93210	7466	148641	340591	286053	23603	55718	5536	165721	80313	573	203068	22880	51397	27147	2710	83605	638	56265	64844	23362	84836	51222	84707	257000	2937	79660	661	79132	3157	83860	2719	85364	85378	2690	400951	80218	23105	26046	149832	4046	89910	8128	200916	9240	6837	6709	6097	91452	339583	9762	6780	55906	84132	79865	56967	91544	5475	9467	54859	10866	55527	10447	93190	84085	652	442699	8683	54865	388474	342908	7745	3851	55629	51338	9197	10144	844	27130	84920	4552	407738	272	55230	9583	79874	390928	79828	30820	9705	6010	23479	64147	112802	116369	7750	157680	23429	147798	401019	54468	1019	6274	144203	55193	4953	27334	55508	142940	8028	23544	9149	27345	10656	3638	83858	64432	388283	2081	11061	8462	9223	53343	432	140680	163050	91694	79797	5349	9520	257177	10256	55224	148423	400745	83933	221692	5217	11146	1656	23648	9217	151888	191	51642	4613	64163	3612	401145	262	400849	9694	441777	5165	80777	166379	10458	25766	441070	79692	64418	55020	25948	440823	84166	23613	56672	2099	388182	140886	124739	58472	3217	91614	51276	57119	25921	27129	89891	1901	91351	10134	10578	7409	54534	51249	359	57150	128977	55746	91464	1001	27063	3694	23514	27339	147965	142	23507	10450	55089	196500	54457	25978	63940	8667	79947	28981	57159	3170	5795	154214	51649	10537	5288	441356	115426	3135	3730	3665	400840	4356	4343	57190	7041	57221	376940	83596	84365	28974	64405	7978	659	11333	2774	54495	6017	55143	6716	6815	54067	83591	158038	1485	128	8724	8848	79645	50509	64321	51305	10516	10389	2626	9044	54112	8857	131920	9941	84759	2712	27124	7352	51081	22943	388677	63914	22931	64403	10016	1486	2056	6883	80714	389248	2876	10114	3428	11046	8451	84552	94107	441647	81627	2782	2037	22846	23002	1193	57168	55	79370	3592	54960	6134	26031	6434	89978	493856	27097	395	10574	55454	8910	2295	9016	1550	151354	23080	23420	23326	7982	79143	2533	55248	84444	23564	7454	9187	57630	26065	25915	10044	23119	81848	171019	6038	140628	58158	5965	439950	220108	1908	113829	23216	6480	4291	1718	56158	8082	6748	3003	9849	11168	6242	342945	140597	151827	9731	5018	2665	4609	51201	7272	389734	441171	84734	54872	90956	119587	201627	26578	23194	64976	23160	59082	58498	206358	22936	375346	157506	11069	205717	4242	55668	441303	8476	10694	1101	28231	79573	50484	60509	9063	335	91750	146456	10938	340393	9374	22980	57448	11173	10345	389435	9778	9914	7691	29949	26499	55266	220988	114798	79818	131873	441461	4856	23527	440	9881	63947	161835	246126	25798	9716	388458	120534	55610	1044	4668	56477	25782	91	51700	26973	2137	26502	4116	467	26085	8001	84522	27230	138162	387707	11198	11177	29082	54554	27018	11078	3248	55871	2919	22926	80148	126068	23492	7334	59352	57531	441601	60674	10215	5338	26270	7164	10363	5961	10568	84961	6322	10876	388165	3995	10981	85406	54812	23587	118663	51227	8313	257054	200504	6506	55163	57559	64925	64283	217	23093	400030	158	55690	23499	158326	11335	6415	3658	36	1418	472	1368	55684	23376	711	132	55135	441469	5412	26151	93183	2180	8936	2769	1428	26548	9152	25943	4081	64150	130916	57176	64288	114134	27079	149175	9486	148867	5696	998	389337	25840	113201	6792	55297	7385	4831	4621	1789	51006	22903	26505	6733	1838	54819	1773	3704	3166	84320	339221	25902	58508	138311	83879	442512	83643	10855	94240	360023	51388	23350	4253	6450	7412	6741	25962	267020	90333	3918	8106	9419	4490	64411	55893	5270	2	134957	6319	2125	54507	11005	79650	1231	442020	54844	973	9450	51284	5864	55808	64478	84186	57623	2857	90268	124540	3048	9657	7104	80179	80177	8547	4682	55843	441150	2103	2949	2224	401106	55795	10581	116461	5916	60312	54585	5080	5683	57214	392636	6658	26984	22837	22808	391253	54925	4998	55776	10464	55781	6449	118987	10487	440423	84987	8555	6711	4157	9928	63036	4791	1212	2787	93661	1477	56893	56061	55312	167410	54439	5777	6404	55006	387886	51691	6310	670	2739	257106	51637	55741	54472	995	837	53335	9021	79776	92691	56931	406	80852	7088	51332	4798	84336	84306	19	54883	145407	8874	144715	26511	123803	57563	63895	9725	1880	4063	4883	84969	51164	23349	9181	130340	1998	143458	6774	387882	5387	28968	338657	5236	7169	388180	1070	10765	3117	23186	347240	222183	79834	338864	4332	64399	80304	23287	111	391426	6206	54762	84253	4776	57178	92342	25791	7010	6579	387700	51008	5655	55686	56911	85363	9254	26160	9542	6777	23005	57451	580	2800	6632	10053	9858	23285	51274	57665	5818	2523	4618	9972	136541	57489	29843	31	8000	4717	51778	25876	129880	8608	55531	135114	4439	79591	29063	4629	64174	10301	5104	968	675	51046	8807	245911	382	10955	2846	4208	7019	55970	149345	24146	79142	9748	64781	10775	4000	1293	8818	8991	54606	92799	51582	201595	27175	178	55967	152195	9807	10771	1974	5702	79624	4350	8394	1374	10150	9263	440449	51451	5672	27163	9651	93081	440869	441932	84455	716	5294	401560	158431	54583	378482	441178	84079	200734	5607	21	4862	523	256471	93973	79709	10329	83540	1460	84690	79804	166824	595	23569	6996	90459	23306	2926	835	54681	219790	143684	25897	55206	64219	55347	51267	1267	54982	79571	254225	9550	113	4015	57662	9639	6388	157313	133584	254042	56658	6049	124152	8881	8440	284373	8566	27107	89869	6908	3843	23500	11281	26608	27286	56902	10221	1258	84938	10641	58191	9168	26001	7009	2313	388565	23170	80821	79753	167691	6895	10899	144100	2014	10326	285172	7784	168544	6641	5140	83546	79665	55322	89848	7294	79269	2110	23310	56970	1968	25960	4359	114879	201725	4065	5660	3476	84665	57572	10391	23557	161145	10107	1355	3640	9984	375790	60313	333926	3617	2043	55196	54894	10969	255928	9815	329	56884	525	27	23386	23452	3909	56919	5255	5216	153562	3736	8825	5901	3459	121601	2115	6512	4703	266918	7112	80205	3035	6939	64100	93100	6009	5549	284618	79191	55038	2559	26140	146691	4796	4133	59345	57639	387943	5890	9905	80098	80350	257160	5587	55246	7273	6301	56942	6004	56287	1676	143244	1388	346	10664	57587	6503	286256	9684	650	2202	9810	169355	1154	4635	23658	7318	55783	51575	29969	392335	1910	2762	23609	23633	3608	8633	10845	7558	84541	6050	84206	27102	25834	90871	1982	219738	5226	3423	55040	64598	6539	5980	51101	8773	7139	440462	374654	4311	23333	10142	9851	2028	93109	8655	129684	1606	6156	80323	25780	10162	400410	57475	3553	78987	286334	27043	79098	83937	283694	349136	4892	790	23317	151658	10240	55619	3551	151313	23138	29797	6100	57719	4643	414	462	80169	10336	11224	6359	220004	442498	79084	118424	221656	8021	83700	25880	9933	133957	51069	81575	5932	23274	5709	3673	22908	10284	8662	293	9476	1272	23324	389715	83877	11252	132203	439964	3818	10020	10232	10788	148738	79598	9960	10209	51022	166336	10728	388002	286025	92815	57482	51144	7124	64785	4303	92359	51143	267	1892	8363	23585	4648	2813	10871	9564	84286	286161	283078	27255	757	6210	9296	57045	9	11259	64225	286437	3359	25817	81558	60559	27145	9424	5423	23077	79717	8712	27242	51092	5361	4057	55017	1360	5891	3620	84630	6484	6217	133383	1490	148581	2947	400761	4199	11262	151176	23228	11123	10342	4105	56548	285972	140825	11338	2954	4841	137695	338620	160428	842	4288	23076	55572	2000	2531	440518	9317	57821	8707	440536	6557	55187	29985	1737	114825	4814	5128	51019	26057	5789	6334	63922	55301	79847	9493	11243	9532	7048	151531	51182	10643	2122	27036	10100	57396	254170	8777	1509	145942	79888	8099	5631	10426	25764	25842	6611	1325	9512	1643	55794	9498	23251	257415	81488	23236	253264	401898	113452	53944	3488	4665	29078	57526	2935	6949	65983	26133	221468	9322	8477	399668	29789	1147	7173	55212	9866	55636	64210	202915	55256	22992	55603	57680	11153	134429	7181	92270	158572	1826	9698	51057	150274	820	6988	5698	131566	6666	286187	3716	5579	7307	23015	80233	389413	3014	29930	8703	1453	23300	91748	160518	10594	338692	399806	7363	5118	770	90668	8518	641	375612	57458	6640	29986	284119	6817	11074	10598	84996	23678	5593	26019	257407	23208	246175	55665	2903	8520	56953	206412	56912	10200	10924	90024	135138	10194	54093	221303	777	387837	29071	283673	5747	55288	166785	1891	51128	5203	183	9069	55972	23405	58496	389048	362	440286	1379	8501	26149	51816	84255	6397	11093	4598	54209	3798	407	390358	5351	440845	79953	10629	55170	117531	7844	1393	10884	6252	10382	144577	57721	9409	57030	10180	57465	54857	22889	56927	10998	9353	5567	9830	10159	81603	414308	4948	80790	206338	55966	55869	283600	4919	80741	51118	6948	222256	51099	11012	54623	4192	9825	9798	57496	11273	10084	81	143941	1300	7433	204	5190	9871	814	64328	153745	23039	387895	11133	5192	84312	220213	4927	26166	57020	7710	127733	375484	219854	55728	64425	54973	58511	4846	6059	85465	57709	80700	400781	79896	9499	90826	130026	5286	127602	79640	7248	387816	10670	51651	55432	55671	130827	140838	5928	9841	131540	10163	150291	5009	122509	221092	23032	79762	55364	1105	391849	23761	64769	64881	388969	57617	167555	51111	79047	10497	83694	55486	3776	9711	2805	134548	26054	26097	2149	85397	441241	1620	56180	116988	25999	2241	90102	5914	161380	84274	401237	7456	55503	11100	929	55914	79739	145853	553115	5199	162417	10890	2554	1538	1583	8351	5740	7289	54937	8747	5158	5723	286063	54800	79012	55466	6272	56983	55028	51528	26523	4050	202374	6695	56660	161291	285782	3140	29015	6164	64963	4939	4520	22858	2993	55016	267004	65003	91431	26256	8459	6364	7066	9927	473	7562	8685	2572	340094	1774	57335	54867	55586	65250	78990	401307	4782	114785	6428	30812	2063	55122	79673	57724	10456	222698	154791	80155	8482	1488	116085	51710	51239	25911	4316	125336	5911	3362	8907	4224	11193	25976	441971	57414	80255	578	202333	389203	695	55634	79703	55644	10204	23410	6553	5372	5167	202347	403340	64145	9144	51531	861	57594	337	54480	10146	222234	23373	81844	571	9852	6331	400657	9703	57007	29950	6091	10874	7200	80031	83787	286451	5715	89970	4153	163882	140700	51449	219927	29116	80328	1608	154075	10350	22863	284680	84826	29929	10864	1438	84159	30001	81858	26073	9585	441072	7045	140461	7504	219833	154872	119391	57544	25928	57136	221785	83607	2776	79799	27347	91603	170690	113675	84440	256112	9522	1728	3763	162494	94122	79400	140578	9802	10539	3925	85021	10513	27319	65084	11063	26233	283624	442009	28956	51399	221154	55145	253260	90075	344752	6881	7180	64168	8669	6303	6594	51340	84229	80003	1022	402100	440794	5861	10014	64641	25923	5515	953	63897	9380	5991	6201	152006	158506	5553	4820	1762	84865	162681	283991	10467	1144	54069	57591	9609	1723	2047	11020	10654	8726	88745	158135	5787	3696	1349	177	23034	58478	27077	201895	9509	2213	267002	137492	115330	22821	2940	55295	4345	23262	6601	64091	54518	3213	27340	9943	28976	114932	59272	253635	493	4795	1436	64743	5506	9388	55852	10929	4493	2752	55215	339488	6913	123887	56241	1993	163233	1499	84844	919	400	7984	259282	9832	441443	7551	9771	140459	5468	80213	58486	56267	200185	134492	51311	114987	83985	54790	9394	123041	26036	1208	23443	1803	134218	9128	161931	5533	1201	257364	103910	266722	64795	83446	3300	51307	57613	5069	135886	54946	203054	5870	23552	64577	84900	9349	92912	2356	64902	7625	23204	6548	3700	10880	54432	132299	10198	10970	5871	79134	8861	3663	5266	9397	257194	51318	5276	7031	10063	60598	388554	84750	57187	28966	116224	57683	2243	1087	1288	440279	84140	810	65220	5425	9092	6462	4256	27232	4829	10217	114883	378805	8270	8737	84134	9615	23046	80758	50618	10471	8277	286527	4477	80146	9441	7499	5300	6795	2707	4854	3998	124944	671	400927	57110	1511	83891	60491	55114	6317	27248	25796	348235	126731	131118	663	90987	4301	5050	10922	4326	5184	4295	5802	1946	196475	129642	81889	51282	56204	54463	51479	55191	51665	8444	339535	80315	23641	8681	27329	257203	9518	5501	23126	197336	9368	387486	2644	6678	83893	124535	3155	285464	25950	7327	57102	401025	51450	91746	3280	64779	158747	1465	2990	7366	153770	442382	941	8915	9098	4848	255313	389432	150084	1869	10868	3190	124446	64062	54212	6860	7096	23095	3481	8549	4149	7798	283464	102	81839	89781	8673	8454	5414	50804	150709	348938	5036	259	54757	6194	6518	5290	7752	9034	54995	1836	26292	9576	10988	6610	9726	5160	6731	3976	7071	51218	137075	23529	114294	7447	5629	5179	5447	3087	6208	8786	55290	5524	138639	84250	29080	145581	7375	26121	5440	56172	147172	22839	8227	8408	64800	54839	7702	57419	55008	27065	149954	7102	55249	23184	6184	58506	249	10724	8460	1612	200172	1748	858	8574	9655	54994	51635	10563	79742	1359	1479	64849	440459	9948	154092	971	8289	55071	388519	84168	342892	5605	25821	56171	51601	22872	847	54478	256643	23013	64122	81563	7038	2821	2101	55748	162394	51361	64754	121260	400728	9457	9595	130507	79867	9787	9230	114614	54509	91612	2322	91582	9372	10528	390916	6801	4778	10902	147299	146517	5355	9306	377	90525	9488	152185	285023	84955	387884	23141	57348	6547	22796	220323	11240	55314	57502	2794	57713	5884	10299	214	388466	23085	57205	6622	10269	8427	53917	54487	84264	90139	2547	731	9215	84331	27156	166012	4281	6396	1756	254428	441518	9334	132949	114814	7086	200205	79872	10763	55082	9252	26959	402036	140768	84812	81615	55332	151393	91408	4833	10138	623	3885	4091	51455	2564	11130	54914	23627	92105	9025	7347	93949	3538	79696	9962	51693	170392	166614	3745	7078	997	7015	57017	130576	64073	6840	51272	3394	11040	608	10715	7994	6036	128153	2878	1474	221409	90198	81631	115703	125	5967	7258	391109	2152	57568	5016	51122	10572	6504	55094	6935	25820	115827	10522	59274	402560	8935	4690	7428	57561	397	9379	161247	81887	5368	2934	51176	57212	51668	10827	5757	51719	2185	79777	64927	84524	23787	823	171017	6360	51496	55596	9886	26272	64840	84795	29091	51035	4666	400070	53904	9159	29924	169714	23378	1797	1119	127253	11189	6432	50852	84876	145501	915	339745	2978	9370	9114	4037	401209	55704	51171	25941	6811	50512	29881	1551	285766	54556	387775	9672	3981	132241	23547	112714	6857	79811	4607	54536	23504	51077	27095	25839	10631	79089	6478	80127	30844	113746	2982	54874	93627	1307	81609	26128	114796	1875	58504	5087	65244	6707	5582	57834	144608	65055	84520	8503	6367	440993	51706	54989	9166	5169	121506	340273	441467	79064	54988	84108	23218	54714	83998	55130	152687	7915	441139	2542	339789	6001	10439	57408	143888	89837	22934	84445	55161	23023	8715	441733	10424	9320	23555	1524	257218	152503	11113	57410	5142	54797	54462	55849	654	10042	90550	116113	79187	2261	11033	156	136853	9014	6324	10186	55696	9555	9776	440395	22894	57553	7150	23135	51300	57798	23768	147685	5138	2913	8890	57446	401113	11322	8897	64326	10910	3382	286151	84804	1896	2895	79720	55790	64788	38	7693	196	26061	51552	5669	85352	118	10157	8516	64960	9682	8492	123722	23384	1659	767	6638	54749	1020	805	2173	5707	114907	54896	55867	143872	10783	440603	8499	9478	219736	57467	348158	2395	4129	8514	54826	26259	140739	79894	8905	92973	79971	5797	143689	4035	10592	54842	60686	5955	6119	2160	30968	3785	5228	8089	1398	79822	527	11158	51024	79750	54898	10777	10089	5214	11325	22918	833	57634	399694	2743	4588	51547	29888	3276	51067	4641	10347	10019	6494	25896	6439	63875	92285	8635	10541	1152	7786	6228	29967	2967	26521	221458	8418	126295	4860	2117	7110	6262	715	2201	3615	27105	9139	23	59343	364	3069	56986	3931	84572	54832	55617	2957	10249	170960	1845	1025	8291	11135	26168	10109	27439	22844	79039	112869	7498	8079	79977	348487	11226	9557	4430	460	4627	10278	440384	84617	4107	8411	23074	152742	23136	6672	5149	84288	81573	6348	126006	219902	27112	1386	64783	8883	84967	388210	1536	7851	84722	23256	53344	79759	55726	7051	23224	162517	1618	6873	54331	8660	284325	340171	23335	348654	10672	51021	3911	203238	123016	9076	375759	84281	51141	10160	387790	81890	9422	22906	2923	439949	8553	2950	100	348120	57157	4710	283431	339025	51512	10455	8751	5600	3642	55831	4646	285847	54097	51134	5289	157697	6166	2581	442615	342969	64118	10335	759	4898	23450	2591	9817	389172	23473	151162	10128	389149	144423	6357	402617	400642	92822	8852	55811	64760	11216	55505	7696	10398	79748	401287	5435	24144	91683	56922	5449	10055	56990	2687	6382	162239	2012	6745	5111	55969	582	51193	25853	23259	5296	317662	11221	29094	7639	4868	83660	55558	64983	219333	55176	9956	90861	57326	55054	9874	6372	50651	5653	27440	8675	983	9969	79140	54460	23007	4482	57171	9895	7251	64097	64172	11082	79903	56667	147991	2167	144348	408050	8216	4004	8859	144983	9482	85450	79612	26576	92312	23283	84548	64778	677	8538	126661	51070	338382	8809	79541	10228	79147	590	5062	4201	5832	51030	170463	8788	23309	337876	441359	83696	9746	122402	10072	340205	6342	79446	3845	387702	3295	55697	9261	2803	80198	3679	23098	6991	64386	3145	286205	947	83862	83987	285929	441532	401263	5071	55349	920	23177	2305	54148	55214	85004	3758	64131	84663	134147	401089	51079	79066	23057	9843	5336	26172	400617	6326	51108	9562	134359	1362	10802	64184	401876	8820	4155	390468	63979	9247	340239	114908	10907	55208	10627	513	353219	197322	5903	50	9277	59350	2633	8629	24149	10773	797	3543	10609	255919	5570	54921	4318	9150	5207	84641	390940	22986	10250	9402	645	79109	9789	29940	6406	1176	1039	4723	10283	10223	9687	8332	83544	5106	10900	2184	3161	53942	118980	55975	6643	7936	9647	56900	10742	5465	79096	2494	55108	200942	3840	57655	7849	91133	3338	2329	4437	84765	55356	56906	120196	337882	145282	6150	23353	84838	29990	5565	79933	4194	253943	84314	56063	388494	121457	79730	79782	3833	22999	3631	285550	5002	6399	441312	9662	1786	441773	22882	8110	80228	341019	57674	6924	84224	5257	84257	192670	84958	90411	3055	219347	285641	164312	79017	10972	2790	155465	85438	3767	409	90850	23061	55884	79698	7137	1958	157869	585	9569	64745	8970	4633	26038	55589	8837	5480	6906	11010	51564	4653	56944	84269	148418	2771	55258	340348	54885	83707	84273	196527	154313	146177	55591	1635	114800	5315	55286	26267	5691	9792	129852	10169	5000	222642	51614	8780	4929	84671	3991	5194	7528	283592	9604	6683	51540	27304	80321	51566	8382	54768	29911	389301	5156	6389	55329	51256	7287	79014	127540	51247	50626	6464	440355	740	1117	122970	3434	871	60560	23460	57578	137970	10576	10484	2039	5725	8800	57653	58524	441191	11260	112616	121274	78992	79817	79768	126917	55764	80139	339829	91433	8846	688	340554	22954	113386	9221	6738	29068	23196	64965	78999	10079	1534	56894	201456	23753	27289	84991	387733	79077	55805	3375	196047	116159	23438	6422	84709	50863	91937	51374	64951	23241	962	116984	140609	375056	55755	3778	79886	1051	10897	124401	3033	54902	518	391088	4802	26112	5268	2852	254065	2155	118426	4780	3720	384	3242	23291	148741	4052	51204	7403	1735	79626	285268	11004	9510	84196	79042	378464	1595	64682	113835	1750	400721	5664	5971	23253	440934	1610	440450	4715	779	7268	27257	85026	10070	9546	9319	169611	3001	54207	26080	80335	1010	253738	10036	4077	65981	147015	55655	51290	135112	388114	51094	8714	80115	3739	201158	321	343450	3209	27327	10090	23232	400986	79724	51506	5977	1652	57095	9668	760	284406	83641	96459	493753	30819	27034	259173	56033	51594	3702	7743	2124	11245	84501	441728	7594	56616	11118	378108	6668	989	139221	8799	131870	6533	4673	577	115548	375341	57536	79719	7305	115817	441042	4843	9791	84658	8609	643	57643	389105	80851	29988	339327	79710	6193	112755	92181	1187	7474	23243	54806	54544	8620	3904	139322	5452	80014	3899	151647	388760	3104	58155	8705	55101	23644	23518	220164	22877	54943	9907	4616	84515	1828	23129	3006	81932	306	7095	245802	57695	166	4352	6728	285708	55540	132014	466	134	84561	3290	3717	6782	117245	55761	126133	2196	23617	7296	1455	25777	6868	23598	5638	3560	10714	140902	5201	4131	11275	55738	7175	185	29028	138151	64333	5122	5547	10202	11179	56951	51316	53916	128646	404217	54959	51696	54876	6942	127	196883	23019	286272	196513	3596	51175	10408	10618	2266	54878	54855	2915	6497	29904	10296	64285	5345	30834	3588	722	497048	125893	51095	221400	4060	26512	134121	51309	79871	57403	10401	23164	440156	138046	153	55709	9377	2932	9282	23643	101	79722	55181	64344	80129	23550	26088	6403	9039	51622	3655	7204	4012	51715	445328	54930	440275	158248	79577	115201	51151	84332	89832	144699	9862	55112	10975	266917	341208	834	58494	64087	7345	79794	7760	79171	54558	84305	23560	55700	79740	6616	57210	7458	54546	9023	10916	1667	157562	8671	51646	10131	23063	57715	53829	127700	245972	3111	6727	340061	57698	5188	441062	4335	5048	90355	143187	6444	55132	10402	4353	26094	8895	1877	2939	9918	55147	51324	5610	4001	3241	256273	55752	7769	7917	55615	1767	64092	2237	284296	5378	8767	9525	6855	8558	91419	79807	444	29934	55275	286299	8318	441478	27295	112936	23097	197407	57619	51363	1089	64793	283120	12	200894	56413	90249	10531	55623	3707	9670	9019	65991	23621	4036	10211	11119	160419	1522	116	136	6523	10725	389352	340533	23120	84878	57633	63926	10428	23025	26027	399665	4604	308	10985	145957	3485	7142	7314	26205	5968	64921	121838	253039	84529	54795	9260	116143	5295	5992	124245	117177	541578	8301	56655	64979	301	8148	8506	6573	4686	80012	401428	56129	90133	22841	9290	51002	1758	7216	57537	84875	116138	90693	127829	55727	9337	64848	10565	796	374946	50848	10444	79081	91646	64968	5136	63906	5034	22869	170692	4113	51517	3044	284459	26155	2108	7541	6123	80862	165829	79632	54149	3683	5940	27303	1161	6628	27067	153364	23466	1380	55001	990	54916	338661	9445	4772	5162	27005	3364	5675	280636	84187	3251	23219	285367	5522	80746	9958	441220	148304	55803	120425	860	123591	2308	283987	81533	162605	1063	7113	1776	7670	3047	79839	84271	55316	7084	2796	285671	253461	7076	387784	389023	8932	80144	7507	65009	58515	545	2733	55711	90678	440352	94005	84064	10478	134145	10352	57478	2326	7166	441843	6419	7108	26751	27013	8424	54816	26060	6390	118611	29914	51633	23035	286440	11066	22834	10856	2882	1662	57048	56935	79869	7874	3397	196528	91860	977	54996	6813	566	84302	4067	54442	90362	55824	55607	7349	23200	84787	27154	2299	10579	108	94103	8543	2820	604	117143	442521	401549	199800	55084	330	26993	7879	5734	27235	1857	360	199953	112942	84225	93643	9156	8449	57621	283337	29058	2321	5798	116328	128866	23345	3082	7517	79415	4595	90488	50488	65018	4587	9903	54962	132720	92346	682	353	3633	375	51478	5774	56996	55898	4189	8971	10933	57787	55070	130574	23765	501	9729	49855	23090	51603	162427	29890	2650	9188	155	91039	25844	11128	7726	79954	85440	285588	55151	115727	128861	3614	11141	7026	124935	53834	10009	29966	9310	5023	3233	23511	54434	54617	54677	26783	10524	389243	7329	9463	23175	3820	51312	90378	7227	254263	23607	55326	374491	347735	3660	339005	84985	6605	55735	255738	35	27040	6133	9052	84824	665	8997	79683	1476	1207	8405	9203	114876	83890	347730	904	79663	197370	27336	153218	92126	25789	2006	112840	2245	3178	55119	2130	1028	90809	2550	6240	29093	400955	65989	84908	9913	153769	3983	51088	27076	442165	79365	4313	114043	4436	23426	84262	119504	375449	1819	4801	256236	1459	9211	5279	256364	11098	10548	84902	5908	8437	222826	23354	2041	4548	4324	168507	83595	27134	169522	7060	219638	27316	1462	10068	51586	54841	9329	4478	4752	83448	118472	127707	55599	115265	440722	54868	85453	7373	51302	26230	23412	890	220929	3699	58485	94274	6891	1282	5144	7321	9828	389677	442111	6820	149647	9732	84437	391047	3183	389422	56262	83451	481	79754	867	56950	7728	22832	3669	222194	285203	9759	80724	492311	80167	7187	229	284890	10252	115677	118430	2059	57513	63939	1827	4842	26058	119392	11060	283284	84910	54210	10529	134526	201163	29777	4852	79800	157247	10370	9121	9855	203859	30061	5829	56895	148113	55863	27190	391353	260294	54861	5877	205327	5314	153642	80772	8772	4542	5535	89932	400456	84752	64423	79009	90203	2263	3386	254956	79890	152273	83986	9700	50619	151987	56963	9679	3954	2071	222865	79469	81624	79943	5816	10992	64853	6141	57148	1186	150082	83874	79443	51237	84154	7220	116115	9741	25924	5241	339483	4222	51523	7748	51548	83737	56704	196740	84864	2984	9528	55218	10110	58483	3988	219743	51660	10094	6167	54499	10262	908	10418	3127	4151	284	3927	123228	9899	5504	7094	3891	9429	808	163778	845	135293	400655	120114	5997	1847	63893	56122	55646	7782	441449	6788	400653	4952	9538	388341	65082	51085	2960	5913	400749	147495	51375	4188	4522	4250	339290	26585	1493	5438	5617	29896	8876	10147	221037	55140	51185	8572	7913	57134	84162	53347	140732	83939	9709	9580	4247	65979	54454	79747	5064	6675	1406	1104	80351	9552	5092	11031	284825	7534	10140	10580	10384	79594	390980	6597	9466	25823	821	151056	696	400569	29952	6886	54700	6013	129049	54976	25983	339210	3376	54221	1431	79170	55294	166793	1489	3050	54566	22854	1805	93349	338825	2922	9145	55234	6094	57194	85012	60488	23299	7754	6203	2909	55450	210	401491	6722	10517	81611	92454	27348	9587	56848	9785	2702	84318	401048	84072	55576	81873	89953	7046	5074	56886	140710	5305	143678	9213	57094	9892	3799	285441	4283	57209	285598	2048	9632	655	421	84632	5717	222166	55166	26034	401058	271	54059	57185	92979	23268	51232	3174	27032	491	25830	57016	9382	117584	338811	4495	81027	23052	221496	51592	203562	840	221955	4693	340485	23264	10653	1411	4793	3265	1588	51014	84164	5744	221472	10554	9643	116840	51251	1795	55744	23279	26051	113763	11337	11266	9950	79713	442695	113235	84866	56920	25770	3273	339281	65999	7277	55243	387978	11070	1861	10962	2825	56256	3312	54516	8797	60528	2897	7940	1654	5432	10781	283663	5719	10059	147645	4638	10077	3268	81608	55066	155370	340719	84881	8908	6662	4810	120103	27148	339760	2145	51773	9685	84946	3693	8717	64319	28985	51187	5636	54829	29766	8878	9640	4751	51411	3913	83698	85460	55076	57554	26135	3624	7266	400500	7536	4651	6775	54887	143879	286122	79441	7813	388890	167227	653	2677	5439	284131	401038	84193	23592	6834	11321	367	6790	441435	126433	1821	54820	10494	5741	23132	5599	7756	57001	7342	10625	8835	55500	284409	195827	23457	114112	1755	441027	1138	488	26589	1012	55582	388227	1032	6584	4071	200931	57165	55958	65251	3855	29982	4943	51177	163115	11277	389656	146880	55915	10799	8622	346887	5830	8677	10170	4085	5590	51768	154141	340148	55216	55689	23294	4172	5334	80333	51588	284244	90326	4656	54625	146225	10905	388684	202052	389232	154215	6943	22884	64395	1733	5028	387750	2113	26262	51319	2153	375295	84513	3383	85301	151636	120	121391	2568	8645	116983	389534	79156	2841	7773	84924	50808	4670	81542	126321	80237	5931	4920	8862	388931	118924	84936	399	25861	220134	23440	57493	441033	7837	8030	213	6424	64748	81029	84251	5597	4818	26286	23179	3098	10881	1143	81622	349565	93621	6964	51398	1961	23258	6256	1457	55799	5155	11248	64005	11318	161	11328	7881	53358	414777	84934	11340	118813	8490	147179	79892	23471	83479	25988	142680	113510	9140	23071	57827	90134	55924	23436	342667	7415	6699	79735	84777	5051	23173	27109	8974	11270	80223	9766	51086	257396	326624	4034	5563	283232	911	55252	347127	28512	51053	283400	116150	139886	149563	23461	388270	389741	2965	400614	8871	9794	388752	389123	4907	5058	8803	9267	125113	84316	7130	26580	7016	54039	83539	9455	8841	79643	163404	58493	8497	8698	6285	79075	79697	64240	122553	8439	55632	124045	11137	400604	85476	91526	10951	5568	3005	11194	285556	4915	63877	23357	10602	9936	4771	1284	10730	9495	27287	3772	4935	5604	158293	11237	84678	6441	54985	149013	9920	284273	1592	9715	23478	10247	51738	25816	80704	55342	140469	10894	2997	196996	442039	10558	191585	79685	4494	2735	6898	1209	6655	51466	55885	6629	7077	6275	400043	441168	23234	5727	11214	221079	64850	931	54933	283989	80301	115111	7185	8854	126328	3755	7444	80818	55848	55174	5413	51629	57763	162966	1299	25871	60682	9289	9853	1611	322	79677	6689	158062	152573	148413	90416	4101	56897	9130	24138	6866	9444	699	57101	253128	960	5195	85414	92856	818	8263	9761	2908	10410	9516	23483	5291	219681	4758	84083	7070	57817	114782	81831	56521	55012	388965	145414	84668	6124	83606	80762	29992	51503	388790	6581	8987	440026	1346	29801	25930	10395	117154	51728	9607	441120	143686	22873	8233	10927	7538	133396	261729	221938	10322	23660	1738	3920	23109	79065	11227	6645	55773	9119	80119	64094	389370	94081	22818	54502	159091	10769	5924	284801	10785	10325	1979	51754	6341	344838	23315	11346	5648	3066	1948	10808	84661	29102	440073	84688	1609	84896	4983	64771	93166	57705	10237	1780	401351	57462	11199	137682	1317	89796	5298	145820	112574	285753	8533	2596	92014	1503	6366	220963	84282	80271	200576	116135	440345	441127	55850	57669	2512	55274	23387	202181	7637	23531	10280	6993	4744	440673	374900	9786	5339	55818	441115	2638	90624	355	155054	256223	27153	199675	339366	10739	2643	8443	2877	79921	6508	5814	6879	286235	80195	29959	5800	91734	154810	83990	6195	282890	80092	114905	26010	2355	348327	5495	1241	23329	1441	5328	11104	84656	153090	51297	57664	144438	26000	440894	26009	284257	92715	7884	442658	57691	5868	9275	56905	136306	11232	6793	121665	1571	51199	132001	128486	10607	7805	9909	84451	52	8115	64220	10468	22984	3842	388948	27022	11162	50650	83638	3358	593	55622	7472	55609	10123	8604	402	160897	57758	57645	23008	55374	7005	400567	640	140911	1384	23203	9055	5205	389323	85007	284542	219771	2068	9158	94031	25894	151657	60487	23001	7058	57612	4354	3426	2018	115560	64081	90121	2011	9901	8334	51554	51741	8570	196951	128240	389389	126119	9649	132864	10778	11285	11056	64766	142678	5763	56929	29855	3053	2206	2177	7841	5550	54890	54880	785	79961	6621	83999	23382	599	23475	587	1235	3814	23639	56965	3291	92241	53836	159195	3835	4731	27247	8241	6338	5791	753	10920	201191	8293	138428	147929	90199	2171	441345	284393	79600	199692	203	374470	64215	10762	8942	252951	80263	54716	5705	387643	9988	22823	86	9860	196515	56946	245711	64919	2170	9182	2335	57085	91949	29965	404220	222663	23239	6560	6304	117283	84334	339	203523	55780	283332	6355	27301	268	2872	387647	414918	441097	22920	596	1297	158067	50507	55030	81552	7574	6515	6237	57583	120071	56984	7486	338069	1956	10332	238	10024	2778	2235	54361	55833	873	58517	8613	25956	23221	9554	9987	2631	10294	7571	9869	51123	9804	137392	55284	51131	4647	10948	10436	54904	832950	84612	169044	153328	152137	143381	23198	7746	59349	60343	23588	51132	10817	4215	203328	170958	6845	25801	23099	1290	26048	7024	64116	2162	10179	57486	4308	66035	4707	8666	9242	199745	89782	79614	547	631	81698	80824	440702	55127	23122	949	84976	57154	9071	149473	8760	79190	7903	153441	83648	9814	401321	4121	5583	9472	64207	51806	441022	53918	283666	197319	1163	146540	203259	8398	55033	57337	90799	84243	286006	4141	115701	9743	5212	345275	122830	23654	6565	64714	339778	63908	146	389182	1351	9406	22916	2720	528	57471	164	8556	117247	169270	23092	7803	79177	8728	7249	2898	10165	56675	441058	22878	55829	51429	54918	5936	23580	8774	23037	4585	9695	29928	51102	139596	1364	391819	23524	7074	122416	7866	84527	22836	151230	7378	4774	978	23559	3752	448834	10421	56776	378	80142	889	26995	51160	79026	154743	29101	11068	26146	92689	3972	56898	684	83732	80305	6041	7168	440137	5032	5689	440341	63967	404093	10712	5510	1660	7082	90780	3887	55142	51440	5875	9154	220972	5146	9447	23533	400961	9355	1954	10476	9783	9343	89792	7127	25793	388751	79068	80216	157638	79830	9573	51631	2999	4602	9295	51386	11309	130814	51639	3158	9452	9774	5685	2767	54538	3667	253017	152641	1859	284184	10480	388336	9897	1048	57393	23468	79658	441039	2054	3792	286262	27238	3635	56891	1555	81875	54662	2870	89853	84798	56479	130367	23322	339879	2859	6764	999	7706	8749	23616	10840	64755	127943	84918	23089	22907	4211	1315	8545	10753	89839	4599	9911	54549	10952	147657	196541	400880	389212	4099	405753	55270	81578	1832	116228	23710	6392	6191	10008	55751	23030	3176	136332	6198	136242	9831	92806	166655	10767	27314	54998	170626	23064	400713	130940	55164	51605	2798	734	2621	11091	9890	54765	440997	140809	56998	7543	57449	11235	2524	389362	116442	85442	117145	5806	9917	1471	26220	91283	55153	5340	391783	170371	83666	23189	373	9659	2078	10475	5359	5609	7319	55086	54665	440570	285016	54969	84220	26119	84061	2874	64231	8925	1622	57460	3685	129607	975	51808	26246	9820	155435	389336	553137	3709	440101	54475	10914	54619	3113	57565	200424	55120	221184	1893	10432	9375	255743	84419	3572	746	5701	9061	29123	23082	151	136319	84691	5347	30818	10616	54952	84309	10801	1952	9978	10635	475	137835	8624	128864	353497	80298	27244	9037	1525	23325	84951	10195	89122	4047	55149	27285	284134	166647	84277	112885	125488	79173	23272	23266	123036	3598	25913	1195	5082	149041	54102	10174	54978	55090	6945	30836	11183	9738	283710	114898	4040	387781	79815	3985	26207	2780	84181	90925	153579	2181	9068	93487	23513	123096	55048	55544	6283	9650	286257	388152	80036	9167	49861	55625	92675	84293	338707	54753	79752	56647	64078	26092	56889	22893	22898	4688	2230	5364	11339	57507	88455	158104	4146	7380	54521	55277	441708	81928	11171	90864	51194	51278	57711	57132	441301	84681	374354	9674	7431	64421	7697	6487	79651	57794	3120	137886	3769	6575	10533	4023	3020	55061	66005	3550	7276	114799	5989	3034	56882	2891	55681	58985	51004	9559	25849	60676	51673	51090	135228	1520	27094	6521	2963	81605	6446	161527	7741	23595	91608	6850	343099	152756	157310	10879	5046	7091	57469	6005	9086	27099	1302	2239	9971	200634	10979	283489	144165	84441	23369	115294	253012	65265	3029	3587	257313	1879	389071	11196	2917	60677	64651	2342	3516	832	23214	92255	50649	2135	286103	828	1831	3949	81566	6590	54187	257629	5519	391706	1404	1543	25926	9501	8366	6786	84922	27343	26628	414328	1841	440064	92292	347	57805	434	113000	55578	84366	6651	10260	865	84932	442096	5557	4216	81034	388818	80755	4134	51264	11107	5920	7298	4654	689	353324	3929	9806	5994	51154	1116	53635	199731	1725	440129	727	9147	440806	5827	255403	10483	152302	23042	4600	84313	129401	2619	60314	10208	4858	57143	84247	10092	441428	6720	91179	4237	10018	59339	4850	9946	132430	389087	2222	56052	200230	5915	3460	954	10404	4524	801	5376	86614	120379	54456	10577	9527	10149	3151	50940	340895	8165	79139	27123	27290	10973	54968	57161	1003	253832	92755	57728	283846	1800	55627	1717	57727	57541	1634	203547	1848	4882	7067	92595	4706	51371	5793	6015	2317	90060	83758	144097	1666	93436	6477	64428	117608	10535	255082	2628	79796	7044	80318	55810	22941	84465	8721	80854	7532	51230	55027	3070	4488	6599	1967	56926	657	283742	11000	5616	222171	64645	85464	284098	10099	440854	4069	10667	341567	29954	440309	9514	23509	1996	54497	340277	26043	54065	4695	5781	116541	10658	51208	10651	55856	1114	127262	6452	284014	8019	26509	11044	5783	219931	9589	54587	64342	58529	51647	2353	26032	3198	55511	3215	5834	6687	8464	401861	2159	3059	8031	284904	5243	79897	25865	4725	57183	4062	284306	6096	7629	440030	345778	55324	389116	29796	57038	23568	10066	440867	404033	27136	1632	667	84260	54436	11021	84131	1280	313	9836	158763	4322	29915	6876	83475	7136	80006	64431	7980	23020	23670	7035	84138	83593	10413	55529	8869	3077	3305	3433	54514	6607	50813	51704	9201	83988	23424	27297	169026	11200	5021	56994	28998	81629	84904	7182	4267	7323	8436	28987	51534	1495	373509	140462	3187	22856	145773	5055	441546	8178	64175	1938	56000	83869	55714	23180	27020	79648	123283	285381	115416	516	60437	57575	1813	2004	84631	837358	399670	10613	79071	57510	6128	9506	2297	9750	23645	125206	55733	253959	23677	127557	387695	64149	357	192669	25774	440751	79585	54567	7106	85016	57415	9050	84848	92703	388957	5395	80775	60625	25759	54793	3181	27325	84869	5537	2272	1889	23600	2646	7414	10	84916	65110	342574	148811	1081	149478	57822	339175	92399	390963	157695	60495	80726	5445	80209	401513	173	4118	2709	23049	285205	169792	57106	339965	27000	55183	5272	390281	55658	65993	28951	400451	9734	83733	9094	387893	64805	5580	6822	613212	59	147184	284998	10623	7461	126308	55778	5316	2358	60481	219541	9099	2247	64067	57708	23731	133686	4958	92579	1016	219	51326	375190	254827	283417	57515	10588	57539	390	22830	1515	9757	9218	9533	114804	9619	945	201501	57671	5153	80764	8805	9629	131578	11142	144453	5284	55651	4338	3037	200539	22809	5099	7465	9531	5366	84081	24150	163259	9934	84988	220	58491	6882	90321	439921	87769	11076	64223	112611	131616	284701	133015	83693	84545	63917	4170	8541	4017	23463	50937	440117	282966	402563	377677	84099	285386	115509	6814	11101	132789	26137	6483	5253	26224	3795	79733	400092	8086	55421	3146	4913	9108	51116	1573	11230	256356	283501	7155	2020	4485	3725	9414	51763	10388	55362	2324	4174	933	2217	55888	78994	51266	6386	10630	375387	7053	2052	23191	54020	63976	114789	54505	65977	58513	57473	440186	5357	339451	388	5350	53353	137902	5888	9180	4190	23187	6530	6197	150967	9925	26052	54906	55809	3316	151171	29098	8886	145264	79695	85444	50945	1645	3508	324	7564	1389	5987	51561	9667	5566	637	8027	2066	440334	27030	388397	10556	10286	114787	154043	84570	51339	93444	219899	79016	57122	2941	5978	64864	64065	1639	284805	441311	3872	3964	80063	92370	6901	26985	125111	79629	23481	5529	2995	11102	51659	441908	57480	8243	8821	147381	5007	114826	388963	23143	10946	23210	5585	3749	3115	137872	220965	3206	965	286	1075	84342	10606	9922	55802	11059	6443	55553	91298	6258	126823	171425	607	1807	23313	9101	22864	54492	3093	5264	83716	1073	150290	29994	3860	389100	816	9797	4010	128439	50801	10245	79864	54596	6362	29945	6723	22848	4240	8450	10102	339926	64426	10599	85462	9315	2131	10423	1339	154807	148823	11072	286826	80108	90161	51617	79787	55687	2120	26091	51016	11264	400551	6664	399979	10057	58499	51253	2147	1604	85377	151174	7589	55064	91574	401944	80896	126282	4736	91875	4922	275	8755	64943	9630	10133	25987	2208	3626	57707	7158	345645	5820	122809	112464	1500	399959	23248	79760	54822	22928	54858	4103	4175	5693	402537	1295	55502	387254	3281	8702	6018	92667	25981	10964	116835	4055	168667	79622	26528	7408	112950	148398	57223	29083	51001	79899	375611	4807	10113	440608	51650	5126	3915	65985	10462	51072	10892	5151	10277	149934	3801	6692	10552	29760	147463	1594	369	283508	4986	79728	10492	125170	1548	387825	5634	5434	63899	55282	4053	1823	388552	5026	79744	125875	5999	54984	54947	23543	51167	6613	5520	8527	55769	10121	27445	1496	8864	55630	55845	9772	10049	63826	57381	54931	11181	1108	118738	1014	54788	132158	843	2760	23403	134430	7846	4677	2315	80219	84948	122525	514	6426	55268	125950	1994	7336	339065	80324	8416	1136	22996	1175	146223	57508	84519	440078	9235	81037	79161	1382	1452	80010	153577	260434	5771	26278	23131	8710	253980	445347	79791	2098	3837	147837	9645	54802	8795	4974	7171	91057	6690	57547	8357	5651	9479	54627	83887	91368	332	55536	389799	1965	54726	745	3691	80307	29798	5673	255394	55308	79073	6279	10755	55740	10289	7569	6567	79007	23288	147947	55010	10903	441204	79596	54586	8615	56974	2740	208	55035	27351	474344	292	2773	9540	10082	442700	137964	51761	81554	84457	10683	291	25805	3703	147372	5714	9045	5778	4879	146754	146923	25828	10313	23586	5479	241	55691	4697	57003	145567	154007	56339	400660	3675	3491	126375	27166	9330	25803	10218	24	81556	54882	23515	7014	3321	9169	104	9415	124359	8831	54704	441347	83935	1513	2175	219988	23150	160851	57498	4905	140862	51097	47	5332	81688	3619	285513	10331	6296	285771	79144	538	57241	27253	8664	4711	23276	521	285193	84883	9976	54386	64112	1912	3293	23054	54851	64975	6742	4082	719	83608	4645	1742	1353	2585	339903	4864	199964	84666	54675	6671	6773	284656	89876	7716	64102	388389	97	7776	10293	8260	399715	376497	9474	5101	5602	284252	6224	146542	79086	10810	4123	5098	30815	84245	6929	8653	4799	79616	79668	388524	55032	6414	8766	10459	3959	23396	440873	55835	6047	10434	54413	22914	84897	10051	84498	5210	23339	220042	23380	171024	59342	755	92747	7976	26122	8631	148206	5394	152065	54739	7545	79986	2268	26138	6448	9931	23522	283383	400541	220002	11257	411	54892	84807	282974	9135	150568	10600	6370	57488	10489	2016	10154	942	51104	91012	25898	120526	10490	29978	6634	22982	80153	10746	29902	29841	10239	317671	10393	2802	231	388459	6102	4700	4720	5926	9361	92609	121256	3753	55775	51062	2823	6647	10206	8813	80273	51402	57464	266977	284565	4583	22838	23012	440962	79661	79675	57570	220686	23305	57667	138716	6368	5076	285346	4205	84236	9878	4064	9827	55057	2301	4162	10446	8815	124491	223117	153733	24148	4045	158947	25799	8204	51029	1366	57610	79036	7264	11160	55074	51295	6916	130535	5893	160140	283358	440672	26012	10806	10669	9271	158234	23636	389991	64764	7584	29957	79812	6586	144811	27173	26017	2193	55041	56914	54407	9053	113178	130752	84693	1183	23360	8568	8989	115004	132870	7556	64083	11155	339448	57693	7818	90407	8372	80823	9032	54621	440892	8402	53616	25891	10320	151648	1369	55862	54	284124	10230	53405	8525	55204	79609	55344	64222	26007	147111	1009	25878	10227	254808	403	84294	10189	25939	9856	57035	344787	11164	80067	8792	1629	55346	79630	6576	4197	7003	9265	129285	84981	246329	22871	64750	23414	3454	8189	6626	26276	2885	9125	3106	64757	136895	91663	399763	57819	9764	152559	55605	2669	441355
12	6712	8563	8434	10309	4863	1387	1785	2634	8419	9363	51599	9333	6642	5810	3957	8409	6531	728	9638	7022	1244	11083	1638	29	5831	4087	1969	2203	6358	4358	56903	4836	23788	3889	9600	140465	7337	10129	64173	23534	9968	26707	7398	1259	9961	8694	57379	5464	11280	9985	29998	3475	4319	8193	6327	51742	6894	4902	1203	4261	10919	26279	4066	10390	2359	7479	10220	29842	6375	56910	27158	4993	6631	8611	8577	55968	5970	4094	155066	6421	4704	1266	6578	8789	3326	3419	5433	4209	10052	4784	7514	39	51751	10300	558	8091	7184	10238	2350	506	5929	4184	5554	8100	2845	55557	581	8537	55365	4676	4200	678	1975	57062	51560	57380	1973	8214	2302	23659	440055	3849	2745	11332	8711	2034	2029	57447	27044	3552	5671	8153	4218	64130	54504	51138	775	1983	468	26469	3030	51147	7247	128637	6612	5571	57050	51032	10327	1981	9697	4582	7634	8754	3559	10083	5922	8649	51142	10949	10787	9973	8519	246243	10923	2589	57332	9401	710	2814	7087	5105	112	5935	9423	5097	26289	9935	24139	8851	6257	2590	3750	10161	10158	9255	5337	8073	4649	9133	7123	55830	5745	26	6513	7299	2250	23632	526	6218	26520	27438	55900	6568	55973	10106	6207	6997	3458	51780	3054	1182	207	1447	6744	1510	48	3641	8607	26353	4128	5981	50831	56288	9955	10659	10665	1141	984	10844	788	64211	6335	11251	11326	64388	4115	25833	1617	6048	490	8634	1843	56342	1112	6502	1294	3451	7111	1358	782	51382	5225	10111	10544	27101	6510	64110	3607	781	8029	3015	1950	10713	57118	11272	5578	5327	11315	56924	1890	6281	8723	26277	1146	89	988	4342	10229	1454	63971	8661	3960	10550	7174	1675	649	5527	8793	2150	642	1318	3903	64393	50859	8704	23650	11279	10190	8847	4849	8668	5592	776	3738	23432	26266	66008	2673	23404	181	412	11073	6239	23619	9293	51129	2893	56106	5204	26748	326	2886	2543	8892	5224	5650	6660	4681	7189	4287	2791	83941	29984	8076	4481	5362	10885	4664	51293	7957	29114	2936	9110	8364	1289	64377	7159	8111	7869	55507	8708	7402	26228	474	2121	27115	26532	3563	8324	81025	27335	400843	10646	64096	9497	4058	2953	6947	6715	8745	8899	3489	8884	3628	7262	10681	51188	928	57402	7274	27035	1644	10451	4276	8509	4815	4076	9545	3832	4928	9563	10427	10671	9993	11184	1655	5077	1943	10101	6905	3779	5724	55585	1018	10575	741	2806	7439	7922	3032	8733	3880	3192	4294	5159	1545	8352	6468	1058	7561	6192	10287	56478	1535	3141	4978	3775	7718	5690	3780	10891	8992	81491	11258	80742	165	6588	2553	2979	10135	3270	50862	2569	2961	8824	319	10942	51513	2571	11215	1179	735	10201	2948	8654	1271	6921	10048	7324	30811	1133	4783	23439	6271	54165	5476	1118	26257	5152	6938	4718	5564	11094	4191	10954	336	1301	22822	383	2532	3817	8496	11122	51013	11011	92	5354	3687	11261	1164	5450	29107	4597	10735	11144	419	2015	7073	4521	3208	3839	8976	26148	2289	3283	54363	3096	1030	2730	2021	5193	570	24145	3123	3761	5191	883	6199	9352	10243	54542	22955	3275	105	8330	5976	6532	408	7434	3601	9091	50485	8912	55539	8867	4956	23604	7049	59335	23047	3808	9097	57099	27315	7039	6609	9200	5973	8546	26659	8736	5444	5502	55717	4722	6529	8337	27128	3487	7134	4729	4329	60482	926	3024	65125	8894	662	81626	3447	57804	10867	3156	3992	124	3439	1429	4259	4988	3611	2483	9480	9782	6098	8202	2259	10507	7694	10990	2212	6694	7222	940	9627	685	5313	3823	4360	3975	56954	3937	3162	351	3895	3303	11018	23683	79058	6337	9127	1854	6863	5874	4620	11052	901	55184	2191	8322	10921	1056	7032	3664	23682	56833	51471	6540	3108	4285	28996	25937	5066	1473	10636	6880	405	7033	1734	8045	9354	7042	50615	28965	27071	392	81618	2242	51285	2254	5530	9693	58189	813	9770	644	6810	1820	3360	23563	5308	5275	10392	4185	1802	2775	7494	23614	2273	8343	65117	3231	916	3646	51701	51275	10013	4857	4828	8120	9231	8764	2331	1902	7503	57116	2001	3216	4357	5796	23418	4234	3695	56980	59338	58473	1809	84084	26517	23430	3199	5801	4669	60	5287	10585	1400	2615	5173	3134	5245	5453	427	5121	4735	51379	59340	51341	4299	224	9325	11092	11001	22932	51304	9043	23421	3222	51082	1435	26508	9519	483	27338	4145	2055	5576	1487	50508	9367	4698	9196	7360	3075	27069	128178	2064	51214	5424	5218	533	6295	11062	375298	6045	23411	3852	6556	6923	114897	10971	3746	26191	5919	3361	3593	9148	10863	7781	9162	7260	1409	81493	1716	9521	22820	1663	9175	23647	5716	635	1088	5373	51335	26330	3950	3603	310	51205	8458	10381	64499	4320	3764	7753	8038	9513	1437	10457	57151	6189	2517	7547	10944	1740	1600	22802	9584	90	11197	4712	8722	55566	51380	56311	4683	27042	10073	10614	25797	11079	27233	81691	10826	4117	55872	7145	51809	26503	3340	6498	11190	199	51669	6747	7764	4606	11178	22919	6507	3223	29121	5581	2280	273	471	8626	63941	23596	4991	2262	9475	1936	27019	2912	7089	131	1565	6016	26355	10425	7991	27125	7097	6708	3875	37	6416	3659	1788	1839	51192	9462	11045	2186	8826	2783	56649	334	6650	6888	5256	2879	5984	4043	5995	2077	8452	5588	10266	8468	94239	10573	25790	51765	41	8934	2887	3084	10721	9612	8502	55516	9058	4292	10842	838	2664	8187	1121	5019	4245	6493	9087	896	5539	9040	29948	6470	3609	9341	5045	347853	2786	55825	1672	9015	4924	2768	9526	10935	1102	7027	1478	439	8676	9592	4839	10255	10974	18	22807	6598	5826	22797	7105	10745	4790	6717	3652	3373	9278	26577	148	6453	7709	8383	81539	726	6241	2703	6659	4110	157	2009	1909	7179	2627	1213	9411	8061	8856	624	6209	10120	55890	23556	50515	9209	6872	1041	1990	10319	7699	2109	51744	9022	5133	6205	6311	345	51228	613	9184	5141	10362	952	2691	1071	6758	4804	27141	9636	4331	26064	4158	11131	25822	6602	5817	26291	5949	8226	8729	6760	3705	80864	3948	7701	3882	4016	10006	1830	3060	7411	6433	5695	7163	7453	10987	441749	258	2620	56659	10098	27131	59351	10279	2138	64949	10093	141	7376	80739	26271	3043	1230	6155	29117	6387	10911	5865	3590	3759	2104	6171	4221	27098	8644	972	2526	29880	248	54469	7802	5608	9153	55800	5130	3269	2632	22924	5684	6261	4869	8349	6361	2830	3670	6227	2969	3595	11034	8743	10168	5335	5148	540	1615	3065	2073	51145	10285	27250	56547	9957	2592	11213	9131	10743	1345	2290	9276	51136	758	23767	5902	6351	14	4761	2587	10898	9556	2328	5630	2889	3786	7867	594	6746	4580	5213	10273	3554	6158	10127	9982	27258	9191	10571	1000	11222	43	27181	2582	5367	288	259197	22974	119	5954	64132	10213	4438	8515	29887	23630	415	8904	2597	3987	8370	5441	1356	10782	5208	1153	1871	10966	5209	8517	4830	11157	3912	10908	6500	6637	784	6300	1844	762	80737	7186	51447	5281	10542	6118	5708	25932	9138	7965	8292	205	7593	22	10847	5730	8013	8636	874	2220	2528	10983	1591	1677	8417	1026	5606	1390	8521	81850	10268	1469	4674	10248	51619	1268	2023	1977	8331	1669	3445	1825	1285	10957	6401	3757	1959	79148	11167	1874	6619	10803	4092	8621	3337	7059	5119	55930	4861	9246	8139	2658	8778	6309	10621	56901	11057	646	26539	8530	5322	28513	10282	8491	4005	8999	29919	25873	10235	8342	79152	64218	4626	8431	7993	5885	25800	4166	26253	83394	4351	33	5654	6990	5619	6235	64121	2013	170510	4899	2905	10054	51400	51725	5612	6519	717	2817	5436	5678	51298	1605	6892	6373	6299	1945	56957	969	23536	54329	9477	4089	4207	1501	4808	55907	549	56978	64106	64151	7018	9049	3930	946	8828	1361	7020	6737	23601	10302	51186	3773	5025	1397	3678	24141	8539	6051	10317	23576	7852	8817	29844	8808	2304	3846	390502	6571	2804	4990	57126	30827	10947	3827	5157	2992	4942	2639	55350	29109	163	4070	1106	3898	23743	10772	2731	8838	8022	30814	57644	29931	2770	3859	7288	7775	51747	1577	55911	1572	886	51068	4733	2835	1329	3728	7410	5562	3568	11267	320	3777	5663	9141	6273	6561	811	3756	55806	819	3680	10085	3768	51604	5095	2578	8087	7469	131601	4781	7520	24137	3091	2166	1378	57113	1054	27292	8354	3797	10397	7389	2495	3052	4179	29991	5899	5481	10628	2050	3815	1311	1787	11081	5110	701	3710	6251	9365	3630	1650	51181	6999	10046	2779	51480	29942	2139	5573	768	2491	7730	10314	338	51439	3105	5478	761	576	56344	1775	1415	2334	2530	1512	2956	64236	9439	2946	10678	328	29968	10732	9568	6144	10241	377064	7525	4014	4803	5003	733	51654	6249	11096	7711	8425	4947	5001	11132	9605	3263	1234	23367	51463	23649	7368	4108	10961	1687	7404	1188	3142	7138	7293	81030	5008	51056	64746	11274	23760	1657	3009	80347	10692	2717	26280	51268	4659	771	401	5697	186	26519	6696	8706	6495	6940	3000	6729	7512	5260	1586	6558	1456	7471	2060	3561	10699	8195	7001	2904	11075	3643	5325	2346	2195	5546	10591	2555	6329	5202	3718	27243	3834	57105	29079	4084	963	57862	56605	4931	6340	5627	56139	23474	22929	5957	7941	2697	64320	5451	9403	55509	64375	6778	11234	51291	2123	9547	9991	22824	5594	64146	2675	8266	6830	6756	11311	11186	10644	1287	58495	4650	27090	7153	50839	283	27033	5860	54578	10559	63928	7040	9318	7480	57096	864	7638	4745	4817	4143	22861	1674	5837	26232	5862	51458	8761	58533	4068	6002	23519	6429	8309	6781	1021	64167	5094	6595	55823	934	4212	9420	6451	5990	4821	948	8239	51170	8361	6827	10520	226	4296	4982	1145	7473	3229	9381	6749	51084	8209	4794	10657	56128	10461	6505	3697	1999	3632	51306	6953	5969	6812	8682	6302	8858	11253	10203	6604	4232	9517	950	1445	8481	3429	1992	3073	1466	10466	778	4534	27341	10383	55643	10096	5166	54581	10297	4168	3744	8906	9143	10369	8036	10438	2617	579	51203	3301	4701	8220	9369	26298	4317	5863	1628	9575	9173	6011	8161	51212	340562	29119	9586	51348	3212	4154	914	4756	26273	1439	3654	1407	496	2829	60467	80329	5170	605	2987	4855	10525	10399	6117	5788	694	5917	5426	5371	2244	9503	7201	7064	9220	57191	4327	50810	55757	9487	55879	3201	3257	11064	6572	50617	54458	5303	7306	3621	10257	9442	22953	6182	7430	4041	7047	672	8575	51043	10485	7644	284729	3806	51283	3689	5858	1746	7224	3356	4300	2275	89870	5532	10663	10062	9249	10060	5925	7257	10505	3480	57103	6925	10379	8914	664	5639	2264	8738	1420	29906	3437	126	9095	6314	2875	5819	7979	651	176	4660	66002	2810	55905	9468	58487	5273	57018	6542	51150	6135	1200	1757	64400	4193	51310	8406	23408	1413	7539	7326	2107	1856	56244	1491	1804	394	1371	2357	5068	9129	2645	1519	2197	9348	1236	11016	54101	5493	26235	7037	1815	57282	51350	1005	3662	4130	10690	215	687	9610	9229	5824	29110	5692	5872	9205	826	3990	10549	5467	5265	7030	81693	6418	9389	57097	10069	2653	23612	2548	5883	9410	2625	10001	3400	4090	5143	16	730	51366	8428	23413	921	2880	80975	994	10930	5360	29923	6847	2140	1523	8972	5613	3578	6405	60485	7763	6546	50835	81537	374	429	1306	9578	51226	4594	9535	9620	1962	10917	64061	489	1392	1080	79056	4724	23205	9120	81876	81490	6653	970	51330	23554	10639	5718	5768	2057	81893	56142	10567	8314	83468	10640	10901	5089	2563	7348	64663	51271	6861	270	6870	64108	6517	2840	5037	1602	50805	55425	5139	1399	5341	25814	26504	26960	103	5641	8875	51678	53637	10473	4528	6039	8689	4891	5411	26251	3363	2534	5525	6772	6173	5500	1749	64397	7799	23428	2128	11202	10813	8315	55892	6343	7783	10298	7755	27430	26575	7103	2737	29895	5728	5514	50944	11188	5962	8407	1385	9020	5168	58510	1837	143	9238	7384	29882	2323	8638	6157	80740	3049	2822	9949	7374	7703	2914	1211	51054	8548	836	7559	56101	6767	3068	56731	51427	3512	22933	28232	9104	57835	5906	7448	64422	8504	10125	343	3910	6230	857	26297	9262	23528	4685	7768	10980	2896	10723	27229	9013	4884	54715	7079	7072	3980	23495	10686	58503	56474	53827	10877	721	30062	3482	669	420	5682	11334	8412	63943	1137	23498	10214	6356	8552	3381	10634	10989	7317	55367	5721	5732	11344	1475	10406	2968	7291	1192	10130	3017	2975	6734	10038	4691	1846	6618	4832	9064	133	11047	2515	5017	56	10776	10171	3977	4282	6623	9371	23017	6819	5966	5552	29889	30	7988	2151	30845	8843	26762	10612	6472	56650	22800	1761	27240	29932	6856	8674	2662	7332	11342	56159	9373	8140	1719	8790	51179	58157	51776	7529	56606	50855	71	25802	6535	63827	26263	64376	463	517	5887	11170	8379	1363	6691	1109	6787	2067	23409	8929	4171	7712	55937	58	8473	29767	79168	4086	3906	79368	23480	9633	4671	81623	5073	5880	56165	4018	50832	5598	285	9470	80705	2194	3092	6425	1135	6726	3836	2114	22915	9908	55353	5930	1396	1760	391	10963	10058	8796	2676	8455	1375	5596	8581	59286	4097	10675	10495	8273	11254	4102	4323	9628	30851	6688	1653	26225	9312	81543	8085	23741	8540	10553	7481	2958	60529	8328	3036	4137	7405	6385	875	9990	1580	3274	2146	51280	9077	5544	11320	8909	23746	54576	5742	3802	29989	8284	4811	3004	6867	3939	23593	23548	64324	139041	26529	51	8505	1822	7533	6693	7093	1033	4059	2736	10626	10246	116496	1539	9939	29907	9122	27288	29937	6702	366	9351	5358	5621	3727	11103	10950	56623	6196	6821	6440	388344	6754	10460	6770	4515	51296	10557	6160	4779	5457	10139	1442	2316	2218	7422	10895	6832	6555	5898	4109	83439	27091	3205	4995	9274	1414	4504	7443	8650	8880	27012	3884	2576	4938	8347	6125	64759	1601	23303	6904	54738	5292	9443	8785	5196	187	8968	27006	6909	3384	51657	57125	9228	5108	8392	1305	961	51542	10371	5365	8802	4916	5093	8870	10733	23435	6900	4940	57468	477	6591	10105	8973	7416	3416	9635	55801	766	23462	6536	11231	2833	29103	8356	3914	7265	3692	9456	5770	8065	3726	5406	27075	2944	9603	387	7156	6663	8836	257	9416	951	2200	7857	9469	539	8310	5569	2847	3339	55366	6347	11055	4617	2642	2354	5867	4714	3479	64089	5494	175	6871	8933	23762	1421	4033	25850	3021	8340	2670	8569	5100	3848	930	5274	2972	648	6617	6627	51759	9056	8522	4973	1589	2683	54205	11284	55858	6698	8603	10615	7057	2019	9980	314322	9989	361	8542	1984	5558	307	6229	5836	8630	1463	154	5320	50624	5699	2801	9611	8863	10078	84701	3062	11165	1029	3292	3455	554	552	5894	3766	11161	26476	64601	5676	23637	56915	266655	8557	51727	51755	6580	8819	1350	23476	10589	7739	1240	2815	10155	3355	26998	10913	10234	7518	4719	10668	8534	673	4204	51191	11037	26189	1947	1347	11228	3350	1504	25	8812	22826	7850	5469	56034	10445	3932	1730	3623	1316	10023	8560	4163	6259	6992	6878	5813	1642	3712	6839	29933	6363	546	11099	11156	6636	64398	10761	9002	55554	9801	4072	1833	3298	3119	51135	51279	9070	64710	3566	529	3556	51065	7544	5635	80279	51441	10469	4122	4314	10224	26211	5959	23530	51036	2580	27183	7292	4900	247	1340	59067	5125	57054	4739	2119	147	5211	1142	6846	10791	4708	29970	5267	51430	5584	6759	5346	1052	27330	10906	5471	974	59341	2629	53340	8368	9427	26872	636	6278	10437	5799	27202	55506	57818	117	29802	2207	3754	5283	29944	55510	9407	5460	57336	8290	54539	8658	7572	2172	10394	27300	10126	91445	6646	26747	5229	10205	5333	27434	6620	23705	2178	8050	290	8294	712	10312	5706	6339	2560	5764	10330	10295	8131	8480	2593	10540	53371	8943	5670	10608	2920	2038	81602	9258	1159	27252	3110	6238	8614	8125	2332	4644	56130	6354	2867	10333	8269	3953	13	1514	1647	597	57826	6603	8834	4867	7013	242	11116	32	443	10040	23493	23615	10407	6721	6854	846	26507	7080	26574	3484	26994	1553	8550	6445	2161	23539	51666	5950	7432	15	29935	10994	1506	4026	7141	27121	6522	23620	859	8578	4284	10934	4507	2890	25825	57786	135	3344	4687	6489	56656	10419	51805	2674	1876	1759	7916	8208	9489	4605	6430	3026	1528	51301	6919	11129	6456	3064	509	3708	1015	51174	976	7450	11041	6910	3589	8601	3597	1040	50836	2182	5988	152	22875	25794	10939	2931	1419	10617	862	341	6232	3586	2189	27023	2287	10521	22795	57093	10400	10479	55521	4824	9344	309	60401	8672	51352	7485	10351	824	6369	374286	29124	4747	11313	3945	6615	56648	51163	6496	3570	9083	2296	1811	5427	94	10000	2668	2863	8404	10197	6474	11124	8945	10527	10007	9537	1352	8387	1621	53919	5145	7681	9236	7516	109	54107	10752	11140	9214	2651	7476	2764	10087	2797	5869	3682	4800	4593	7320	5049	58516	11025	23764	3982	8639	2072	8590	9189	11097	9311	5733	2624	56993	5805	7553	1470	5790	5330	4835	7464	2100	6829	1006	7025	996	2069	50489	629	372	27087	7357	27302	11316	7351	57109	5137	1160	10021	9453	869	5886	4114	57127	5134	4888	26275	8986	7542	54476	6159	7390	29997	991	9446	8507	51168	2348	30848	2246	53905	476	1198	64699	29925	8648	6146	7705	2854	6202	7140	51362	7109	2157	55922	3046	575	6549	5523	4886	7126	10741	1038	9570	5910	1777	26240	10566	354	10915	10622	7165	51125	7761	4225	10857	2734	3240	11065	26750	50613	1850	9588	8218	1964	3396	1004	8898	6574	1013	8853	1806	4013	9392	7369	4809	2649	51270	9733	3804	50632	23553	3443	3131	6899	6263	4254	64901	7188	63920	10365	795	8794	4853	944	5304	1113	957	3996	28954	4543	10959	10216	314	1796	3385	6248	2998	5921	2058	5859	9553	5534	7372	5317	23546	5878	2005	2828	7226	831	5879	5507	1960	28964	8303	29883	55743	4753	54676	9204	11009	1027	30000	5983	10982	50853	7011	54433	905	9093	23608	56242	6400	27037	302	6732	9839	10067	56157	8438	6000	8996	50856	1468	3184	64708	10695	8573	9328	7008	6132	1906	9245	3235	5052	5430	8787	23646	4435	445815	3569	7286	9172	6152	54465	1593	705	10534	6291	29953	4763	50865	912	1432	8678	8930	58477	58530	60496	9465	923	8739	2051	25769	4968	9080	51690	51616	80319	7343	51716	9358	6093	2742	5909	10017	5528	10875	23769	656	22921	26063	2921	4726	10519	435	23399	10652	3195	9321	1482	51593	885	1412	3783	829	1521	5029	50809	2352	5420	9047	1082	1066	9179	55327	487	3604	10514	3081	4792	3099	6751	51475	80831	55351	4152	9945	63970	11022	5407	7757	4246	7386	10148	9577	5518	7036	10270	11201	6608	6185	4233	4238	51155	9529	7170	53339	2916	2574	56676	3126	9421	60468	1544	396	4694	27342	482	8237	7429	10454	3856	6783	1047	53346	10263	51621	10482	8877	56123	5996	2981	56890	2618	1124	8317	5618	10010	7490	59344	4951	51289	7328	5161	5822	1729	6674	81035	9641	8453	3202	6550	356	51184	4325	3897	2040	9751	2678	27299	5979	8350	1050	7290	4054	6928	1031	8882	5623	10328	10411	8242	11319	634	5455	27332	2551	3741	5577	8822	81689	23542	325	7263	23589	1233	211	6188	3315	4946	59269	84747	3207	6649	966	7023	2314	65012	218	5918	6902	5261	5473	10244	4321	10274	29916	9219	53841	8487	2188	10181	2339	6865	84782	8385	10254	10603	7177	1278	29105	1381	23623	3735	3732	23770	4921	586	410	8763	6286	1185	4637	1741	55821	1130	189	2330	11143	6169	87	3796	221	4486	50486	417	7172	7056	8975	4547	23464	5912	2952	51052	10267	9491	8879	1440	381	5020	1814	5896	2966	51705	7424	4330	283820	51762	773	11014	1576	3448	54360	7133	6136	8842	5091	27122	11136	7441	10943	6776	79442	10991	5271	7162	56985	1911	8395	2199	9256	89874	29995	5004	8358	6352	6585	3002	6710	8692	22925	6427	1646	3010	3690	4286	10449	744	7068	287	85236	57162	932	3908	3858	55692	8927	81557	11278	10555	2996	1107	10124	3838	29761	26584	9266	4104	6614	58528	5652	7301	3958	11331	3831	2192	54659	1995	333	56913	5972	6944	6525	10650	80833	25961	50717	11282	51702	9496	2842	2900	56105	11182	64374	2695	1238	10661	1559	1793	7157	5027	23635	6491	5542	5154	182	10493	10768	10043	815	3486	81565	51087	167	9631	11238	5743	6442	11341	9314	11329	1174	10965	393	6482	9051	5892	658	58190	10463	274	1508	10551	7407	23676	8718	8323	4074	5586	8916	4056	3965	6835	5127	250	6019	2959	11027	130	1373	53	11154	79366	2925	5591	5329	81031	7284	50861	5905	8526	51663	3313	1824	54345	10647	3916	10015	276	9986	6006	6514	6376	404672	10638	3868	9183	4124	26190	4985	10818	2986	54332	51336	64396	26249	3558	9425	3294	9079	1184	9085	8295	6046	51573	5603	8829	8618	64111	11085	8994	10050	9902	2869	5047	9473	7555	10488	6511	939	1670	2010	23657	6170	30009	1537	894	51334	51133	3425	1298	59348	140	27185	22913	65121	4950	7468	5393	754	22978	10797	23640	4147	6223	4355	6713	23523	10226	64135	10747	9653	7122	51760	9185	2176	10928	10978	3418	10904	780	8498	3547	3490	5331	240	2209	230	115	9400	10103	11030	2319	1072	9994	9846	1394	6035	8872	1277	25859	7570	10786	27436	7597	10207	5889	2562	3094	8900	24140	51720	1783	57088	4126	3800	5090	9541	25804	6538	26538	11120	8988	8839	10682	57292	1036	24147	10116	1265	2065	4150	8832	4696	9331	4634	1196	7050	239	10807	8625	269	363	4140	10281	25806	50506	7855	9046	2873	6757	8663	1314	1798	2535	23562	522	2017	6917	10219	8565	29956	2661	10188	3841	8748	23774	8605	54014	5496	8567	49856	56904	9031	6794	9863	9054	10321	81501	6138	7006	9967	8302	2688	26287	8559	51557	23415	3107	440081	3441	93974	23433	8804	11163	3861	5649	64221	10307	6566	11127	6907	6625	6582	4008	9134	10288	51729	2826	9637	6648	2132	8078	10343	3751	10500	550	23532	23729	10076	6677	51585	1736	958	3299	10311	10236	1978	83442	10153	10231	55819	10477	30012	2026	8536	8887	793	8814	3674	3625	9360	54503	10164	25792	4728	3329	4161	6103	5939	1949	5927	9616	9270	55889	55422	799	925	5657	3357	27159	8985	51294	6633	5866	8448	2784	49860	3791	331	5516	358	26206	2746	3606	6596	64834	5645	2070	90865	10841	6843	4112	27236	4336	27179	8665	1312	7707	7873	5293	64129	7253	60489	56995	1263	26354	10486	51196	9590	10210	3811	7107	7462	572	3762	3984	4159	23417	9082	7029	2549	5947	10005	8924	6564	7275	1472	3684	22944	81579	23423	2622	8092	2799	440996	5601	51493	348	10953	56146	51172	4496	627	7353	993	1308	51365	6204	6844	5792	4826	10848	3083	1842	11236	8741	64284	9060	11067	3881	9451	10420	5318	9362	10584	4223	5147	5031	10095	10409	752	2899	3045	9136	379	9572	5132	10360	9448	535	683	57731	2260	1215	10166	3886	29927	6176	5937	765	5033	312	2521	56999	83444	7804	7167	1002	4837	114899	7508	10873	3398	567	4925	8170	4897	9601	10474	2079	2974	5511	800	9338	57092	1365	23467	8732	10491	3613	10726	51421	11006	7083	7128	8727	54441	3399	2844	5230	3575	6804	10620	81796	5775	7075	7767	3159	1062	7392	3112	3169	7381	57830	10561	27239	6476	10403	10859	445	56888	3866	8544	4741	3781	81285	64080	7099	6284	718	6520	7678	4689	11176	868	10538	5189	2035	197	5187	8576	51807	3028	3978	1111	8500	51161	51735	3249	8771	4608	10936	23759	58986	5686	50487	11043	10645	1690	94104	8224	7090	617	8840	10850	6932	5244	4061	2918	7515	7727	5704	6447	81628	8775	2537	23594	65109	887	72	26470	56940	3371	7812	64232	2781	8479	9376	53820	51428	65010	57404	2257	3973	2444	8623	725	4088	10440	5754	5348	4048	5429	9170	26515	1326	6402	10175	3714	9038	81855	2637	373156	6234	6509	51714	56934	29122	150	30835	56155	7203	56654	5498	9308	3012	4994	9342	9111	5311	5083	34	10141	1410	2693	1434	10518	11145	1045	9435	8365	1069	368	5998	6293	80352	26238	4705	611	4680	492	2271	9212	50840	9177	29115	3071	57089	8287	1939	5054	10512	5784	56001	9356	51433	10750	3636	3133	327	10666	6307	1603	5833	2049	8336	4241	1558	54543	5239	5422	5794	5782	4881	55909	64066	10452	6809	159	10677	1633	10367	1942	4217	1017	2042	5375	3748	27344	6785	9500	162	433	9073	6095	5396	51377	1008	51329	1401	902	5163	4289	827	266	8697	23431	81033	7297	4440	2892	2983	6665	668	27068	9947	9953	64123	5711	51207	910	2701	4601	8690	10261	57142	2309	7341	55501	2558	6885	10253	10499	54535	5923	10276	9146	56125	1497	4236	10465	4615	2579	6789	398	3182	3934	955	7358	57823	3267	2647	51303	190	1808	822	1739	9524	10587	3177	9194	10610	1665	23541	2252	9618	8720	3122	6461	9398	10861	6779	2053	4775	90274	8896	63925	7043	53630	4904	5993	6332	8911	55577	5431	10945	223	10152	1043	4999	6014	1852	64077	7737	5470	2248	6130	10242	11024	4957	5306	246721	1417	216	57107	7932	3351	5116	10523	1951	3600	5326	2766	7135	3661	5526	9464	10693	81849	10605	51156	676	3191	2700	51703	9567	6877	9530	27089	4312	9202	64343	27010	25788	123	51265	11077	27039	9210	5828	2294	56245	9391	839	10926	27296	29999	56259	1829	3698	5803	5876	3237	3150	4487	4678	3164	2729	9551	11212	6897	3304	2487	3188	27309	7322	80310	10882	1801	3074	3163	1178	6862	7004	4361	10097	5499	5521	29106	7862	1630	51474	389136	3185	3109	4340	11345	11015	3936	6541	350	11051	6233	1810	64127	10633	79057	311	9208	8850	825	917	51596	3431	495	4501	29899	8048	1816	9126	5174	9399	50628	26986	3574	3824	80349	10526	3238	3421	5531	2274	27072	2002	58488	5873	1068	8344	9617	29922	486	2134	51206	3239	9440	10380	5309	2045	10611	686	5310	3149	8735	943	8493	4258	1585	4709	7098	2705	690	5825	10691	7419	57338	8321	5780	10586	8993	50616	4144	3627	23603	7466	3200	5443	5536	203068	573	2710	1084	5324	3446	638	64844	3218	51222	2937	661	3157	2719	2690	4046	51195	8128	26658	9240	6676	4328	6837	6709	6097	6780	8913	55906	1991	8369	5475	26525	9467	10866	652	8683	9598	10368	7745	9197	51338	844	27130	4552	272	9583	30820	51213	6010	7750	3787	23429	3562	1627	1019	6274	4953	5342	27334	55508	23544	8028	9149	27345	3638	10656	2081	11061	8462	1855	9223	432	5349	5713	9520	10256	5217	708	11146	1656	9217	191	3211	4613	3612	262	1944	5165	80777	10458	57091	23613	2099	6181	58472	3217	57119	4923	64446	27129	1901	10134	10578	7409	359	1001	27063	3694	27339	225	142	10450	54457	8190	56925	63940	8667	5795	3170	10537	3135	3730	4356	3665	7054	8891	7041	56955	659	7978	11333	2774	6017	6716	1485	128	26531	8724	8848	84172	50509	64321	10516	10389	2626	54112	8857	9941	9081	1562	7352	51081	22943	10016	2281	6874	1486	4987	2056	51378	6883	5223	2876	10114	3428	8451	5589	6490	81627	2782	5720	2037	1193	3963	55	79370	3592	6134	56302	6434	27097	10574	395	8910	2295	9016	23326	7982	79143	2533	23564	7454	9187	81848	6038	58158	5965	1908	6480	4291	2792	1718	10912	56158	8082	6748	3003	11187	11168	2665	5018	4609	7272	26578	23194	64976	1269	58498	9593	28227	22936	1671	11069	4242	55515	8476	830	10694	1101	28231	9063	335	10938	9374	11173	7691	29949	26499	5756	4856	440	2525	1044	4668	5737	23597	25782	91	51700	2137	26973	26502	4116	26085	467	8001	27230	11198	11177	563	27018	11078	3248	2919	22926	6915	7334	5338	5081	7164	5934	5961	10363	3807	10568	10876	10981	3995	222	6322	2911	10265	51227	54145	6506	64283	217	7143	158	10422	23499	11335	6415	1418	36	1368	472	8446	711	132	5412	2180	8936	1428	2769	7700	26548	9152	4081	9486	4992	5696	998	27284	6792	4831	1789	4621	6733	1838	1773	3883	3166	3704	6374	8225	10855	4253	6450	7412	6741	388846	3918	8106	5442	5270	55893	729	2	50939	6319	2125	11005	1231	9450	973	51284	5644	1046	64180	5864	3048	7104	344	8547	4682	2103	8396	2949	6624	2224	26290	7442	10581	60312	5916	54585	5080	5683	6658	26984	80781	22808	4998	10464	6449	10487	3651	8555	6711	4157	9332	4791	2253	2787	1477	56061	6954	5777	6404	6310	51691	2739	670	54472	995	837	53335	9021	406	7088	51332	4798	19	763	8874	26511	1880	94431	4883	51164	9181	51764	1998	6774	5387	6545	56938	5236	7169	10765	1070	3117	4332	4776	3577	7010	6579	5655	56911	9254	9542	6777	6236	580	2800	7791	10053	6632	5818	51274	2523	4618	9972	31	8000	51778	4717	4093	10318	8608	4439	4160	3336	4629	64174	5104	10301	968	675	51046	8807	382	10955	2846	4208	30817	7019	24146	50514	3008	10775	4000	1293	8991	8818	54606	51582	27175	3444	178	10112	10771	1974	5702	8394	4350	10150	1374	2303	9263	5672	716	5294	54583	21	5607	523	4862	6344	10047	1460	10329	10308	595	2838	6996	23569	8564	2926	835	64219	25897	51267	54982	9550	4015	113	7021	6388	9639	6049	8881	10530	8440	8566	27107	10744	6908	3843	3565	11281	26608	27286	56902	1258	10221	63974	9168	7009	2313	51347	5463	3354	10941	10899	6895	2014	10326	9283	6641	5140	7294	2110	4359	1968	4065	5660	57082	10660	3476	10107	1355	3640	9984	333926	3617	2043	9437	10969	329	9815	525	27	23452	53822	5255	5216	3736	8825	1310	5901	3459	2115	6512	4703	7112	3035	6939	9074	64100	6009	5549	2559	4796	4133	5890	7596	80350	5587	6301	7273	6004	56287	1676	1388	29947	346	10664	6503	2202	650	4635	1154	23658	7318	131408	1910	2762	23633	3608	8633	10845	9364	56979	6050	27102	25834	1982	5226	3423	6539	5980	8529	8773	6569	7139	498	4311	10142	54328	2028	8655	1606	80323	6156	10162	3553	1933	2022	790	10240	1122	29797	4643	1053	414	8074	462	10336	11224	6359	7832	8021	6656	5932	5709	3673	10284	8662	26776	1272	11252	2888	3818	10020	10232	10788	3737	40	9960	10209	10728	5626	51144	7124	4303	51750	51143	267	1892	23585	8363	2813	10871	27255	757	6210	9296	57045	11259	9	7379	3359	81558	5423	8712	27242	64837	4057	2696	8329	1360	5891	3620	6484	6217	1490	2947	4199	11262	11123	4105	10342	56548	2288	11338	2954	4841	842	4288	2000	2531	23624	9317	6557	4814	5128	5789	6334	26229	9493	11243	9532	3284	51182	10643	27036	10100	8777	8346	1509	8099	5631	10426	25764	6611	1325	9512	1643	9498	4277	8175	51292	53944	4665	3488	80344	2935	6949	5078	6282	9322	8477	8359	1147	7173	64210	3902	11153	7425	4675	55556	7181	1139	9698	6988	820	5698	6666	56112	3716	5579	23015	7307	3014	29930	8703	1453	866	5454	10594	7363	5118	10136	770	641	8518	2962	6640	29986	8435	11074	6817	10598	23678	5593	2903	8520	56953	10200	2165	5096	54093	777	6129	5747	1891	51128	183	5203	56107	55972	23405	362	56163	8501	51816	6397	11093	4598	54209	3798	407	5351	10629	7844	10884	1393	10382	6252	10180	57030	9409	10998	9353	5567	10159	81603	4948	80741	4919	4210	6948	11012	4192	9825	11273	10084	81	143941	1300	7433	204	9871	5190	814	4611	2492	64328	5192	11133	8888	4927	64425	58511	4846	6059	80700	9499	7248	51050	10670	7252	5928	10163	7223	5009	7919	1105	23761	79444	10497	2805	2149	1620	2241	5914	55503	7456	6142	929	55914	553115	5199	2554	1583	7289	8351	5740	8747	5158	64109	5723	7399	56983	26523	4050	81492	6695	56660	3140	6164	4939	4520	1917	2993	11148	26256	8459	6364	7066	900	318	8823	473	8685	2572	57335	1774	6469	4782	6428	2063	11159	10456	4544	8482	1488	51710	6147	4316	2516	5911	3362	4224	11193	4249	9248	578	695	10204	23410	6553	5372	5167	9144	861	3706	337	10146	10798	3172	6331	571	5428	6091	10874	7200	5715	4153	706	51449	10960	80328	29116	1608	3232	29929	10864	1438	30001	9585	7045	81870	7504	57136	6276	11007	2776	27347	4759	51083	1728	9522	3763	9232	79400	8200	9802	3925	10539	10513	11063	26233	1180	430	221154	1446	6881	7180	8669	6303	6594	438	1022	5861	56253	10014	64641	5515	9380	23538	8362	5991	7225	4820	5172	3080	10467	1144	54069	9609	6750	2047	11020	10654	3696	5787	1349	177	58478	27077	9509	2213	3346	2940	22821	6601	54518	64091	3213	9943	27340	59272	493	4795	1436	64743	5506	9388	2752	1993	1499	919	400	7984	633	9771	5468	58486	3594	1549	51311	6336	9394	1208	23443	1803	9128	5533	1201	103910	51307	3300	7762	5870	23552	64577	9349	2356	7625	81696	3700	10880	10970	5871	5380	8861	5266	3663	9397	5276	10063	7031	60598	2652	2243	1087	810	5425	9092	23520	6462	27232	4829	8270	8737	50618	10471	8277	4477	5300	6795	2707	4854	3998	671	57110	60491	1511	51042	6317	25796	5538	59336	663	4301	5050	4326	10922	5184	4295	5802	1946	51282	51665	23641	8681	27329	9518	5501	9368	2644	6678	3155	27132	57102	7327	51450	91746	3280	1465	7366	2990	10061	941	27293	8915	9098	4848	1869	3190	10868	64062	54212	7096	8549	102	8673	8454	5414	3483	50804	259	6194	6518	5290	7752	9034	1836	10472	26292	9576	10988	6610	5160	6731	3976	7071	23529	7447	5629	5179	8399	93129	8786	6208	5524	7375	64170	56172	8227	8408	7702	57419	27065	7102	6184	249	10724	1612	8460	1748	51351	858	8574	8643	10563	1359	55891	1479	64849	9948	7436	8289	971	5605	6818	22872	847	479	51601	64122	81563	7038	2101	51361	8390	9457	9534	9595	9230	6768	10004	4908	2322	9372	10528	6801	9340	10902	4778	10290	5355	9306	377	9488	602	56936	57348	22796	3579	2794	10299	5884	214	10269	6622	22806	6718	54487	2074	731	2547	9215	27156	4281	6396	1756	9334	7086	9252	738	26959	4833	10138	623	3885	4091	8688	4502	2564	11130	51733	9025	7347	9962	51693	3745	7078	7015	6840	3394	11040	608	26692	5731	7994	6036	2878	552891	1474	56729	125	5967	7258	2152	5016	2862	10572	6504	6935	25820	10522	8935	4690	7428	397	5368	2934	51176	51668	5757	2185	51719	1191	823	23787	171017	6360	64840	4666	51035	53904	9159	29924	7270	1797	1119	3039	11189	30846	6432	915	6492	2978	9370	4037	6811	51171	50512	29881	1551	3981	54556	6857	4607	5042	27095	10631	6478	23780	1307	1812	1875	7148	5087	1673	116039	6707	5582	57834	6367	50834	51706	5169	9166	53826	56475	54714	7915	6001	6289	10439	3805	3067	8715	10424	9320	23555	1524	6652	4142	5142	54462	654	27306	2261	11033	156	6324	3993	56143	10186	9555	29909	7150	23768	2913	5138	57446	8897	11322	3382	1896	5985	2895	9028	38	7693	196	51552	5669	118	3816	10157	64960	8492	1659	767	6638	805	2173	1020	55867	5707	9478	8499	4129	2395	8514	8905	5797	4035	10592	5955	6119	55974	2160	5228	3785	8089	1398	170549	527	11158	1870	10089	10777	5214	11325	22918	833	2743	51547	3276	29888	51067	2204	10347	10019	6494	783	6439	1357	63875	1152	8635	49	4684	7786	50838	6228	29967	26521	2967	28234	4860	6262	715	2201	3615	9139	23	364	59343	3069	3931	56986	2957	10249	1845	1025	4692	8291	26168	11135	7498	8079	11226	9557	4627	10278	244	4107	8744	8411	23136	2811	6672	5149	84288	10431	4901	6348	1386	8883	57047	1536	23583	23256	7051	3956	1618	8660	6873	10814	10272	10672	3671	9076	2584	6473	10160	81890	9422	2923	8553	416	2950	100	55813	4710	2232	10455	8751	5600	3642	4646	55831	51134	5289	6166	2581	7355	4760	64118	759	5710	10212	4898	23450	81551	2591	7733	9817	1103	23473	6357	265	8852	55811	51127	11216	7696	10398	79748	5435	24144	5449	56922	51299	9294	2687	6382	6745	2012	50700	5111	55969	51193	5296	10417	11221	7639	4868	55558	9956	57326	9874	6372	8612	5653	8675	983	9969	4482	5540	7132	7251	64172	64097	11082	55908	2167	4004	8216	8859	9482	5024	26576	8538	677	29127	8809	10228	590	5062	24142	4201	541469	5832	60484	8788	4363	79092	10072	6342	10316	3295	6606	9261	2803	3679	64386	3145	947	5071	2305	3758	57084	9843	26468	5336	11151	6326	9562	1362	64184	8820	4155	9247	10324	10907	10627	513	50	5903	3938	9277	2633	29974	24149	10773	797	3543	10609	4318	5207	57663	9150	84641	9402	10250	645	2566	6406	29940	85294	1176	28	81851	4723	10223	3320	8332	5106	10900	2184	3161	53942	8341	6643	7936	10742	5465	10738	79096	2494	3840	7849	2329	3338	4437	6150	8483	29990	5565	4194	3631	5002	2556	9132	6399	1786	8110	5257	6924	93	3055	10972	7388	3097	57820	4049	409	55884	55584	7137	1958	9569	8970	4633	51477	732	8837	6906	9623	11010	4653	51564	2771	1237	1635	5315	5691	29780	10169	5000	11095	51614	8780	4929	3991	5194	7528	9604	51540	27304	80321	8382	29911	5409	23742	5156	7287	6464	740	1117	3434	29960	10576	10484	5725	2039	8800	11260	56981	26582	8846	750	688	22954	9221	6738	1534	56894	2570	23753	6697	1915	27289	81494	3375	6183	6422	8353	2672	50863	51374	962	3778	3090	10897	1051	9142	518	4802	5268	2906	2852	2155	4780	3720	3242	384	4052	51204	7403	1735	5250	11004	2030	9510	2286	79042	1595	64682	1750	5664	5971	1610	27257	9546	9319	6559	3001	54207	1010	10036	3310	4077	8714	3739	25819	321	5700	10090	5977	1652	26227	80380	760	5459	863	4975	29108	30819	27034	56033	51594	3702	7743	11245	6755	7594	3622	11118	56616	989	6668	9992	8799	6533	4673	577	51162	7305	9791	4843	8609	643	6528	29988	6193	1120	54551	1187	7474	54544	8620	3904	8693	60385	3899	3104	1444	58155	8705	23644	92507	79369	4616	1828	64940	3006	306	10045	70	7095	64084	166	4352	6728	55540	466	134	3290	3717	8192	6782	2196	7296	1455	6868	23598	5638	9001	3560	1134	23591	3853	5201	4131	11275	7175	185	10202	5547	5122	26281	11179	8433	53916	51696	3596	2266	10408	10618	23566	2915	6497	9997	10296	64285	5345	3588	722	7704	4060	56992	26512	6911	57403	10401	153	9377	2932	9282	101	64344	23550	26088	6403	3655	7204	4012	51715	51151	10975	58494	834	7345	64087	9084	23560	6616	7458	10570	9023	10916	56154	1667	8671	10131	53829	3111	6727	5188	5251	4335	5048	6444	10402	4353	8895	2939	1877	7695	246	10225	51324	5610	4001	3241	7769	7917	51121	55615	64092	2237	7125	5378	8767	9525	11026	8558	444	8318	27295	1089	12	56413	51066	85449	2168	3707	9019	6457	23621	80736	10211	4036	57369	3467	1522	136	116	6523	10725	10428	399665	308	4604	3485	7142	7314	5968	26205	56145	57180	50837	9260	5992	57824	8301	8471	301	8148	8506	6573	4686	1758	7216	2258	9337	10565	796	50848	51224	10444	64968	5136	5034	4113	4889	51517	6703	2108	7541	6123	64600	27303	5940	1161	6628	27067	2853	1380	990	9445	4772	5162	29926	27005	5675	3364	7101	3251	51368	55803	860	2308	4887	1063	7113	7670	1776	2158	3047	7084	2796	8659	7076	29118	8932	7507	1834	65009	545	2733	10478	4625	10352	2326	6419	7108	27013	26060	8424	6390	29914	51152	11066	10856	1662	57048	574	7874	660	3397	977	6813	566	4067	150160	7349	10002	2765	2299	10579	8543	2820	604	4880	2623	26993	330	5734	124222	1857	360	9156	10993	2321	43849	5798	7517	4595	50488	682	64816	2971	353	375	51478	5774	56996	8971	4189	10933	23765	501	51603	29890	2650	155	9188	6175	9454	7726	3614	11141	3812	9536	10009	29966	9310	5023	3233	7295	54677	10524	7329	3820	9463	7227	23607	3790	3660	6605	55901	27040	6133	9052	2827	665	8997	55742	9244	1476	1207	8405	9203	2641	3007	904	27336	25789	2006	2245	3178	2130	1028	2550	6240	54344	3713	913	7007	3983	27076	4313	4436	1819	4801	1459	9211	5279	10548	11098	8437	2041	4548	4324	27316	1462	7060	51586	10068	9329	4478	2694	2657	51302	26230	890	3699	1282	6891	5144	7321	6820	63978	3183	481	867	7728	3669	3442	9759	7187	229	64579	2059	4842	1827	51734	11060	10529	54210	29777	4852	10370	9121	5829	2648	56895	27190	5877	3784	8772	2263	3386	317	9700	50619	3954	79136	2071	81624	5816	10992	1007	1443	6141	8456	79443	7220	9741	5241	4222	26333	7748	51548	2984	9528	58483	10110	3988	51660	10094	23590	6167	10262	908	4151	3127	3927	11255	7094	3891	9429	808	845	5997	1847	7782	6788	4952	9538	3227	65082	51085	2960	5913	53832	4522	51375	4188	4250	26585	1493	5438	5617	29896	8876	4298	10147	7913	8572	51185	57134	53347	1613	9580	4247	10896	6675	5064	1104	9552	11031	80351	5092	7534	3203	10140	10580	10384	11211	6597	9466	25823	821	696	6886	9048	3376	8651	10849	54221	1489	54566	3050	6752	1805	3226	1727	2922	80316	9145	6094	60488	4967	6203	2909	210	53840	6722	56848	2702	81873	442194	7046	5074	56886	5305	3799	4283	9632	655	421	5717	10687	271	3174	51232	27032	57016	491	25830	9227	4495	81027	51592	840	4693	10653	1411	4793	3581	3265	1588	7092	9313	5744	10554	9643	6869	11337	9950	11266	56920	5662	3273	1861	2825	3312	60528	2897	4051	1654	4738	5432	5719	10059	4638	10077	3268	63934	6662	51773	2145	8355	3693	8717	51187	50854	5636	29766	23549	54829	8878	7367	4751	3913	51411	51281	57554	3624	7266	29803	3803	51412	7536	4651	6775	7813	653	2677	23592	6834	367	6790	1821	10494	5741	5599	7756	6037	7342	10625	11013	8835	55500	64063	23457	6753	1755	1138	488	26589	1012	9350	1032	6584	57165	3855	8928	11277	55915	10799	5830	8677	10170	4085	5590	51768	4172	5334	6346	51588	1173	4656	27328	10905	1733	6943	5028	2113	2153	3383	6534	120	2568	8645	7773	6280	4670	81542	5931	4920	399	213	6424	8030	81029	5597	4818	26286	80830	3250	3098	10881	1129	1143	81622	2848	1961	6256	1261	5155	55799	11318	7881	53358	6168	8490	23471	2318	9140	57827	23436	7415	6699	5051	8974	51086	4034	10590	9942	5563	6884	911	6253	51053	2965	9794	4907	5058	8803	9267	7130	7016	54039	8841	9455	8698	6285	64240	8439	11137	10951	5568	3005	956	3933	11194	4915	10736	3204	10602	4771	10730	9495	27287	3772	4935	9123	5604	57124	11237	6441	1592	23478	6833	10247	80704	25816	5005	2997	10894	10558	6570	1770	5458	51337	2735	1209	6655	55885	7077	6629	6275	5727	54733	56156	64850	5620	931	6903	7185	7975	8854	8326	3755	7444	2219	5413	57763	54658	1299	967	9289	54766	1611	322	6689	10956	56897	9130	24138	6866	699	57101	960	5195	818	8263	10410	2908	9516	56617	23483	5291	4758	7070	57817	56521	6124	80762	29992	2527	11080	6581	8987	1346	10395	10156	7356	51728	9607	8233	10927	7538	1738	23660	3920	8513	6645	9119	899	57733	2689	3765	10769	10785	10325	1979	51754	5648	11346	3066	1948	10808	29102	1609	794	4983	10237	1780	23521	11199	1317	5298	8533	2596	1503	6366	23531	7637	10280	1286	6993	4744	5339	51438	2638	355	553	8811	10739	8443	2877	2643	6508	10716	6879	29959	55559	5800	6195	2355	5495	1241	1441	5328	11104	57192	57664	11166	7884	5868	174	9275	11232	6793	1571	51199	7421	7805	52	8115	10468	3842	11162	27022	50650	3358	593	7472	10123	402	8604	57758	10748	1641	640	6139	1384	9055	5205	9158	8531	9287	1464	10632	3440	60487	7058	4354	3426	2977	64081	2011	3452	51554	51741	53407	8570	9649	11285	5763	50833	29855	3053	2206	7841	5550	785	6621	599	587	23475	1235	3814	23639	95	8742	29943	3291	53836	3835	6222	6338	5791	753	10920	2171	56341	64582	203	57053	64215	10762	8942	54716	5705	4702	22823	9988	86	1158	8687	2170	64919	9182	29965	6560	6304	339	268	27301	2872	8833	22920	596	9033	1297	50507	7574	6515	6237	114049	56984	7486	1956	10332	2778	2235	10024	54361	873	55833	8613	9554	9987	2631	10294	9869	51123	9804	114548	51131	64137	10948	3297	4647	54904	27237	713	7746	3557	59349	27429	10817	23588	4215	6845	25801	1290	7024	1527	64116	2162	10179	1132	4308	66035	4707	8666	6927	9242	631	547	81698	949	4713	8995	9071	8367	7903	4121	5583	9472	51806	2588	1163	27120	8398	30813	57337	4141	6565	64714	146	50674	1351	2720	22916	528	164	8556	7803	5030	8728	2898	387522	10165	8647	5936	30008	23580	8774	29894	4585	29928	2538	1364	7074	23524	7866	8731	7378	978	3752	10421	378	56776	889	4926	51160	6121	3972	11068	56898	684	6041	7168	5032	5689	63967	10712	5510	1660	7082	3887	51440	9154	5875	5146	9447	9355	23533	25793	2843	7127	9573	4602	9295	11309	8447	3158	9452	8388	5685	2767	6769	3667	1859	10480	3782	1048	7350	23468	25975	2054	3792	2785	11126	10858	3635	3224	1555	56891	10086	2870	2859	6764	999	7706	8749	23616	9112	10840	2169	4211	8545	1315	10753	4599	10952	3810	4099	1832	6392	6191	3176	6198	27314	10767	2798	734	2621	30014	54765	6736	56998	22938	7543	11235	2524	1471	5806	5340	9659	373	5359	10475	5609	7319	8403	2874	5352	64231	8925	1622	3685	975	3605	5753	11317	3709	440101	54475	10432	1893	9375	746	3572	5701	9061	29123	56300	151	3822	5347	10616	10801	1952	9978	10635	475	65108	8624	27244	9037	1525	10195	4047	27285	3598	23266	1195	5646	5082	1327	10174	6945	30836	11183	4040	64806	3985	8508	26207	2181	63924	6283	3013	2306	1149	9167	56647	2866	64078	56889	4688	5364	2230	3422	4146	7380	11117	54521	11171	5176	29946	7431	1907	6575	10533	4023	3020	3550	7276	5989	3034	56882	286495	2891	58985	9559	51673	51090	1520	27094	2963	6521	6446	23595	6850	10879	5046	6436	6005	6320	9086	2239	9971	23369	3029	3587	4255	11196	2917	2342	3516	832	50649	3949	54466	81566	6590	6247	54187	51286	5519	1404	1543	9501	8366	6786	27343	64693	1841	26952	347	57805	434	55578	6651	865	5982	5557	81034	4134	11107	7298	5920	3929	689	5994	51154	1116	53635	10501	57343	1725	727	9147	5827	57152	10483	4600	2619	60314	4858	10092	10208	6720	4237	10018	4850	26236	9946	2222	5915	3460	954	4524	10404	801	5376	10577	9527	10149	3151	50940	8165	27123	5680	27290	3061	1003	57161	283846	1800	1717	2557	1634	1848	7067	4882	8288	4706	5793	2317	6015	9582	1666	6477	922	10535	2741	2628	7044	3456	2251	55810	8721	51230	4488	6599	6294	2850	1967	657	5616	9412	10099	10825	10667	29954	9514	1996	4695	9436	5781	6143	10658	51208	10651	1114	6452	26509	8019	11044	5783	81792	64342	2277	58529	2353	3198	55511	3215	5834	6687	8464	2159	6161	3059	5243	4725	4062	6096	7629	29796	23568	10066	404033	27136	3352	667	11021	1280	313	4322	29915	27074	6876	7980	7136	23020	23670	7035	84138	10413	8869	3077	3305	51157	10039	54514	51704	50813	9201	27297	5021	11200	56994	7182	7323	4267	8436	1495	3187	5055	8178	64175	56000	1938	5545	27020	5277	26239	9390	516	51314	1813	2004	10613	6128	2297	6799	9750	23645	23677	64149	357	3236	7106	9050	7371	5395	3181	5537	1889	2272	2692	23600	2646	7414	10	4762	65110	1081	60495	4111	5445	173	4118	2709	5272	7673	9723	9734	9094	387893	53947	5580	6822	59	8345	10623	5316	2358	60481	9099	2247	64067	5739	4958	1016	219	10588	390	5319	1515	9218	9533	945	9619	5153	8805	959	9629	7827	4917	11142	5284	4338	3037	22809	5099	7161	9531	5366	220	25837	7283	6882	11076	64223	4170	4017	23463	50937	10734	6814	5269	5253	6483	1448	3795	8086	55421	3146	4913	9108	54575	1573	7155	2020	3770	9414	10388	51763	2324	4174	933	55888	2217	51266	6386	7053	2052	7423	2868	54020	63976	58513	5357	4100	388	5350	53353	5053	5888	9180	4190	6530	6197	3316	8886	1270	1645	7564	324	1389	3508	5987	5566	637	2066	8027	27030	10556	10286	51339	6554	1232	57122	2941	64065	1639	3872	5197	29104	6901	11147	23481	5529	51659	2995	11102	27165	79166	5624	8243	8821	9966	5007	5456	10946	5585	3749	3115	3206	965	1395	1075	10606	27308	55802	6443	6277	6258	607	1807	23434	9101	2902	3093	5264	57761	3860	29994	816	5307	4010	50801	10245	6362	6723	59307	4240	8450	10599	2131	10423	1339	11072	51617	2120	8511	11264	8335	4636	6664	10057	1581	2147	1604	80896	4736	1140	3417	4922	275	9630	10133	2208	3626	7158	1500	22928	4103	4175	1295	2832	3281	8702	6018	10964	4055	7408	26528	26261	4807	10113	56603	3915	5126	10462	10892	43847	10277	6692	3801	10552	29760	1594	10492	4986	10648	369	1548	5634	5434	4053	1823	5026	5999	23543	6613	51167	5520	8527	55769	10121	26583	1496	56124	8864	10049	63826	26285	11181	1108	56132	1014	2760	843	2529	6499	8926	7846	4677	2315	610	514	6426	60506	7336	1994	3857	80324	8416	1136	1175	9235	1382	1452	5771	26278	1337	11283	8710	6524	3101	3837	3018	54802	8795	4974	6690	8357	9479	332	1965	54726	745	3691	11330	56137	5673	6279	10755	10289	5881	6567	10903	10022	11241	8615	2740	208	57055	292	2773	9540	6455	51761	10683	291	25805	26471	114	5714	9045	5778	4879	10313	23586	5479	241	2561	6007	4697	4125	56339	3675	3491	3952	25803	9330	10218	24	8348	3321	7014	9169	104	9415	8831	54704	11250	1513	2175	1264	4905	47	5332	3619	10331	6296	538	10637	27253	8664	4711	521	9976	1912	54386	64112	3293	786	4148	4082	6742	64114	719	59347	1353	1742	10025	2585	4864	6671	6773	64102	7716	11086	97	7776	10293	8260	774	9474	5602	5101	4306	6224	10810	4123	5098	4799	8653	6414	8969	8766	6714	3959	51146	10434	6047	54413	22914	10051	5210	59342	755	7976	8631	54739	5394	7545	6448	22977	23522	81833	5746	8740	11257	411	6583	9135	6370	10600	387888	10154	942	1376	10490	29978	6634	7482	10239	2802	10393	231	6102	551	4700	4720	5926	3753	6647	10206	8813	4583	220686	6231	6368	4205	924	4064	2301	4162	10446	8815	2027	4045	24148	8204	25799	27231	1366	79036	2660	7264	11160	6916	5893	3449	10669	23636	7766	7584	6586	6635	2928	27173	2193	56914	54407	9053	1183	83482	8989	8568	2747	64083	2215	2671	7818	27178	9032	8402	53616	10320	1369	8535	54	3347	10230	53405	64222	2520	88	1009	8360	10227	4825	403	8792	1629	4197	7003	9265	23414	64750	3454	8189	6626	2885	26276	9125	3106	2488	57819	2669	3567
13	57573	6712	8563	8434	55099	10309	4863	4628	80176	386678	80141	1387	55854	79572	1785	2634	8419	83548	9363	51599	6642	9333	29030	79618	401409	5810	3957	8409	6531	728	7022	11169	9638	1244	11083	54771	25953	29	5831	4087	1969	339263	2203	4358	55846	22876	91373	283761	56903	79805	90627	55205	2994	23788	4836	10233	56971	84939	80099	9600	140465	26831	84467	90806	57026	7337	57658	10129	57647	64173	9968	79679	389019	7398	1259	26002	8694	55137	9961	114819	57379	5464	11280	9985	57459	171392	29998	3475	55109	8193	6327	55814	441340	65059	51742	6894	148824	4902	1203	51109	55695	55720	10919	26279	10390	4066	84649	2359	7479	10220	388134	29842	57452	6375	56910	9683	27158	153527	4993	6631	8611	56969	8577	51322	79154	5970	23171	4094	146174	6421	200844	4704	1266	6578	144997	79924	3419	54523	8789	3326	80032	4209	79982	23416	260425	10052	39	7514	51751	51009	558	10300	51025	79823	25854	348980	55798	9859	79095	10509	353274	7184	26013	6101	10238	80381	60436	2350	55102	506	51058	5929	55055	4184	23318	8100	8600	9873	63935	2845	64777	581	8537	55365	23379	4676	374655	4200	678	116931	1517	8941	1975	57062	51560	54584	57380	51667	51661	1973	65122	8214	79163	57474	93082	79611	2302	203197	51000	23659	64782	9842	3849	2745	80168	8776	11332	93556	8711	2034	81559	2029	57447	27044	5671	207063	25781	23584	23273	10344	64130	23225	775	54504	51138	55380	20	9808	23295	59277	54414	1983	64786	93964	11152	79605	26469	468	4139	51147	3030	7247	128637	6612	25996	5571	57399	57050	10327	1981	4582	9697	55300	7634	90313	8754	3559	143384	26777	10083	613126	64761	5922	8649	51142	10949	10787	9973	246243	8519	2583	2589	57481	10923	57332	284241	9401	710	2814	126070	23277	7087	23149	5105	154467	112	5935	9423	92017	56959	283079	5097	26289	50814	55437	9935	64593	24139	9543	8851	157567	6257	80190	3750	79989	10161	10158	339984	57666	9255	5337	8073	4649	164395	23392	146059	9133	7123	23626	11112	55830	26496	167153	5745	26	347745	6513	2116	7299	23247	153277	23632	2250	55698	9117	26520	25888	55900	6568	254887	55037	80820	55973	114902	23193	10106	205564	6207	55959	6997	51780	3458	80199	1182	22987	1447	6744	207	1510	48	54708	400931	286075	3641	8607	26353	4128	5981	57586	50831	56288	29018	9955	54550	81502	10659	10665	57497	55784	1141	9904	22976	1155	10844	399921	788	340481	93986	64211	5238	11251	4115	64388	25833	143662	1617	6048	490	8634	1843	56342	55197	51574	1112	56916	6502	57240	1294	23365	222161	26258	23022	154442	7111	4640	1358	782	5225	51382	55247	8701	26045	10111	80345	10544	27101	6510	3607	64110	781	8029	3015	1950	10713	11272	57118	9867	5578	5327	11315	56924	1890	6281	8723	10193	26277	8801	1146	89	168850	54944	988	4342	57222	10229	10026	23207	1454	8528	63971	114327	401210	155060	91624	8661	3960	55287	1584	7174	10550	1675	649	5527	64332	8793	2150	642	1318	3903	50859	64393	8704	23650	26164	11279	64216	10190	8847	55666	4849	8668	89849	85479	55144	55092	5592	776	3738	23432	66008	26266	2673	5625	23404	25818	412	181	11073	6239	23619	9293	8642	29763	58497	51129	29066	2893	5204	326	90246	2886	2543	9688	51626	8892	5129	5224	5650	6660	23227	4681	7189	55573	55706	4287	2791	29984	8076	4481	5362	10885	80336	4664	7957	51293	29114	80224	2936	64858	9110	8364	283131	1289	345711	64377	7159	841	8111	25984	80895	7869	55507	8708	387535	54856	285580	8510	7402	26228	2121	474	26532	27115	3563	79857	8324	375690	79625	10646	65982	64096	9497	2953	4058	6947	7549	6715	23078	8899	79716	8745	126393	3489	55635	79846	23151	8884	79048	402282	54908	4176	3628	7262	55186	10681	80131	51188	116829	27111	928	79780	57402	29781	7274	139538	27035	1644	65094	79887	23235	10451	8509	4815	347088	4076	54674	342357	9545	9790	55264	91316	23252	3832	4928	64744	51100	9563	10427	10671	55654	284018	9665	11184	9993	84146	5150	158131	1655	1943	260436	10101	6905	3779	5724	57128	81569	201254	55585	79738	116842	55299	51241	9924	55997	159110	1018	9765	401236	741	57121	2806	9241	7439	51529	3032	8733	3880	23240	3192	55588	4294	5159	10498	55255	1545	64792	8352	84124	6468	1058	541471	10287	55723	401518	56478	1535	3141	3775	4978	256021	7718	9622	5690	3780	10891	8992	11258	200933	80742	165	11149	6588	401612	26083	9887	63929	79832	2553	56976	10135	2979	3270	50862	2569	2961	8824	221927	115098	22998	285535	10942	2571	51513	11215	23066	1179	735	10201	346606	9889	1271	8654	6921	51569	26829	168455	283537	116987	7324	57604	91543	9710	30811	1133	4783	23439	6271	54165	79672	26020	54901	5476	2837	124872	1118	25973	26257	5152	7732	22850	6938	23312	4718	344148	11094	5564	390616	4191	336	10954	1301	317781	383	22822	2532	51119	3817	8496	11122	11011	92	85458	79934	133926	3687	78998	221477	11261	1164	55534	79731	55311	5450	29107	79781	63915	4597	10735	11144	80235	419	64224	53615	79725	2015	7073	4521	64897	3208	6836	3839	9459	8976	84942	6398	26148	2289	55415	80026	2312	54363	3096	3637	2730	150465	54622	4632	2021	152578	3430	150864	4590	5193	570	146227	5191	3761	883	79895	6199	6667	9352	10243	55254	55638	79862	54542	28984	22955	51652	3275	440299	105	8330	5976	6532	80765	4500	3549	23220	408	22829	7434	55719	51112	55640	3601	26101	134353	9091	5301	50485	8912	55539	65056	51200	8867	26098	55626	9722	23604	54991	30850	7049	59335	23047	6458	9097	57099	90634	254359	27315	2307	7039	2706	6609	5973	9200	79590	23506	8546	27004	79959	26659	80004	8736	28973	5444	348094	79666	5502	55759	55717	22881	8312	56756	4969	4722	6529	8337	84851	56006	23281	27128	3487	152002	7134	4729	4329	6077	60439	60482	926	284215	60492	57238	90835	3024	6137	65125	8894	662	127703	23363	85379	80185	3447	114221	57804	10867	79587	3156	124	3992	92369	9821	57167	1429	29035	4259	4988	2483	3611	6875	9480	9782	80227	6098	22827	55760	54866	8202	2259	57569	10507	84034	7694	51527	6694	91392	7222	940	9627	685	80154	131583	5313	4360	3975	22879	57596	58489	27346	56954	57703	3937	3162	79567	351	353514	23683	11018	6337	55182	399818	9127	1854	80114	84059	51434	6863	5874	28960	441024	252839	11052	57514	901	55184	2191	56126	8322	10921	7032	23682	3664	56833	6540	51471	4285	28996	25937	1473	5066	881	79041	10636	84944	405	140688	92293	6092	7033	55532	80041	8045	1734	400793	91149	54949	154761	9354	7042	50615	28965	27071	127428	392	81618	2242	83744	51285	79691	5530	2254	58189	9693	813	54545	9770	644	6810	3360	1820	23563	64419	5308	92162	5275	92497	10392	4185	1802	2775	143188	7494	90233	83982	60386	23614	79968	2273	8343	80210	79901	57616	65117	26786	57545	84919	51701	3646	51275	10013	54972	4857	4828	8120	8764	9231	2331	1902	84986	7503	10766	2001	3216	10291	5796	6670	23418	4234	3695	56980	65083	59338	28982	58473	1809	2744	90441	9848	26517	56683	3199	5801	4669	5287	10585	1400	9847	2615	196549	375057	387915	389822	3134	219654	349035	5245	3171	5453	427	5121	4735	51379	59340	57534	1763	10999	10888	4299	26526	26222	9325	224	54811	11092	84173	11001	22932	51304	9043	57579	23421	3222	51082	26508	1435	279	153811	9519	54496	27338	483	163049	4145	2055	5576	79646	1487	9367	50508	1540	9196	7360	79829	27069	57729	2064	84833	124460	55453	51214	5424	58527	5218	6295	26247	5164	533	79798	124637	6045	10143	84148	23411	83857	3852	6923	6556	3746	10971	26191	5919	3593	57602	9148	10863	7781	9162	55165	7260	1409	55192	81493	25912	1716	55382	9521	51530	22820	27333	84433	51018	1663	9175	9739	23647	5716	635	25841	1088	9707	5373	441776	51335	26330	3950	3603	310	29007	9819	51205	8458	26039	63923	93099	57722	10381	84167	92597	4320	57188	3764	7753	9704	54438	9513	8038	204851	1437	22862	10457	57151	6189	28955	2517	80778	7547	79975	10944	57090	79133	1740	1600	22802	9882	115752	57718	90	11197	3514	4712	54847	8722	54553	9717	51686	51380	11174	282566	79819	170622	56311	4683	27042	55611	8554	10073	10614	51676	25797	29792	54778	55770	11079	171546	27233	23332	81691	10826	553168	116412	158563	55872	23526	7145	51809	26503	3340	26084	6498	11190	199	6747	51669	7764	23111	9779	4606	11178	10870	441468	57291	22919	399972	84890	9481	23327	6507	55335	26958	3223	29121	2280	5581	273	471	63941	8626	255326	23596	23545	10642	4991	2262	9475	28989	29128	1936	27019	2912	7089	93010	131	1565	79837	6016	26999	55683	26355	7097	27125	7991	51422	6708	51802	60675	23096	37	3875	6416	3659	84443	26030	9755	79810	1839	1788	51389	51192	9462	11045	9781	2186	680	23451	8826	57213	158863	2783	7259	334	80019	64789	57558	283737	51315	1997	6650	5256	6888	2879	5984	23215	57130	4043	5995	2077	2036	8452	5588	10266	8468	157285	94239	125058	30837	10412	27307	10573	25790	51765	41	3084	8934	2887	54758	23195	83992	10721	23040	9612	389177	8502	56652	4292	9058	57562	10842	838	220107	2664	84525	8187	5019	1121	60561	4245	9087	6493	51499	896	127294	55117	124565	54512	5539	9896	3672	23185	9040	29948	54823	54958	54873	29092	55667	9341	5045	3609	347853	2786	55825	55227	114884	1672	349152	23014	9015	4924	2768	90520	9526	10935	1102	7027	1478	439	170506	51537	8676	54981	9592	23469	4839	10255	10974	65264	18	22807	30011	387119	5826	6598	22797	55110	497661	78996	63035	54928	54680	7105	10745	4790	6717	3373	3652	9278	55647	26577	29097	79635	374378	148	6453	84337	7709	79803	8383	81539	726	6241	2703	55156	6659	157	4110	2009	1909	7179	58480	22905	2627	1213	3576	90317	92482	9411	8061	8856	624	55313	27324	6209	23556	55890	50515	6967	10120	6872	1041	1990	10319	114926	7699	79873	55079	2109	51744	22897	9022	5133	93233	6205	84817	6311	345	153561	80034	51228	54798	613	404744	9184	55005	5141	23286	10362	952	2691	6758	1071	4804	9636	27141	90485	55832	4331	10569	26064	11131	4158	25822	6602	54737	5817	54477	57649	51364	26291	5949	23230	9656	8226	8729	54471	3705	23351	23125	27283	84189	3948	55009	7701	55240	51074	51692	3882	4016	1830	94101	10006	25963	26152	25903	3060	7411	6433	64926	5695	7163	57198	29054	7453	80149	374864	23118	10987	79726	258	124583	2620	56659	55844	10098	27131	59351	10279	122786	2138	339229	79637	25875	30832	54537	10093	141	7376	26271	3043	23161	79083	1230	6155	29117	79758	6387	10911	79656	51442	55894	5865	1060	3590	3759	2104	90110	55796	2894	6171	10758	4221	27098	55628	2526	53831	150684	81576	150946	10003	29880	7802	54967	201626	54469	248	5608	440498	9153	3420	55800	5130	3269	2632	22924	5684	25998	6261	151195	79976	54903	8349	4869	54922	6361	285855	2830	898	3670	7391	55541	6227	79684	2969	55379	23779	55045	3595	11034	4909	26022	8743	439948	10168	5148	5335	9906	540	441964	3065	27113	2073	23334	51145	27250	10285	56547	57156	9957	285231	2592	11213	64784	9131	10743	1345	2290	9276	1123	51136	26779	23029	23767	758	6351	5902	14	53345	4761	93664	2587	29800	10898	9556	25946	2328	5630	51124	2889	3786	594	7867	80258	6746	4580	91947	10011	5213	4302	10273	3554	6158	9982	10127	27258	6936	9191	10571	1000	11222	43	9818	338328	2582	27181	79893	79783	3955	5367	25886	57466	259197	288	22974	113402	54980	119	54748	440971	5954	56923	64132	10213	90011	4438	65996	8515	54899	55039	2118	29887	23630	83931	415	8904	55023	2597	3987	1292	5441	8370	1356	5208	10782	79607	1871	10966	1153	5209	92344	23582	342926	64599	79930	60685	55664	57584	8517	64595	4830	11157	64770	8123	3912	10908	6500	784	6637	23383	146057	51015	57642	6300	1844	762	23223	80737	80829	55195	51447	10346	440441	5281	10542	6118	150572	5708	25932	93550	22803	7965	8292	54831	80039	22	7593	205	10847	440886	23307	5730	79644	8013	8636	874	2220	23505	1591	2528	10983	1677	55370	8417	25807	51726	130589	1026	5606	1390	8521	10268	55902	4674	26173	23316	10248	23178	51619	1268	1977	9788	1825	1669	3445	54913	23137	64780	1285	10957	51107	9963	6401	7335	79570	3757	55341	1959	55693	26005	55467	55200	89797	11167	79148	1874	6619	10803	55620	255926	148490	6383	4092	8621	22985	3337	7059	55816	55107	5119	56907	55930	4861	9253	140467	9246	400400	80079	200162	8139	80045	9646	79664	2658	55321	8778	9686	6309	10621	57325	56901	26539	54897	646	11057	22874	25862	8530	5322	55207	84033	28513	10282	4005	8491	138948	221935	23786	55600	114915	8999	29919	25873	10235	55357	80204	10251	8342	64218	6407	7993	79845	25800	5885	26253	83394	33	4351	5654	6990	5619	6235	64121	2013	26069	79948	170680	152719	4899	10054	23172	2905	51400	5612	51725	90141	26015	6519	79904	717	2817	147949	123872	5436	2249	57704	51298	25778	1605	50652	6373	6299	1945	969	56957	9075	23536	54329	4207	4089	1501	4808	55907	549	80156	79966	27161	112479	51655	56978	388279	25895	8532	64106	64151	27086	3930	9049	946	114218	8828	93594	55561	55100	1361	286042	7020	6737	23601	5079	55328	10302	3773	51186	5025	79613	1397	3678	283768	51071	24141	50640	51061	8539	6051	10317	23576	7852	5063	7535	8602	8817	29844	8808	55125	23308	2304	3846	64801	6571	221416	152804	23284	63891	2804	4990	30827	85413	57126	10947	26784	3827	4589	5157	2992	2639	4942	55350	91355	29109	57476	22852	55763	26664	54769	114784	163	3898	1106	4070	51257	2731	10772	8838	30814	8022	57631	152992	51567	57644	2770	7478	29931	3859	7288	6165	7775	51747	25970	1572	55911	7511	148808	11105	886	51068	4733	2835	1329	51373	3728	60592	7410	5562	3568	11267	283316	54825	320	55015	3777	55504	6273	9141	5663	6561	80314	811	3756	55806	223082	57654	819	3680	51507	10085	9926	133418	5095	23108	26105	131601	8087	7469	23301	4781	4716	7520	24137	2166	3091	1378	57113	79670	116985	1054	27292	8354	3797	161742	23249	200008	9938	10397	7389	2495	7579	3052	284071	80084	79736	4179	5481	5899	10628	9663	79786	7267	2050	54106	64895	22888	3815	441109	1311	284649	1787	11081	56943	54760	7417	22883	5110	701	3710	6251	9365	441108	3630	55139	7176	51250	1650	51114	51181	6999	116151	84837	2539	10046	64327	2779	57673	23242	29942	2139	5573	768	201252	55460	1636	2491	130074	199870	7730	10314	4976	338	51439	576	761	5478	9793	79699	55257	1775	140612	1415	84190	2334	2530	54206	118491	23347	80863	1512	2956	64236	9439	84256	55789	10678	29968	80095	328	53349	10732	9568	6144	10241	7525	117532	4014	83543	4803	23060	84952	56928	5003	733	51654	6249	54884	11096	8425	5001	4947	11132	9605	3263	23367	84672	9833	1234	23649	7368	4108	22993	83483	23456	28991	10961	80024	1687	7404	22843	1188	3142	149111	7455	7138	23031	221191	54805	7293	81030	163081	5008	92999	54936	51056	11274	64746	29003	140890	23406	23760	83604	379034	440312	283461	79767	1657	3009	80347	54552	8484	2717	10692	51268	283859	26280	4659	771	148223	5697	401	283070	221908	186	26519	8706	6696	84223	6940	3000	55739	6729	7512	6558	5260	1586	51317	7918	1456	7471	51248	83402	2060	23004	286073	3561	91181	64856	257044	29087	8195	10699	84179	2904	25917	23244	10940	11075	22904	3643	2346	5325	2195	55754	5546	10591	29980	6329	2555	57696	3718	29074	27243	57495	2475	79885	3834	55171	57105	23155	9737	29079	4084	219557	963	117852	57862	10199	4931	56605	23254	6340	55633	389012	115399	5627	23474	8798	22929	5957	55262	2697	7941	6423	51093	64860	64320	26226	5451	54854	79825	23352	9403	65258	83695	55509	64375	6778	2123	51291	11234	9547	9991	388685	10071	23237	22824	65980	96764	5594	64146	2675	8266	54808	11311	10673	22930	11186	1287	55729	80232	58495	55656	4650	55068	84340	27090	84888	83719	26056	7153	22900	84129	283	5860	27033	115123	54578	149775	79033	55285	10559	63928	7040	9868	51409	7480	9318	79718	55269	57096	55616	864	286410	9669	90843	7638	23075	442170	4817	4745	4143	22861	5837	79946	54785	26339	26232	27249	5862	64090	51458	8761	58533	4068	6002	1768	23519	6429	55471	58525	57600	8309	79951	6781	91653	1021	64167	5094	6595	55823	4212	201475	934	55088	9420	6451	285313	5990	203069	64417	4821	948	8239	51170	8361	9768	6827	253970	10520	27318	226	4296	63894	4982	7473	1145	23671	9381	3229	8209	6749	51084	26524	4794	10657	79693	152007	10461	339416	6505	3697	1999	22895	53838	80103	57590	3632	9678	51306	6953	5969	6082	6812	23261	2046	64843	8682	91522	54494	23270	79101	192666	6302	11253	80303	8858	10203	6604	4232	9517	64506	55002	950	1445	9508	8481	3429	1992	3073	57231	1466	10466	4248	9824	57609	441203	778	4534	27341	10383	55643	10096	5166	81614	25977	10297	4168	6297	3744	151188	79820	8906	80254	1607	9143	140460	10369	25920	400574	146050	8036	10438	2617	27092	579	51203	3301	4701	8220	9369	26298	90874	54970	4317	26037	5863	1628	9173	3219	6011	8161	51212	256987	29119	9586	220906	51348	4154	3212	914	54974	1439	26273	9702	3654	11108	404037	55530	1407	26072	496	219928	2829	60467	5170	25940	115290	7738	2987	84893	4855	10525	221786	55239	57560	54555	84448	6117	5788	5917	694	9812	5426	5371	140735	3148	3788	2244	9503	7201	7064	64753	9220	55757	57191	4327	50810	9487	6079	23045	55879	51255	8320	3201	3257	11064	116448	83892	6572	50617	60490	54458	5303	55749	54965	7306	3621	10257	79364	9442	6182	22953	158314	7430	4041	7047	672	8575	10485	51043	152118	4257	51283	3689	54108	407975	5858	54742	54464	1746	7224	89894	55190	3356	4300	94030	25907	92421	2275	90427	55680	89870	388815	26047	5532	10663	10062	9249	23033	5925	10060	7257	56952	10869	3480	57103	27146	6925	10379	8914	57111	8725	664	55897	5639	25784	84102	8738	6920	23168	1420	29906	3437	55272	9095	6314	2875	5819	7979	651	176	4660	94134	51091	66002	80112	2810	440863	9468	58487	5273	6542	80043	28994	51150	6135	1200	1757	64400	4193	8406	51310	23408	1413	22859	2107	7326	27321	7539	3453	1856	1491	90417	1804	394	2357	1371	5068	22868	9129	55219	57595	2645	1519	440708	145786	51490	9348	54510	441868	1236	11016	63930	10865	55201	80017	5493	29951	23062	26235	284217	1815	7037	51350	57282	80212	118433	1005	3662	57519	64768	4130	10690	215	285590	687	79816	9610	9229	5509	29110	80070	5692	5872	55279	826	79866	3990	10549	5265	79633	57684	7030	9389	57097	10069	340024	2653	2548	5883	9410	158219	60684	5356	2625	10001	3400	4090	257103	5143	255520	16	51366	8428	80215	921	57521	2880	55003	10930	994	29993	5360	29923	145389	124454	6847	56062	2140	2788	1523	64798	5613	8972	6405	3578	22950	128553	60485	7763	84549	6546	81537	84263	374	79158	1306	378938	429	9578	80000	219699	55705	55007	440786	51226	55081	9620	9535	1962	4594	64061	10917	94241	9026	489	9745	1392	1080	4724	26242	55298	23205	132625	9120	622	81876	6653	23554	970	51330	84820	2256	9699	5718	10639	5768	2057	64072	9594	23176	23127	92104	10567	8314	93380	5089	2563	7348	51271	29941	402055	56937	23140	6861	254531	80124	79704	270	56829	6870	25914	64108	6517	26150	2840	1602	5037	57172	50805	55425	115207	29126	9673	5139	440533	80174	9727	1399	5341	79639	7626	55072	25814	22845	26960	26504	103	5641	8228	55602	8875	51678	53637	79188	10473	4528	26492	6039	4891	8689	5411	283345	26251	3363	2534	5525	6772	6173	5500	64397	1749	23428	2128	400084	11202	25949	10813	51333	56930	57158	114044	8315	55892	23163	441149	7905	10298	7783	25901	7755	51804	28778	27430	26575	29099	63901	2737	7103	29895	5514	5728	286343	50944	11188	57186	5962	256646	8407	1385	58505	9020	5168	51360	55146	26120	58510	1837	91828	143	9238	7384	29882	149692	2323	8638	6157	51602	80740	23116	2822	3049	57622	9654	55238	9949	51444	7703	65243	7374	2914	84185	1211	51054	8548	10564	23086	836	261734	7559	25829	3068	6767	29011	60673	56731	140803	22933	9719	92737	63874	28232	51076	9104	54508	55160	5906	7448	8504	64422	51343	54776	9915	57181	10125	26127	343	8445	3910	6230	56261	79751	54987	54993	92259	5738	26297	9262	23528	25929	23024	51684	4685	80317	26651	9880	91409	54964	10980	84307	163786	60672	2896	10723	60526	127281	27229	9777	9013	4884	54715	7079	388403	23389	7072	79860	138724	3980	28970	23495	57211	26175	246315	390426	64839	10686	58503	57219	56474	53827	345499	57552	55791	721	3482	23370	54756	30062	64802	199725	669	420	79029	54734	5682	11334	8412	63943	1137	79906	23498	64282	121512	51126	80097	6356	8552	441052	3381	54461	10634	79088	10989	55870	55367	7317	5721	55093	5732	79778	6288	1475	10406	22948	7690	83852	2968	56681	9681	158586	7291	1192	3017	57614	2975	6734	10038	90993	4691	55333	6618	1846	23510	9064	4832	133	11047	2515	5017	56	10776	10171	3977	23217	54875	6623	4282	7567	9371	51497	23017	54910	6819	5966	84966	4038	29889	57799	7988	29901	54956	2151	3038	30845	8843	26762	10612	6472	56650	83636	22800	1761	27240	79957	9894	6856	8674	2662	7332	221814	84328	11342	90673	2861	114882	23503	1719	375035	8790	127933	58157	51776	7529	80183	56606	65986	50855	71	57700	89845	55283	25802	9666	81669	6535	63827	57406	11276	26263	256306	29089	64376	463	517	51078	54852	5887	11170	196441	8379	1363	80134	6691	117246	1109	6787	2067	23409	8929	23233	54796	10717	51246	4171	54886	7712	79694	23255	55937	55631	79884	8473	29767	56849	65008	57542	257152	55957	22995	3906	23480	9633	388662	8646	4671	6527	5073	253725	27241	79729	5880	56165	401152	55325	50832	9760	5598	27106	22870	25809	387338	285	9470	64430	55014	2194	3092	6425	54948	1135	63951	159963	64854	403323	6726	3836	57494	2114	22915	9908	84539	55702	22902	84532	80221	27352	5930	1396	387751	1760	391	2033	11336	10058	10963	8796	27246	2676	8455	2907	5596	123879	1375	8581	4097	10675	65057	10495	25771	8273	11254	80341	4323	9628	30851	221300	6688	11343	1653	57706	26225	9312	55650	54511	8085	84947	283677	340390	8540	23741	10553	7481	55065	85461	2958	23169	55669	60529	64863	8328	3036	219285	4137	7405	283174	8325	143570	6385	22927	875	9990	283981	79621	55267	1580	2146	9077	57549	57555	51491	55244	11320	5544	8909	116449	23746	54934	54900	5742	283578	81607	29989	8284	57801	4811	23072	3004	64942	6867	3676	3939	23593	29070	23250	23548	168433	25775	64324	161198	9066	26529	51	8505	79858	1822	7533	56270	1033	6693	7093	2736	57608	10626	10246	116496	1539	9939	9122	29937	27288	153339	6702	366	80230	92906	9351	54905	11103	5358	5621	10950	56623	6196	6821	6440	55260	6754	4515	10460	57228	8463	6770	26495	26740	121536	51296	6563	10557	23133	4779	10139	5457	2316	2218	1743	10895	6832	4770	54986	6555	114088	85015	5898	440380	27091	83439	56850	9274	92714	1414	4504	7443	666	8650	8880	26059	27012	55537	22909	7546	57226	4938	162998	6125	53394	80206	64759	1601	23303	323	55676	6904	26855	54738	9443	5292	22885	8785	80332	187	60681	56896	55847	353376	27006	54727	157922	57646	9753	212	6909	51504	79091	3384	9921	51657	57125	6934	9228	5108	201562	1305	961	51542	26077	2686	10371	339457	129787	5365	8802	56255	85415	4916	5093	8870	26803	149076	9951	55472	10733	23435	6900	4940	57468	80165	477	6591	27152	10105	26184	23484	8973	23400	284422	3416	9635	55801	55662	766	23462	29958	10178	1579	134187	6536	25831	90293	400685	11231	29103	2833	64772	8356	3914	7265	9456	3692	8065	5770	5406	3726	55315	51465	51115	54838	10815	27075	79939	78993	28511	9603	342035	387	7156	6663	8836	80093	257	9416	25966	55251	951	58492	4750	2200	7857	56987	64241	54828	9469	7580	79628	22990	57636	8310	539	80023	5569	2847	23036	26074	55842	25957	55366	3339	6347	286260	285359	2865	11055	79973	4617	85441	2642	2354	5867	130951	4714	3479	64089	5494	6871	339855	175	8933	1421	54888	4033	79911	25850	55343	3021	8340	80262	64002	55677	64412	55608	2670	8569	23328	5100	133121	3848	26018	5274	2972	648	6617	6627	285658	51759	9056	4973	8522	1589	9744	1059	2683	54205	11284	80196	55858	8603	55150	10615	57599	7057	55042	90120	9980	2019	23016	361	9989	202	81545	84629	221061	8542	388388	1984	9648	5558	56997	307	51634	6229	8630	5836	26003	51555	1463	154	5320	50624	5699	221120	2801	22947	6730	57577	55198	51460	9611	10078	8863	1029	83637	3062	11165	57659	79827	3292	3455	64924	554	55273	5894	552	286336	3766	57699	11161	26476	5676	64601	23637	56915	399876	8557	55177	51727	79929	51755	7643	6580	8819	1350	23476	441383	10589	7739	1240	2815	10749	26610	55788	25776	10155	80270	7568	284800	817	26998	10913	64208	91050	253782	89884	84856	22911	55051	51011	116519	10234	79918	7518	79676	4719	8534	79582	673	10668	153346	4204	80194	51191	11037	26189	54602	1947	9965	1347	25	3350	1504	8812	11228	57795	79589	7850	401577	5469	84127	89795	79905	56034	83640	10445	129531	9877	3932	6654	117153	1730	80173	3623	54939	1316	29000	55105	10023	8560	4163	6259	51752	6992	440418	79705	6878	5813	1642	6839	3712	4622	23145	892	23197	29933	6363	546	92140	11099	537	6636	11156	10761	64398	51645	55043	9002	284591	55554	55128	9801	4072	1833	3298	23336	25813	221895	51135	51279	9070	3566	64710	529	51026	3556	112970	165055	51065	171023	987	51259	57485	25870	7544	5635	10469	51441	80279	4122	4314	84283	10224	26211	5959	23530	55049	26541	10795	51130	27183	7292	4900	401317	66036	5125	247	59067	1340	390035	8844	4739	2119	7592	57115	147	79608	1142	5211	202018	10791	5267	4708	1291	29970	51430	5584	93517	55765	64752	64115	5551	5346	1052	25992	23361	27330	10780	10906	5471	974	53340	59341	2629	8368	9427	440872	26872	6278	636	11247	10437	5799	27202	55506	54530	117	57504	83658	29802	2207	401434	3754	378820	5283	29944	9407	55510	5460	79642	57336	54539	8290	8658	4586	7572	55387	2172	79649	126208	10394	27300	10126	91445	7577	26747	6646	118429	79870	5229	5333	10205	6620	27434	138241	56964	23705	2178	8050	84937	290	8294	79960	712	10312	5706	6339	2560	9861	8637	283788	51252	5764	22983	10330	10295	55276	8131	8480	2593	10540	53371	8943	2920	10608	6305	23142	57582	81553	2038	9258	81602	440107	56945	27252	374462	6238	3110	8614	54920	79853	2332	4644	56130	387830	51105	84659	64581	1024	51571	9900	2867	57217	8269	10333	13	3953	7942	9811	115106	1514	440703	1647	597	9844	400236	57826	144874	55075	400948	6603	8834	25884	4867	7013	55303	242	54520	11116	32	443	5611	284611	66004	145945	51327	51406	5252	10040	23493	10407	23615	6721	55876	6854	144363	26507	846	80121	7080	55779	7311	90594	3484	442092	26994	8550	9113	441235	152519	2161	6445	79652	55131	84870	7114	1303	51666	23539	25855	5950	54740	7432	15	29935	10994	22890	9671	1506	7141	4026	63982	140453	26049	160418	27121	6522	64922	23620	859	4284	8578	10934	4507	79746	2890	25825	9677	23026	135	221362	3344	9597	4687	64318	6489	56656	51805	114793	2674	203228	1131	1876	1759	55929	199704	7916	9489	51359	8208	26095	6430	54754	3026	1528	23154	79027	51301	11129	6456	3064	509	3708	1015	51174	7450	57472	11041	114569	55339	403313	151963	283824	6910	84324	8601	3597	79631	56947	9378	6941	1040	23381	51096	54877	30833	2182	282973	81704	5988	152	22875	25794	10939	2931	1419	862	10617	341	51233	6232	3586	55148	152100	2189	27023	23331	2287	22795	10521	56834	57093	54891	10479	10400	54953	25906	51495	55521	9344	4824	57690	51643	60401	309	8672	54429	338440	55701	29851	79908	55320	7485	168374	9404	10351	824	6369	374286	29124	79723	55305	23263	79868	4747	53373	11313	4214	3945	90639	51426	23101	6615	56648	51163	54870	6496	84790	57523	3570	57697	29041	9083	2296	1811	5427	94	9975	57714	10000	2863	2668	8404	6474	8945	23081	10527	80059	79877	23321	10007	92070	25885	9537	346329	1352	84689	1621	53919	93663	5145	9236	7681	7516	109	10752	55220	91948	11140	9214	91300	118460	79772	2651	29057	7476	2764	10087	259232	64105	23344	54443	2797	10184	5869	54661	4800	3682	55670	4593	7320	5049	27254	286148	51198	58516	7840	23764	64420	30816	8639	57461	440535	26118	65997	2072	80055	8590	9189	3507	11097	9311	5733	23366	54482	10846	56993	5805	7553	5790	5330	65268	29905	401196	4835	7464	84135	221178	122704	6829	2100	1006	7025	27294	996	79940	8632	3656	1840	2069	134728	50489	9024	284187	372	27087	60370	27302	57109	7351	11316	5137	1160	10021	9453	869	134541	5886	55737	55296	49854	4114	25994	197131	57127	5134	8986	26275	112399	84188	54915	7542	54476	7390	29997	991	63905	28972	114791	9107	4773	9446	8507	51168	3535	2348	23211	2246	53905	476	1198	64699	51225	29925	8648	23114	7566	6146	88523	7705	2854	55317	6122	7140	26689	1781	51362	7109	2157	80145	55922	575	28969	9912	5523	10809	6549	4886	54815	7126	9721	57611	55179	10741	23629	9570	85320	1777	5910	10566	354	26240	89941	10915	55236	57477	10622	54557	7165	116068	51125	7761	4225	79838	2734	10857	29048	11065	26750	23355	50613	1850	9588	8218	222068	10396	1964	55025	3396	1004	6574	8898	57589	25864	1013	8853	23201	316	79576	1806	93587	4013	9392	7369	1370	55113	80110	63977	4809	400954	2649	51270	150271	9733	9829	50632	51005	23553	55815	53632	79981	6899	9758	6263	91754	91689	4254	5437	26115	64901	7188	63920	84926	10365	54923	65080	795	79020	55022	4853	79891	55855	944	116828	5304	1113	26301	957	3996	28954	4543	10959	54211	220441	51049	314	26343	1796	54862	3385	6248	2998	5921	2058	23732	79990	254439	5859	9553	5534	7372	5317	28992	23546	22866	91768	5878	2005	2828	7226	89857	389421	23368	23512	5879	440669	51263	5507	1960	28964	8303	29883	55743	80308	4753	84909	54676	9204	143503	11009	1027	56257	30000	79913	57057	1953	23174	115584	10982	5983	50853	57551	7011	9854	54433	90957	79682	9885	905	3308	9093	23608	56242	6400	27037	28999	302	6732	9839	348262	55593	133874	10067	8438	11019	8996	6000	23181	50856	51533	387890	1468	3184	64708	10695	55734	8573	22853	10536	9328	7008	1906	6132	9245	54840	3235	57237	5052	5430	23646	8787	4435	2327	3569	3189	445815	221960	57455	7286	9172	54465	6152	93622	54977	51699	705	10534	55358	6291	29953	54869	83759	4763	50865	5786	80126	8678	1432	8930	10385	58530	64064	9465	923	51209	284561	8739	2051	92565	25769	4968	5382	8034	51690	285282	80072	79831	51616	7343	6887	80188	90025	51716	9358	400590	400050	55699	317762	127435	55568	6093	2742	10017	5528	10875	656	80025	23769	26063	147808	2921	4726	285440	435	10519	23399	10652	3195	9321	1482	51593	885	1412	54541	5075	228	3783	7772	829	57593	10824	80159	55000	26024	1521	50809	5029	5420	55837	79706	9047	117583	1082	26269	79712	64409	9179	85013	55327	26035	3175	10514	3604	3081	4792	3099	27349	57538	6751	3760	51475	55351	4152	25974	9945	63970	64841	11022	5407	22949	7757	54517	4246	84163	7386	10148	51393	9577	51308	7036	57528	5518	10270	11201	6608	25925	113277	6185	4233	51522	57147	4238	55217	9529	51155	57628	26136	123775	54346	2916	60468	9421	23394	1544	390299	1616	4694	79584	27342	482	8237	7429	10454	23043	28986	28977	6783	1047	3856	10263	79137	55188	55766	8877	10482	51621	79979	3228	5996	2981	1124	2618	56890	8317	80217	10010	5618	7490	154796	55095	59344	4951	51289	282775	54453	9507	55753	5161	7328	5822	1729	6674	9641	3202	8453	6550	356	29039	51184	441151	3897	4325	91775	9751	389831	2040	2678	27299	26255	51608	5979	8350	1050	9712	51110	54491	7290	4054	6928	9937	81567	26053	1031	22887	253190	8882	5623	55172	10328	11319	10411	8242	140738	55233	634	389271	5455	27332	23293	317649	26338	2551	266727	120892	3324	3741	5577	8822	81689	23542	325	7263	23589	5198	56852	1233	140679	55363	60680	211	2831	64098	144132	6188	387590	3315	4946	55916	59269	84747	25758	65259	114781	3207	10081	6649	23199	492304	966	7023	2314	65012	253981	55011	80208	218	5918	57606	6902	56005	440193	79958	256949	5261	55175	85376	2567	5473	10244	4321	84343	29916	10274	9219	53841	9692	55253	79969	9100	51390	8487	2188	1778	10181	2339	55750	80867	9124	6865	5986	10254	10603	1278	2901	29105	1381	57679	23623	23348	387032	80343	90933	3735	80109	3732	4921	83692	84677	586	410	7920	57232	8763	92400	6286	1185	64859	4637	57117	22801	54437	92080	1741	58490	55821	57670	1130	26099	25989	2330	199223	11143	480	6169	107	87	79118	79690	3796	23516	29046	221	4486	151146	85417	55250	23245	50486	417	7172	57828	7056	8975	63876	4547	440145	9413	145678	23464	29064	5912	2952	51052	10267	56918	9491	8879	1440	51117	148479	381	80100	80021	5020	1814	5896	26260	441104	2966	54620	51705	256369	5694	55660	7424	4330	10893	283820	51762	773	11014	343071	3448	7133	54360	8842	6136	5091	27122	11136	7441	80163	51526	10943	23358	6776	10991	55245	7162	56985	5271	388789	8395	1911	54787	2199	9256	29995	56853	8358	5004	6352	54957	6585	3002	55281	22828	6710	8692	4173	22925	6427	54932	51166	28514	3010	3690	23446	4286	744	10449	51435	153688	144501	7068	91319	91010	57000	287	4914	85236	92558	55840	57162	3908	3858	55692	57624	8927	515	81557	51244	10555	11278	2996	1107	10124	3838	29761	9266	22997	55768	6614	58528	7301	5652	55323	254251	9515	55355	11331	3831	54626	2192	55571	57492	91833	55836	56913	333	1995	440283	5972	64852	6525	29113	90506	29799	80339	10650	284739	80028	80833	285704	25961	50717	11282	162967	11035	54801	29072	26086	51702	26050	1582	9496	25852	9284	80222	2842	55289	2900	51562	11182	64374	79882	9644	2695	400763	439993	1238	10661	55652	91942	1793	26223	55659	7157	5027	203274	23635	6491	1937	57556	5542	5154	182	284723	10493	83715	10056	10043	10768	23070	815	3486	81565	51087	55063	167	9631	11238	57224	26284	63931	5743	6442	55612	79714	11341	55716	5933	26090	9314	11329	27350	1174	10965	393	63027	90135	6482	5892	9051	658	22847	58190	274	10463	1508	54821	56604	1128	10551	9324	5297	7407	23676	8718	63898	8323	4074	8916	5586	4056	6835	3965	55265	5127	250	55793	158402	6019	29075	9923	22794	53	1373	8893	11154	2925	84125	51236	5329	5591	7284	50861	5905	7581	25980	8526	51663	51073	84823	3313	1824	54345	83699	10647	23229	54850	26123	3916	23390	10015	9986	6514	55545	6376	64592	23053	90167	113419	53981	143279	9183	56181	57732	79165	4124	26190	80069	80035	4985	23275	10818	2986	26130	54332	51336	26249	3558	9425	3294	23271	51028	9079	64101	1184	257068	9085	8295	6046	51573	9857	5603	58512	8618	8829	8756	55031	64111	8994	9902	5047	2869	10050	10435	23395	9473	128387	7555	23213	10488	939	6511	57509	53342	80011	55103	23657	2010	6170	440585	30009	51023	9767	1537	894	51334	1298	3425	51133	284615	140	64847	27185	11249	22913	64763	4950	140843	7468	5393	754	23338	374868	55361	22978	55435	23640	4147	255104	6223	4355	6713	23523	8467	10226	64135	54744	79987	55390	90768	10747	9653	7122	51760	9185	57720	2176	9689	10928	51148	91252	10978	3418	10904	598	8498	3547	64787	3490	240	2209	230	115	9400	10103	11030	2319	1072	9994	55786	9846	6035	1394	134553	90393	8872	25859	4878	57580	7570	11217	10786	27436	29979	7597	10207	5889	55018	2562	3094	8900	201965	24140	9742	9813	51720	9870	84458	1783	4642	57088	80243	4126	9541	3800	5090	25804	6538	26538	79962	8988	8839	10682	54103	219527	4584	54629	1036	24147	10116	2065	79603	79659	4150	23158	8832	4696	4634	1196	9331	7050	239	10807	79727	8625	55331	269	363	388509	60558	4140	10281	25806	80132	55073	11244	29062	2873	9046	91156	196993	79944	80018	8663	55904	57661	1798	64093	283450	151011	23562	522	55203	284058	25890	388228	2017	6917	10219	338645	8565	220112	54834	55604	57242	140901	29956	2661	10188	83667	3841	55679	8748	440550	23774	8605	55345	54014	5496	8567	49856	56904	9031	6794	146956	9863	158427	8816	9054	10321	81501	55034	54780	140707	6138	7006	9967	8559	23165	26287	51514	51557	56975	64747	94039	23415	54893	54764	93974	23433	55375	8804	54664	3861	11163	91975	5649	25938	149420	64221	10307	57597	6566	11127	6907	55118	6625	55211	347689	114880	80822	10443	6582	9134	4008	51729	2826	29002	9637	80256	51559	6648	83549	159013	2132	8078	23091	79595	55971	10343	3751	80066	550	91137	10500	23532	23729	10076	79669	6677	80201	57571	57463	51585	1736	958	160335	92211	3299	10311	10236	1978	10153	83442	79922	10231	10477	55819	79155	8512	7280	54729	2026	9826	8536	152189	8887	400046	793	3674	84144	79072	51473	284266	23190	3625	9360	54503	10164	25959	4728	25792	3329	4161	6103	5939	79568	9626	144108	84687	1949	55565	79802	5927	9616	80049	152579	9270	55889	55422	26011	799	148254	925	5657	283652	3357	1955	27159	80152	63933	8985	95681	51294	6633	5866	94059	7871	8448	2784	49860	54663	3791	331	5516	358	26206	2746	3606	79848	6596	26153	5645	2070	10841	90865	6843	27236	4112	158584	9910	4336	400073	27179	1312	7707	8665	7873	5293	64129	114818	7253	7100	56995	84182	1263	10486	26354	51196	9590	10210	3811	7107	401504	7462	148696	572	3762	3984	4159	23417	28957	7029	9082	2549	5947	10005	8924	6564	79841	56977	51063	9891	7275	1472	3684	80053	22944	79770	116443	23423	2622	55225	201266	65992	2799	8092	29014	55154	29964	5601	284695	51493	348	57479	148979	58500	10953	55180	51172	993	7353	4496	627	1308	55310	284297	51365	54881	6204	6844	399563	387263	5792	114885	79080	4826	9970	10848	3083	51059	11236	1842	8741	80161	64284	9658	11067	59271	9060	23304	140823	3881	23038	9451	10420	5318	10584	9362	54467	4223	23011	5031	5147	10095	26154	752	10409	2899	377711	56301	3045	57506	9136	379	9572	28990	54961	80868	10360	9448	1894	81570	535	683	58509	57731	2260	1215	64799	10166	3886	22981	26996	765	5937	5033	23581	312	2521	29903	56999	7804	7167	1002	29100	23112	6187	4837	55111	6391	7508	10873	91404	259230	80306	3398	567	80143	54849	6120	4925	55319	261726	283075	4897	8170	254048	10474	2079	2974	50999	55920	56899	25945	800	9338	79833	57092	8732	23467	1365	3613	10491	10726	25843	51421	7083	7128	8727	26579	57626	51103	54813	3399	2844	6804	3575	5230	10620	22835	63968	81796	5775	7075	3159	1062	79023	7392	3169	51202	7381	139231	27239	10561	6476	10403	445	55777	57532	9675	9919	56888	80013	81606	3866	11172	4741	8544	26093	3781	9898	57710	64080	7099	4603	6284	718	6520	4689	7678	57215	11176	868	222484	441094	10538	5189	2035	55614	197	339287	55062	54942	5187	60678	8576	54752	51807	55278	84962	23508	113263	221749	80128	3028	26040	1111	8500	23209	93429	51735	3249	117178	57175	151050	4608	90187	81671	10936	23759	6853	27245	57620	25827	9728	51606	58986	50487	5686	11043	1690	10645	8940	94104	8224	617	8840	54529	10850	57169	6932	5244	8470	2918	7515	7727	5704	91647	54836	6447	9823	81628	8775	23192	6435	54997	2537	2267	23594	79808	56949	340281	51313	72	26470	56940	54951	3371	23028	7812	64232	2781	23167	64429	8479	84060	9376	10196	286354	91147	53820	51428	79875	65010	2257	57404	9696	3973	2444	8623	725	3921	4088	81532	203107	55280	55337	22937	90592	10440	5348	5754	85329	4048	54532	5429	201294	79792	9170	57409	26515	26147	1326	6402	22849	23265	3714	10175	23567	9038	2637	373156	11219	6234	6509	57692	23551	8939	51714	64794	56934	29122	150	79657	51098	245	30835	7203	23087	80037	56654	5498	83403	9308	4994	55133	9111	55069	79745	5311	5083	34	91782	388951	10141	57530	1410	2693	8495	10518	1434	115110	1045	79898	7531	11145	359845	55839	84466	9435	23269	8365	1069	63916	368	5998	441207	6293	26033	80352	221395	23139	26238	4705	611	1849	204962	79159	4680	492	2271	3225	9212	58475	26775	93589	29115	9177	9706	51231	3071	57089	1939	10512	5054	51277	91531	56001	5784	9356	283927	51433	10750	57689	3636	60494	80186	10666	1281	79701	3214	401149	55512	152330	51320	79955	83855	50807	6307	1603	54498	389129	5833	54926	85463	53587	2049	23130	4241	54543	10800	57512	5422	5239	5794	57182	390595	4881	222658	5782	94015	55909	64066	10452	80047	6809	54707	747	159	10677	64407	196385	1633	10367	1942	1427	55291	339479	9701	4217	1017	2042	5375	3748	27344	148362	9816	84923	9500	162	433	9073	6095	255480	25836	152485	5396	51377	9805	11314	51329	1401	7221	4297	25927	5163	902	4289	64410	827	266	57149	441778	8697	57235	79801	23431	7297	4440	2892	58484	155036	6950	2983	6665	145873	27068	440361	9947	64123	5711	51207	910	2701	4601	8690	55732	389722	10261	57142	28988	23041	2309	54455	7341	80853	79999	55861	80178	57511	55501	83938	339803	57153	2558	6885	55223	10253	10499	401105	54535	4851	5923	114625	10276	57140	283401	25972	84861	57540	54792	9146	1497	4236	25787	10465	4615	6789	398	26231	7325	3934	7358	57823	7692	3267	79586	51303	2647	91752	115749	60626	190	9775	56252	63892	1808	822	140685	1739	79983	9929	9524	79689	10587	3177	9194	55168	10610	11017	26341	1665	23541	128272	5446	51524	83734	2252	113251	23065	93273	9618	8720	9326	6461	9398	79993	79053	85403	114805	10861	89890	6779	2053	26102	23094	7043	63925	8896	53630	55657	172	4904	9735	29920	5993	9690	6332	55577	8911	5431	223	54474	10152	26953	1043	4999	6014	28952	23152	1852	284697	7737	5470	22865	2248	10242	79915	4957	60412	5306	1417	216	57107	7932	3351	5116	10523	1951	3600	51287	2766	5326	255877	79942	9464	5526	54879	7135	3661	10693	81849	1794	10605	51156	676	3191	51454	81619	26780	85360	9567	51703	9530	6877	28962	27089	54435	4312	55745	9202	64343	80005	27010	25788	55853	123	27039	25904	51265	11077	9210	79680	5828	55210	2294	113612	80709	56245	9391	839	10926	166968	29090	79004	5175	401081	27296	55231	284367	29999	56259	1829	3698	5803	54522	5876	92291	79674	3150	4487	4678	3164	2729	57037	5575	9749	9551	11212	222236	6897	3304	2487	57574	27309	3188	93624	7322	80310	10481	9581	255252	79574	10882	1801	57104	3074	55226	81846	1178	56243	92196	57019	6459	6862	55731	57863	7004	4361	84058	5521	5499	10097	29106	84859	9736	7862	1630	51474	23102	389136	3185	4340	11345	11015	148936	3936	10376	350	6541	58526	11051	9834	25936	6233	1810	64127	81617	10633	311	4537	80042	54971	9208	8850	825	171568	219749	51596	3431	30849	6003	495	29899	91977	9126	51538	26070	1816	5174	9399	50628	5067	149837	26986	79902	84077	3824	3574	2976	80349	84914	10526	3421	5531	439987	55859	27072	2002	4591	58488	5873	1068	2088	8344	57685	9617	29922	2134	375010	81561	9440	51206	10380	5309	2045	10611	84266	686	5310	3149	8735	23048	943	8493	64427	4258	253558	55758	57189	4709	7098	90637	25909	79909	2705	55520	690	56757	5825	23397	57533	55209	10691	7419	57338	79667	8321	127406	29886	152286	79956	6076	84115	125144	5780	23157	10586	8993	145474	115019	50616	4144	26234	3627	93210	23603	131965	286053	7466	55718	5443	5536	80313	573	203068	22880	27147	51397	2710	1084	283970	5324	83605	638	56265	23362	64844	51222	2937	79660	661	79132	3157	83860	57060	85364	2719	85378	2690	80218	23105	26046	4046	51195	29036	149832	89910	8128	200916	6676	4328	6837	6709	6097	91452	9762	6780	8913	55906	54935	84132	79865	91544	56967	1991	8369	5475	26525	9467	54859	10866	79917	55527	10447	93190	652	8683	9598	10368	7745	3851	9197	55629	10144	844	27130	84920	4552	407738	272	55230	9583	79874	79828	51213	30820	9705	6010	64147	23479	7750	23429	157680	3787	3562	1627	54468	1019	6274	55193	4953	5342	142940	55508	27334	6044	23544	8028	9149	27345	10656	3638	64432	2081	11061	8462	1855	9223	432	57524	84867	79797	142893	84098	5349	5713	10256	257177	55224	148423	221692	5217	708	11146	1656	23648	856	166979	9217	191	3211	4613	51642	64163	3612	259291	262	1944	9694	5165	80777	10458	25766	79692	64418	55020	25948	84166	57091	23613	2099	140886	26821	58472	3217	80107	91614	51276	25921	57119	4923	64446	56988	27129	1901	10134	10578	51249	7409	359	57150	55746	91464	1001	27063	3694	23514	225	142	23507	10450	55089	57546	25978	387923	401440	54457	56925	63940	8190	8667	79947	28981	5795	10537	51649	5288	3730	4356	3665	7054	8891	4343	79849	7041	57190	57221	84365	28974	55388	56955	7978	64405	659	57144	11333	2774	54495	6017	55143	6716	6815	1485	128	26531	8724	8848	50509	84172	79645	64321	51305	10516	10389	2626	9044	54112	8857	84759	9081	2712	22943	7352	51081	57239	388677	64403	63914	22931	10016	2281	6874	1486	4987	2056	51378	6883	5223	10114	2876	389248	3428	11046	8451	90408	84552	5589	6490	2782	5720	2037	22846	23002	1193	3963	57168	55	283860	79370	3592	54960	6134	56302	26031	6434	27097	10574	395	55454	10172	8910	2295	9016	151354	23080	84874	7982	79143	55248	84444	23564	9187	7454	57630	25915	26065	10044	54955	23119	81848	6038	5965	1908	23216	4291	6480	1718	2792	10912	54919	8082	6748	3003	11187	9849	6242	9731	151827	2665	5018	283518	51201	7272	54872	90956	26578	23194	64976	23160	1269	59082	28227	58498	25847	22936	206358	11069	1671	4242	55668	55515	8476	830	10694	28231	1101	79573	50484	9063	60509	51075	335	91750	10938	9374	22980	57448	10345	11173	55525	7691	9914	9778	29949	26499	55266	79818	131873	5756	4856	23527	440	9881	55771	25798	9716	55610	1044	4668	5737	441082	56477	23597	25782	51700	91	2137	26973	4116	26502	467	26085	26108	9088	8001	27230	138162	11198	387707	11177	29082	563	54554	27018	54799	3248	22926	80148	6915	57412	7334	59352	57531	60674	10215	5338	26270	5081	5934	7164	57796	10363	5961	10568	84961	3995	10981	222	10876	388165	2911	10265	23587	51227	8313	257054	6506	55163	57559	217	23093	64925	64283	7143	158	10422	55690	23499	158326	11335	6415	3658	36	1418	472	1368	8446	55684	374977	23376	711	132	1791	55135	5412	26151	160622	93183	2180	8936	1428	2769	9152	114224	26548	64150	130916	57176	64288	114134	9486	4992	148867	5696	27284	998	25840	6792	389337	113201	55297	4831	1789	441815	7385	146712	145845	26505	22903	1838	1773	54819	3166	3704	284072	25902	58508	83643	80033	8225	10855	51388	81794	23350	6450	4253	7412	6741	25962	3918	8106	400512	5442	64411	55893	5270	284942	729	50939	2	6319	2125	54507	11005	79650	1231	54844	973	9450	51284	1046	5644	10811	5864	55808	84186	57623	2857	3048	9657	7104	80179	80177	8547	344	4682	55843	2103	388338	8396	2949	6624	2224	26290	55795	7442	5916	54585	5080	5683	57214	6658	93035	26984	22837	22808	54925	4998	55776	10464	55781	3651	10487	55428	112939	118987	440423	8555	9928	6711	4157	26245	9332	1212	4791	54912	2253	2787	1477	6954	56893	56061	283869	55312	54439	5777	6404	51691	6310	670	2739	51637	55741	995	837	53335	22798	9021	79776	56931	55080	406	80852	55157	7088	51332	4798	19	54883	389932	763	54751	8874	5948	26511	29044	57563	63895	9725	1880	4063	4883	80125	51164	23349	9181	51764	1998	8420	130340	6545	6774	116444	57585	28968	56938	5236	28958	7169	1070	10765	23186	79834	4332	388121	64399	340913	80304	23287	111	391426	6206	54762	4776	57178	503538	3577	92342	25791	145438	51008	6579	5655	55686	85363	56911	197350	9254	9542	26160	6777	6236	23005	580	57451	2800	10053	6632	9858	85457	23285	57665	5818	51274	153682	4618	9972	29843	57489	8000	79925	4717	51778	4093	10318	25876	8608	55531	4439	79591	4160	3336	5104	10301	64174	968	675	51046	8807	382	10955	2846	4208	30817	55970	7019	24146	79142	9748	64781	10775	3008	50514	4000	1293	10804	8991	79164	54606	92799	91801	114219	51582	55056	1518	27175	178	55967	152195	10112	9807	10771	5702	1974	79624	8394	4350	10150	1374	440449	9263	51451	27163	9651	93081	440869	348477	716	5294	57061	54583	79006	378482	200734	21	5607	256471	523	4862	93973	6344	10047	79709	10329	10308	79804	166824	2838	6996	23569	8564	23306	90459	65263	2926	835	54681	55547	25897	143684	64219	55347	55206	51267	1267	55721	54982	79571	113	4015	9550	57662	7021	6388	9639	157313	56658	54927	6049	124152	8881	8440	10530	284373	254228	148022	7624	8566	27107	10744	6908	23500	3843	3565	11281	26608	27286	56902	1258	10221	10641	58191	9168	26001	7009	2313	23170	3653	51347	57657	80821	5463	391518	79753	3354	10941	10899	6895	2014	64762	285172	10326	9283	6641	5140	23371	79665	55322	89848	57650	7294	79269	2110	23310	56970	1968	4359	114879	4065	5660	57678	57082	10660	3476	57572	10391	23557	10107	1355	55653	3640	9984	375790	60313	333926	3617	2043	55196	9437	54894	10969	57341	9815	525	56884	23452	23386	27	3909	56919	5255	5216	3736	221476	8825	1310	5901	3459	2115	4703	6512	390550	7112	80205	3035	6939	94057	55860	1181	64100	6009	5549	80029	55038	26140	2559	146691	4796	4133	59345	57639	5890	9905	7596	80098	64857	5587	55246	91966	7273	6301	6004	56942	1388	1676	56287	29947	346	10664	57587	6503	9684	9810	2202	650	440135	1154	4635	23658	7318	55783	131408	29969	51575	1910	2762	23633	23609	3608	55378	8633	10845	7558	9364	56979	6050	27102	25834	90871	3501	1982	162461	389161	5226	55040	3423	6539	5980	51101	8773	6569	7139	498	4311	23333	9851	2028	54328	8655	1606	80323	6156	25780	10162	57475	78987	3553	286334	27043	79098	1933	790	2022	23317	116832	10240	55619	23138	1122	3551	29797	4643	57719	1053	55438	8074	414	462	80169	55334	10336	11224	6359	7832	91222	79084	8021	25880	9933	6656	51069	81575	5932	5709	23274	3673	22908	203413	10284	26776	8662	9476	293	1272	23324	389715	11252	3818	2888	10020	10232	10788	3737	25851	79598	40	9960	51022	10209	51372	375775	150992	10728	5626	286025	57482	51144	7124	4303	64785	51750	92359	267	51143	79153	1892	23585	9564	4648	10871	2813	27255	6210	57045	9296	9	11259	64225	25817	7379	3359	60559	27145	9424	23077	5423	8712	79717	27242	51092	64837	4057	2696	55017	8329	1360	3620	5891	6484	6217	1490	2947	4199	11262	26165	11123	23228	4105	56548	26082	2288	11338	2954	137695	4841	23067	160428	842	23076	55572	2000	23624	29006	2531	83881	57821	8707	55187	6557	29985	284240	4814	90288	5128	51019	26057	5789	6334	63922	55301	26229	29061	79847	26805	9493	11243	9532	3284	7048	80133	51182	10643	2122	27036	54807	10100	8777	8346	388578	1509	8099	5631	10426	25842	6611	1325	84198	55794	1643	9512	9498	23251	23236	253264	8175	51292	113452	53944	3488	4665	29078	57526	2935	6949	65983	26133	5078	124044	9322	8477	8359	29789	1147	55212	7173	9866	55636	64210	83742	55256	22992	55603	3902	57680	55715	11153	134429	7425	4675	55556	7181	92270	1139	1826	9698	1747	51057	820	6988	5698	79974	131566	6666	3716	5579	80233	7307	3014	8703	29930	866	23300	1453	160518	91748	5454	10594	5118	338692	770	122616	29086	23148	8518	641	375612	4734	57458	6640	79647	29986	284119	8435	6817	11074	10598	84996	23678	5593	257407	26019	23208	55665	8520	2903	246175	56953	56912	10924	10200	10194	135138	90024	2165	5096	54093	777	6129	5747	55288	1891	51128	79844	183	5203	9069	55972	23405	362	8501	26149	51816	6397	4598	54209	407	5351	79953	10629	55170	117531	7844	1393	10884	6252	10382	57721	10180	9409	57030	57465	54857	22889	56927	10998	9353	5567	9830	10159	81603	4948	55966	54824	2955	55869	4919	51118	4210	6948	51099	11012	54623	4192	9825	9798	57496	11273	10084	81	1300	7433	79863	79935	204	5190	9871	285835	4611	814	79856	2492	23039	64328	11133	5192	400340	8888	4927	26166	57020	7710	127733	28983	375484	64425	84436	55728	54973	4846	58511	6059	85465	57709	79896	9499	90826	5286	29774	79640	57687	7248	51050	10670	51651	7252	55432	5928	55671	9841	10163	7223	5009	7919	23032	79762	55364	1105	23761	64769	64881	388969	57617	51111	79047	10497	79444	83694	55486	3776	9711	2805	26097	26054	85397	25999	116988	1620	56180	2241	90102	89919	5914	401237	7456	6142	11100	929	55914	79739	553115	5199	10890	2554	28566	1538	5740	8351	7289	54937	8747	5158	64109	388889	5723	54800	6272	55466	55028	56983	7399	51528	26523	286126	4050	6695	56660	161291	29015	254272	64963	4939	22858	4520	1917	2993	26221	55016	267004	11148	27189	65003	26828	91431	26256	8459	6364	7066	116986	900	318	8823	473	9927	8685	7562	2572	1774	57335	27180	54867	55586	6469	78990	65250	401307	6428	30812	2063	28316	55122	79673	57724	10456	4544	222698	154791	80155	8482	1488	51710	51239	6147	84152	25911	4316	2516	3362	1408	11193	4224	25976	57414	4249	9248	80255	578	202333	695	55634	55644	10204	23410	6553	5372	5167	403340	202347	64145	9144	861	51531	3706	337	57594	10146	10798	54480	3172	23373	9852	571	6331	400657	9703	57007	5428	6091	29950	10874	51260	7200	80031	83787	286451	5715	400573	4153	163882	706	51449	10960	1608	29116	50846	22863	3232	7923	29929	79854	10864	1438	30001	84159	1903	26073	9585	440366	441072	7045	140461	7504	57544	25928	57136	11007	6276	83607	2776	27347	79799	57146	4759	51083	256112	84440	9522	1728	162494	9232	3763	79400	8200	9802	10539	3925	85021	10513	90952	65084	11063	26233	1180	28956	430	51399	55145	253260	1446	90075	80071	6881	7180	64168	8669	6303	6594	51340	438	80003	1022	56253	5861	93432	10014	64641	25923	953	5515	63897	9380	23538	5991	8362	6201	7225	152006	5553	4820	5172	124930	10467	1144	54069	57591	9609	1723	6750	221272	2047	11020	10654	8726	88745	3696	5787	222159	56120	1349	177	23034	58478	201895	27077	9509	267002	220064	22821	55295	6601	23262	64091	54518	3213	7316	9943	27340	54784	28976	57245	114932	401845	59272	4795	493	1436	64743	5506	6543	9388	55852	10929	55215	56241	1993	1499	919	400	7984	79919	9832	441443	633	7551	9771	140459	5468	80213	3309	58486	3594	200185	1549	6336	54790	9394	26036	1208	23443	1803	134218	5533	9128	1201	103910	64795	56260	57613	3300	51307	5069	23162	54946	7762	5870	23552	27320	9349	92912	2356	23204	7625	6548	3700	54432	10880	10198	54083	10970	5871	56755	79134	8861	5266	3663	9397	51318	5276	7031	10063	60598	2652	57187	28966	2243	57683	221421	1288	79581	1087	84140	65220	5425	1587	9092	23520	93145	6462	4256	114883	10217	378805	27232	4829	29034	8270	8737	9615	84134	55866	10471	8277	4477	80146	9441	6795	2707	6078	4854	3998	200609	671	57110	1511	60491	83891	55114	51042	27248	6317	25796	348235	5538	59336	663	90987	4301	5050	4326	10922	5184	55756	4295	5802	1946	118432	94023	81889	129642	51282	56204	54463	51479	51665	55191	8444	55857	57535	23641	27329	8681	9518	23126	5501	149830	9368	2644	6678	124535	3155	27132	25950	57102	7327	51450	91746	64779	2990	27293	9098	8915	4848	1869	91151	10868	3190	64062	54212	6860	57453	23095	3481	114130	8549	4149	7798	283464	102	8673	89781	55408	8454	5414	3483	50804	348938	5036	54757	6518	5290	6194	7752	54995	9034	1836	10472	26292	9576	9726	6610	10988	6731	3976	5160	51218	5681	7071	137075	23529	7447	5629	5179	55601	8399	90736	3087	6208	8786	5524	65249	29080	26157	145581	25900	7375	80331	5440	26121	64170	56172	22839	147172	54513	8227	54839	8408	64800	7702	57419	55008	7633	27065	7102	7780	23184	6184	58506	249	10724	8460	1612	200172	26493	1748	858	8574	9655	50943	51635	54994	8643	10563	79742	55891	1359	64849	1479	7436	971	8289	55071	84168	5605	56171	25821	29052	479	51601	847	22872	54478	256643	64122	23013	79634	81563	7038	2821	55748	2101	51361	64754	55474	9457	9595	9787	79867	9230	6768	114614	10004	51367	4908	91582	2322	9372	10528	9340	6801	10902	4778	10290	5355	146517	9306	377	9488	602	152185	56936	23141	833497	57348	6547	22796	220323	3579	11240	55314	2794	5884	57713	10299	214	57205	23085	6622	10269	55004	8427	22806	6718	112398	2074	53917	54487	2547	731	9215	27156	4281	391733	6396	389490	2255	1756	145624	9334	132949	7086	10763	79872	200205	4885	55082	9252	148189	55567	55159	26959	738	84812	81615	55332	4833	10138	623	4091	3885	51455	90342	11130	2564	4502	8688	79836	54914	23627	92105	51733	9025	7347	79774	93949	79151	79696	51693	9962	170392	166614	3745	7078	997	7015	64073	6840	3394	11040	608	1649	7994	5731	6036	2878	54810	1474	552891	90198	125	81631	56729	115703	5967	2152	7258	57568	5016	51122	2862	6504	55094	9754	25820	10522	8935	4690	400756	7428	397	9379	81887	29053	5368	2934	51668	57212	51176	10827	5757	79777	51719	2185	64927	1191	823	23787	6360	51496	9886	55596	84795	64840	29091	4666	51035	55621	53904	29924	9159	23378	1797	167838	1119	400946	3039	11189	30846	6432	50852	915	2978	6492	55228	9370	9114	4037	55704	51171	25941	50512	29881	3981	9672	54556	132241	6857	79811	4607	54536	23504	5042	51077	27095	25839	10631	79089	6478	80127	54874	2982	93627	113746	1307	55116	1812	1769	81609	26128	1875	58504	7148	5087	1673	65244	6707	5582	65055	84733	8503	6367	50834	440993	51706	54989	5169	9166	284440	389419	54963	54988	56475	23218	54714	55130	9718	7915	2542	64838	6001	25845	10439	57408	3805	3067	55161	23023	22934	8715	10424	441733	9320	1524	23555	6652	4142	152503	11113	57410	65124	5142	54797	54462	654	55849	10042	27306	90550	79187	2261	51234	11033	156	9014	6324	3993	10186	93463	56832	55696	9555	9776	22894	29909	57553	7150	23135	54777	25763	51300	26106	23768	57798	2913	8890	5138	57446	11322	64326	8897	3382	1896	84804	5985	2895	79720	55790	9028	64788	38	29120	7693	196	51552	26061	118	8516	9682	64960	8492	123722	23384	1659	767	6638	54749	805	2173	1020	55867	54896	114907	5707	143872	10783	9478	8499	440603	57467	4129	2395	8514	54826	8905	5797	79971	92973	143689	4035	10592	54842	5955	60686	55974	6119	2160	30968	3785	5228	8089	23302	1398	79842	79822	51024	527	11158	1870	79750	54898	10777	10089	11325	833	22918	80157	57634	2743	51547	4588	3276	29888	285429	4641	51067	2204	10347	10019	6494	25896	783	6439	1357	63875	8635	1152	10541	49	4684	7786	29967	6228	2967	26521	170959	10117	28234	2117	4860	7110	6262	715	2201	3615	27105	9139	23	364	79879	3931	56986	3069	84572	54832	170960	10249	2957	1845	1678	1025	4692	84651	439997	8291	26168	11135	22844	79931	55194	79039	7498	8079	79977	388348	11226	9557	4430	460	4627	10278	244	84617	4107	8411	8744	4838	23074	23136	57484	2811	6672	5149	84288	6348	4901	27112	1386	64783	84967	8883	57047	1536	7851	23583	23256	53344	79759	23224	7051	55726	3956	1618	55340	8660	6873	10272	23335	10814	57333	79184	348654	51021	10672	3671	3911	9076	123016	84281	2584	51141	6473	10160	55448	9422	22906	2923	439949	416	8553	2950	100	57157	55813	4710	2232	8751	339025	10455	3642	5600	4646	80096	51134	157697	2581	6166	7355	4760	64118	10335	759	5710	10212	23450	2591	7733	114034	8339	9817	1103	10128	151162	6357	400642	92822	265	8852	55811	64760	51127	11216	55505	10398	79748	5435	24144	91683	56922	5449	51299	10055	56990	317787	9294	2687	6382	162239	6745	2012	50700	5111	582	55969	25853	51193	317662	5296	23259	10417	11221	29094	4868	83660	55558	64983	219333	9956	90861	57326	9874	55054	8612	6372	50651	5653	27440	79949	8675	983	9969	54460	23007	4482	56956	9895	5540	7132	7251	9780	64097	64172	11082	79903	55908	147991	2167	144348	441233	4004	8216	9482	27160	144983	8859	5024	26576	79612	92312	51003	23283	64778	8538	158787	51070	8809	10228	79147	590	4201	24142	541469	5832	51030	60484	4363	8788	23309	337876	27177	83696	9746	79092	10072	196707	10316	6342	3845	3295	55697	55124	6606	2803	79938	80198	3679	83542	6991	51060	286205	3145	947	5071	55349	920	23177	2305	220930	54148	55214	85004	3758	64131	84663	7576	51079	8562	57084	79066	9843	23057	55229	5336	26468	50858	26172	11151	6326	9562	51108	1362	10802	64184	8820	4155	63979	9247	10324	114908	158014	10907	10627	55208	513	353219	50	5903	3938	9277	59350	2633	29974	8629	24149	10773	10609	255919	5570	54921	4318	5207	9150	57663	84641	22986	645	10250	9402	79109	2566	9789	29940	1176	9057	28	4723	10283	27085	10223	9687	3320	8332	83544	10900	2184	3161	2298	53942	8341	6643	7936	56900	9647	5465	79096	2494	55108	200942	3840	25874	57655	91133	7849	3338	2329	4437	55356	79927	56906	145282	6150	23353	8483	84838	64855	5565	79933	4194	253943	388494	79730	79782	3833	3631	22999	5002	116285	2556	9132	89801	6399	56917	9662	1786	22882	8110	285220	5257	57674	7789	6924	192670	93	285749	90411	219347	80078	79017	10972	2790	3688	7388	57820	4049	409	90850	23061	79698	55884	84128	7137	55584	1958	157869	585	9569	64745	4633	51477	80074	26038	55589	8837	732	56008	5480	6906	11010	4653	51564	56944	84269	2771	55258	340348	54885	83707	84273	1635	1237	55591	5315	55286	26267	5691	29780	9792	5000	11095	51614	11185	8780	4929	5194	3991	7528	9604	6683	51540	27304	80231	51566	80321	79671	8382	54768	29911	23742	5409	5156	55329	51256	6389	7287	51247	50626	6464	740	1117	3434	871	60560	57578	29960	137970	10484	5725	2039	8800	58524	57653	11260	56981	121274	79817	79768	126917	80139	55764	91433	26582	339829	8846	688	750	22954	9221	6738	57129	23196	29068	64965	27291	10079	1534	56894	23753	84346	6697	51012	1915	27289	79077	84991	84174	55805	6183	196047	23438	6422	8353	50863	2672	51374	64951	23241	116984	962	140609	3778	55755	3090	79886	1051	10897	9142	3033	518	54902	4802	5268	26112	2906	2852	6025	440338	2155	4780	3720	3242	384	23291	4052	51204	1735	79626	5250	11004	2030	2286	79042	84894	1595	64682	5664	440934	5971	283726	23253	4715	1610	779	54860	7268	27257	10070	9546	9319	169611	3001	6559	54207	26080	80335	1010	253738	55138	3310	4077	65981	55663	55655	51290	8714	51094	80115	3739	201158	321	25819	5700	343450	3209	170679	27327	10090	23232	79724	5977	51506	1652	286128	26227	57095	55434	80094	9668	80380	760	863	5459	4975	29108	83641	27034	30819	56033	51594	7743	3702	2124	11245	6755	55492	3622	56616	989	6668	9992	8799	4673	6533	577	115548	79719	51162	57536	7305	115817	445372	9791	4843	8609	643	57643	389105	6528	29988	79710	6193	1120	53393	157627	54551	92181	7474	54806	54544	8620	3904	8693	5452	80014	3899	284017	3104	58155	8705	55101	23518	149134	22877	9907	54943	4616	1828	54775	23129	80346	3006	306	10045	29065	57695	7095	64084	166	79741	4352	6728	55540	134	84561	3290	3717	6782	8192	55761	126133	29088	2196	23617	7296	25777	1455	6868	23598	259266	5638	9001	3560	10714	1134	23591	5201	4131	5595	11275	55738	29028	185	64333	5547	388439	5122	10202	26281	11179	56951	8433	51316	53916	54959	6942	51696	54876	127	196883	23019	286272	59353	54954	3596	57505	51175	10408	2266	10618	54878	54855	23566	2915	6497	29904	9997	10296	5408	64285	92736	57567	5345	722	92552	3588	30834	51095	221400	7704	4060	56992	54531	26512	51309	79871	6911	57403	10401	23164	138046	153	2932	55709	9377	9282	23643	101	79722	55181	64344	80129	23550	26088	6403	3655	9039	4012	7204	51715	54930	440275	79577	51151	442461	144699	9862	55112	79843	10975	341208	58494	29125	834	7345	64087	79794	7760	83404	54558	23560	55700	6616	79740	57210	2864	10570	54546	7458	55812	9023	10916	56154	157562	8671	10131	51646	23063	57715	127700	6727	57698	5188	4335	5251	5048	90355	143187	6444	55132	10402	145899	4353	8895	26094	2939	1877	9918	246	7695	10225	55147	51324	5610	94025	4001	3241	256273	55752	7769	51121	22891	1767	23144	246318	64092	2237	440560	7125	5378	8767	9525	149628	6855	8558	79807	91419	444	29934	55275	8318	80083	4025	27295	57619	23097	64946	51363	1089	64793	12	56413	10531	51066	55623	3707	9670	9019	6457	23621	6431	4036	6315	10211	1522	3467	136	116	80120	54827	6523	10725	23120	63926	57633	10428	23025	26027	308	399665	4604	10985	3485	84106	7142	26205	64921	121838	57180	84529	253039	54795	9260	124245	5295	117177	8471	8301	56655	64979	301	8148	8506	6573	4686	80012	90133	9290	22841	51002	1758	160313	57537	7216	90693	2258	10740	55727	127829	9337	391705	64848	10565	796	50848	51224	91646	10444	64968	5136	63906	22869	5034	4889	51517	4113	170692	26155	284459	6703	2108	7541	6123	346157	79632	3683	54149	1161	27303	5940	27067	6628	2853	1380	63904	55001	990	54916	4772	5162	29926	27005	3364	7101	280636	54924	3251	23219	51368	5522	80746	9958	55803	860	55106	2308	283987	4887	81533	149351	7113	7670	1776	2158	3047	79839	84271	55316	7084	8659	2796	253461	7076	29118	80144	7507	65009	1834	545	58515	2733	51384	55711	90678	440352	94005	10478	134145	10352	2326	57478	7166	6419	7108	26751	27013	54816	26060	8424	57716	6390	118611	29914	23035	51633	51152	11066	22834	10856	2882	1662	56935	57048	79869	574	7874	3397	660	8551	196528	977	54996	6813	388699	566	4067	90362	54442	7349	150160	55824	10002	23200	5687	2765	27154	10579	2299	340371	108	8543	2820	22989	199800	29042	55084	2623	26993	330	5734	27235	80054	1857	360	124222	93643	285412	9156	10562	7475	8449	10993	80058	57621	29058	2321	283337	43849	5798	3082	23345	4595	90488	50488	4587	9903	54962	79771	92346	682	353	2971	375	51478	5774	3633	56996	55898	4189	90477	8971	10933	57787	91584	55070	54929	23765	501	9729	49855	23090	51603	162427	2650	29890	155	9188	6175	11128	9454	79954	85440	7726	55151	3614	11141	7026	124935	79090	9536	29966	10009	9310	84169	5023	3233	23511	7295	54434	54617	54677	26783	7329	23175	9463	51312	3820	7227	55359	23607	55326	9752	27143	3790	157860	3660	339005	6605	55901	55735	80008	35	27040	6133	9052	665	2827	8997	55742	9244	79683	1476	1207	9203	114876	2641	3007	57550	904	79663	197370	153218	27336	92126	25789	2006	9884	2245	3178	55119	2130	90809	26648	6240	29093	54344	9913	3713	7007	3983	27076	79365	4313	4436	23426	119504	1819	4801	1459	5279	9211	10548	11098	57456	84902	8437	5908	23354	2041	4548	4324	80022	27134	7060	1462	51586	10068	54841	9329	79000	4752	4478	91548	2694	55599	2657	440722	55026	54868	85453	7373	51302	23412	79653	84464	890	50614	3699	220929	1282	6891	401013	5144	114881	7321	9828	6820	442111	63978	9732	7069	3183	56262	83451	481	867	56950	79754	7728	22832	3669	3442	285203	254057	9759	80724	80167	7187	229	10252	115677	65267	2059	57513	4842	1827	63939	80170	26058	80111	51734	11060	144455	53588	54210	10529	29777	4852	157247	79800	10370	6460	9121	9855	30061	5829	2648	56895	27190	54861	5877	3784	80772	8772	4542	89932	64423	79009	2263	83747	3386	9096	254956	79890	317	284403	9700	63932	50619	151987	56963	9679	3954	2071	81624	55352	5816	79943	10992	1007	64853	57148	6141	1186	8456	79443	51237	7220	84154	440288	5241	9741	25924	4222	26333	7748	51548	83737	196740	57529	2984	55218	9528	58483	10110	3988	51660	23590	10094	6167	10262	908	10418	222229	4151	284	9899	3927	5504	11255	7094	3891	9429	808	80086	845	5997	400655	1847	63893	55646	7782	6788	4952	400653	3227	9538	65082	2960	5913	53832	147495	4188	51375	4522	4250	26585	5438	5617	29896	8876	55140	10147	149401	221037	4298	8572	7913	51185	57134	84162	53347	205428	54848	1613	9709	9580	4247	65979	54454	55237	10896	6675	5064	1104	1406	9552	80351	5092	143425	11031	7534	400496	28978	10140	253982	10580	10384	79594	11211	390980	57520	6597	9466	821	696	400569	29952	6886	6013	54700	25983	57592	9048	10849	26103	54221	1431	1489	55294	3050	54566	6752	1805	22854	3226	1727	2922	80316	9145	55234	6094	57194	196074	60488	23299	4967	7754	6203	2909	55450	210	6722	81611	92454	27348	56848	9587	81926	9785	2702	57234	55576	81873	89953	3196	442194	5074	7046	56886	5305	9213	57094	4283	9892	3799	57209	2048	655	9632	55338	421	55166	26034	10687	57185	271	55827	3742	23268	3174	51232	27032	491	9382	4495	9227	81027	51592	23052	221496	840	4693	140691	10653	23264	1411	4793	3581	3265	493812	1588	7092	5744	9313	84164	221472	10554	9643	116840	1795	51251	23279	26051	55744	55661	55096	57400	22979	6869	11337	11266	79713	113235	23246	56920	5662	3273	25770	65999	55243	284434	11070	1861	10962	2825	56256	3312	54516	60528	8797	2897	4051	7940	5432	4738	1654	10781	5719	10059	147645	4638	10077	3268	81608	55066	340719	26107	8908	63934	6662	27148	2145	51773	8355	3693	9685	8717	739	64319	28985	5636	51187	50854	54829	29766	8878	51581	80326	9640	4751	51411	3913	83698	55076	51281	57554	26135	3624	29803	7266	7536	51412	4651	6775	138804	54887	22994	79441	7813	388890	79766	653	2677	5439	23592	84193	6834	6790	11321	367	1821	54820	23132	5741	7756	5599	57001	55013	7342	10625	11013	8835	55500	64063	23457	6753	114112	1755	23059	441027	488	1138	26589	1012	9350	440839	55582	1032	6584	4071	57165	55958	4943	51177	11277	8928	55915	10799	8622	5830	8677	10170	4085	5590	51768	55216	23294	55689	4172	5334	6346	80333	51588	6526	284244	1173	90326	4656	54625	10905	27328	6943	22884	64395	5028	387750	2113	2153	51319	26262	85301	3383	375295	6534	151636	120	121391	22901	2568	8645	50808	6280	81542	4670	126321	80237	5931	4920	8862	118924	399	25861	55259	7837	213	6424	64748	8030	81029	4818	26286	10881	3098	1129	1143	81622	2848	1961	51398	23258	6256	1457	1261	55799	54830	11248	80101	11318	2970	11328	161	7881	53358	84934	390885	11340	8490	79892	147179	25988	440841	2318	23517	57827	23071	90134	55924	80164	23436	342667	7415	6699	79735	5051	23173	27109	8974	11270	9766	51086	80207	4034	10590	5563	9942	7631	6884	911	55252	6253	51053	28512	116150	23461	139886	285458	2965	8871	9794	4907	5058	8803	9267	26580	7130	7016	54039	440432	79643	8841	9455	163404	58493	8497	8698	6285	64240	79697	122553	8439	55632	11137	85476	91526	10951	5568	3005	79627	956	3933	11194	4915	10736	63877	23357	3204	10602	9936	26494	4771	9495	10730	27287	54853	4935	5604	3772	9123	57124	11237	84678	54985	6441	9920	1592	9715	23478	6833	10247	25816	51738	55342	401384	10894	2997	196996	10558	6570	1770	149297	191585	51337	5458	2735	6898	1209	6655	6629	7077	55885	6275	441168	23401	5727	23234	54733	11214	221079	5620	54933	931	80301	6903	7185	7975	8854	8326	126328	3755	7444	55848	2219	55174	5413	51629	57763	162966	1299	25871	60682	54766	967	9289	9853	1611	322	79677	6689	148413	114599	56897	10956	9130	24138	6866	9444	699	79019	57101	960	818	92856	84344	8263	9761	2908	55542	9516	79785	23483	5291	4758	7070	55024	57817	81831	56521	55012	84668	6124	83606	29992	51503	255458	11080	6581	8987	1346	29801	440026	25930	10395	7356	891	51728	9607	22873	143686	8233	10927	7538	261729	10322	1738	23660	3920	23109	8513	79065	6645	11227	259217	55773	9119	80119	64094	899	57733	55052	94081	22818	2689	3765	54502	159091	10769	5924	10785	10325	1979	6341	51754	11346	23315	5648	3066	1948	10808	29102	440073	1609	84896	794	80172	4983	64771	93166	57705	10237	1780	23521	57462	11199	137682	1317	89796	5298	285753	112574	8533	2596	1503	6366	220963	80271	200576	440345	57669	55850	23387	55274	202181	23531	7637	10280	1286	6993	4744	9786	5339	51438	55818	2638	90624	355	553	27153	8811	10739	2877	2643	8443	79921	6508	171220	6879	10716	80195	29959	55559	5321	5800	319103	154810	6195	282890	80092	26010	7943	2355	348327	5495	23329	9720	26219	5328	11104	57192	51297	57664	144438	26000	29786	26009	11166	7884	5868	174	9275	56905	11232	6793	121665	441884	1571	51199	132001	7421	54889	10607	128486	7554	7805	9909	3681	52	8115	64220	10468	3842	27022	11162	50650	55622	593	3358	188	7472	55609	90784	10123	8604	402	160897	57758	57576	57645	10748	81544	23008	7005	55374	640	283643	6139	1384	23203	9055	5205	85007	7565	2068	9158	219771	94031	8531	25894	9287	147650	1464	10632	60487	3440	23001	7058	4354	57612	3426	2018	26832	2977	64081	2011	90121	9901	3452	8334	51554	51741	53407	8570	9649	11285	11056	64766	285692	142678	5763	56929	50833	81571	3053	80089	2206	7841	54890	63910	2177	54880	285628	785	79961	6621	23382	79984	599	23475	587	1235	3814	95	23639	8742	3291	56965	29943	92241	53836	3835	55703	27247	79784	8241	6222	6338	5791	753	10920	55787	201191	8293	90199	2171	79600	284393	199692	56341	153684	64582	203	57053	64215	55444	10762	8942	80263	54716	285955	5705	4702	9988	86	22823	9860	56946	196515	1158	283638	2170	26609	8687	64919	2335	9182	57085	91949	29965	10655	6560	6516	6304	27251	84334	339	203523	55780	6355	25856	27301	268	2872	8833	596	22920	1297	9033	50507	81552	55030	7574	3495	6515	6237	114049	57583	56984	7486	1956	10332	79852	319085	238	2235	10024	2778	55833	873	54361	58517	8613	25956	9554	23221	55304	9987	2631	9869	51123	9804	57405	114548	55284	51131	64137	3297	10948	284019	4647	54904	27237	713	143381	23198	7746	3557	59349	60343	10794	27429	10817	23588	51132	203328	4215	6845	25801	23099	1290	26048	51258	7024	64116	1527	2162	10179	57486	1132	51027	4308	4707	66035	85313	8666	6927	9242	631	547	79614	26188	81698	80824	23122	84976	949	55127	57154	4713	90019	9071	8995	149473	8760	8367	79190	7903	7560	83648	9814	51020	4121	401321	64207	9472	5583	51806	2588	53918	197319	1163	27120	146540	55033	8398	30813	57337	90799	4141	285299	9743	5212	122830	23654	6565	64714	63908	146	541466	1351	22916	2720	54782	9406	528	8556	57471	164	117247	23092	7803	79177	5030	8728	7249	2898	10165	56675	8647	55829	22878	8938	79763	51429	30008	29775	54918	23580	8774	29894	23037	9695	29928	51102	2538	1364	7074	23524	7866	56948	22836	84527	7378	978	4774	3752	23559	65260	80869	10421	80142	378	56776	889	4926	26995	51160	29101	6121	11068	26146	56898	684	80305	7168	5689	63967	404093	10712	5510	55318	1660	7082	55142	51440	5875	9154	220972	5146	9447	400961	23533	9355	9783	1954	10476	25793	7127	2843	9343	57522	79068	80216	79830	9573	51631	4602	2999	55222	51386	11309	8447	54440	130814	51639	3158	9452	256435	94097	5685	2767	6769	54538	3667	152641	1859	284184	54814	10480	3782	388336	1048	7350	9897	57393	23468	79658	25975	3792	2054	27238	2785	3635	10858	11126	3224	56891	1555	54662	81875	2870	89853	56479	10560	4337	23322	2859	85495	6764	999	8749	7706	23616	9112	10840	79876	2169	23089	84918	22907	4211	1315	8545	10753	79686	9911	4599	10952	54549	57120	4099	55270	1832	116228	6392	55751	6191	10008	3176	6198	9831	26062	27314	54998	10767	23064	400713	55164	54540	51605	734	2798	30014	9890	11091	54765	56998	7543	22938	11235	389362	80052	96597	2524	1471	9917	5806	117145	26220	5340	391783	23189	373	9659	26873	2078	5359	5609	10475	29013	7319	55086	8403	54665	54969	26119	5352	2874	64231	8925	1622	57460	3685	975	51808	3605	26246	79840	54835	5753	9820	28971	11317	553137	23166	79575	3709	440101	26788	54475	10914	54619	55120	3113	200424	57565	1893	10432	9375	3572	746	84419	5701	9061	29123	55336	23082	151	56300	26145	26979	5347	10616	30818	10801	1952	9978	10635	475	65108	8624	353497	80298	27244	9037	55707	1525	23325	10195	4047	55149	27285	79173	84300	3598	25913	23266	1195	146429	5646	5082	1327	10174	54978	9865	55090	11183	30836	9738	56961	4040	64806	79815	3985	26207	84181	2181	9068	23513	93487	123096	55048	63924	9650	6283	2306	1149	29095	80036	9167	55625	84293	92675	594855	79752	54753	56647	401915	64078	26092	56889	79038	22893	22898	4688	5364	2230	11339	79809	57507	88455	3422	4146	7380	11117	54521	55277	11171	55423	90864	51194	5176	51278	57711	57132	9674	29946	54941	7431	64421	7697	57216	6487	79651	57794	80122	1907	55613	137886	6575	10533	4023	55061	3020	7276	54863	3034	56882	2891	441276	55681	25849	9559	58985	51004	60676	51673	51090	135228	1520	303	6521	2963	81605	27094	6446	80090	23595	7741	343099	6850	10879	5046	57469	6005	6320	9086	1302	27099	9971	2239	29081	144165	10979	84441	115294	3029	4255	3587	1879	11196	2917	64651	2342	3516	56624	832	23214	92255	50649	2135	828	1831	54466	3949	81566	6590	6247	54187	51286	5519	1404	1543	9501	25926	8366	6786	27343	26628	64693	414328	1841	347	57805	434	55578	5982	865	10260	6651	84932	442096	5557	81034	4216	4134	51264	11107	5920	7298	4654	689	3929	5994	51154	9806	1116	53635	10501	57343	1725	440129	727	5827	9147	440806	57152	10483	23042	4600	2619	60314	4858	10092	10208	57143	2834	79998	91179	6720	4237	10018	59339	4850	26236	56052	2222	5915	6154	954	4524	25786	801	5376	54456	10577	9527	10149	3151	50940	8165	27123	5680	27290	10973	3061	54968	1003	57161	283846	57728	50604	1800	55627	1717	57727	57541	2557	1634	203547	1848	4882	8288	4706	51371	5793	6015	2317	90060	9582	1666	90499	93436	6477	64428	922	10535	2741	2628	79796	7044	80318	2251	55810	3456	22941	8721	80854	7532	51230	55027	51321	4488	79980	6599	6294	2850	1967	56926	657	9412	64645	85464	51476	10099	10825	10667	29954	400735	9514	440309	23509	54497	1996	26043	4695	9436	5781	6143	10658	51208	10651	55856	1114	127262	6452	26509	8019	11044	5783	219931	9589	64342	54587	2277	58529	51647	3198	26032	3215	55511	85569	6687	8464	2159	6161	3059	55021	79897	25865	4725	57183	79991	26472	4062	29850	6096	7629	440030	79912	55324	29796	23568	10066	55485	440867	27136	1632	3352	667	84260	54436	11021	1280	84131	9836	313	26781	4322	29915	6876	27074	7980	80006	64431	7136	23020	23670	57802	7035	84138	10413	55529	8869	3077	51157	3305	3433	10039	54514	51704	50813	9201	23424	27297	5021	11200	92340	56994	28998	7182	84904	4267	7323	8436	84628	28987	51534	1495	140462	3187	22856	145773	440862	5055	8178	64175	92304	23180	55714	27020	5277	79648	285381	26239	9390	516	51314	57575	1813	2004	84858	10613	79071	57510	6128	79900	9506	2297	23645	55733	23677	253959	127557	85455	357	64149	64776	25774	192669	3236	79585	54567	388255	57415	92703	388957	7371	5395	60625	54793	25759	3181	27325	84869	84117	2272	1889	23600	2692	2646	7414	10	4762	65110	342574	1081	57822	149478	91450	60495	5445	80209	173	4118	2709	23049	57106	27000	79992	5272	55183	55658	9723	79907	28951	400451	9734	79707	9094	387893	5580	6822	8345	10623	7461	9840	5316	55778	2358	219541	60481	9099	2247	64067	5739	57708	23731	90273	4958	219	1016	388943	10151	51326	10588	57515	57539	55580	22830	390	5319	1515	9757	9533	945	57688	22867	9619	57671	80764	5153	8805	9629	959	7827	4917	131578	11142	55470	440931	55651	440200	5284	4338	79641	22809	3037	89231	5099	7161	7465	5366	24150	9934	220	25837	58491	6882	90321	11076	64223	8386	133015	84545	83693	4170	63917	4017	8541	23463	50937	10734	84099	51545	115509	11101	6814	5253	5269	6483	26137	29045	26224	3795	1448	79733	8086	26497	55421	3146	65005	4913	51116	9108	1573	11230	317648	2020	4485	3770	9414	51763	10388	1772	55362	23359	440667	2324	4174	933	90410	55888	78994	51266	84171	6386	7423	2052	2868	23191	54020	63976	54505	114789	90529	58513	65977	57473	5357	57244	58476	4100	388	56271	53353	5888	5053	9180	4190	23187	6197	6530	150967	9925	54906	26052	55809	3316	29098	8886	79695	1270	1645	50945	1389	7564	3508	324	5987	9667	51561	5566	80162	637	8027	27030	2066	10556	200383	51339	93444	219899	1232	6554	57122	80816	2941	388531	5978	64065	64864	56851	1639	5197	3872	283212	3964	80063	29104	92370	6901	26985	11147	79629	23481	5529	51659	11102	5729	2995	27165	57480	5624	8821	9966	5007	114826	196296	23143	5456	552900	10946	23210	5585	3749	220965	3206	965	65095	1395	1075	10606	27308	9922	55802	11059	27151	6443	6277	55553	129563	91298	79883	607	23313	9101	23434	2902	55173	22864	54492	3093	2508	5264	1073	57761	150290	3860	29994	9797	816	5307	26254	4010	10245	50801	93668	79864	54596	6362	29945	6723	59307	80342	147011	22848	10102	8450	4240	64426	10599	9315	2131	10423	1339	154807	11072	338699	80108	90161	51617	79787	55687	2120	8784	26091	51016	11264	55199	8335	399979	6664	4636	80020	10057	51253	58499	2147	1581	1604	55064	91574	126282	1140	4736	3417	4922	275	9630	64943	25987	10133	3626	57707	7158	5820	201798	1500	399959	83400	23248	79760	22928	54822	57398	4103	4175	54858	5693	54979	1295	55502	2832	8679	3281	8702	6018	25981	29076	10964	4055	79622	168667	29023	7408	26261	57223	29083	51001	4807	79899	10113	56603	51650	5126	65985	10462	51072	5151	10277	6692	10552	29760	1594	251	79728	4986	10492	369	10648	5634	5434	55282	4053	1823	5026	79744	5999	54984	23543	54947	51167	6613	5520	8527	55769	10121	27445	26583	128989	1496	8864	55630	93164	9772	10049	63826	89846	26285	57381	11181	54931	1014	159162	54788	2760	843	2529	6499	83856	7846	4677	2315	80219	514	610	399832	340085	57701	6426	60506	26071	55268	7336	1994	171586	3857	8416	80324	22996	1136	1175	146223	57508	84519	9235	81620	1382	1452	80010	260434	5771	80117	26278	11283	1337	23131	8710	79791	3101	2098	3837	9645	54802	8795	55354	4974	91057	8357	57547	5651	9479	54627	83887	116437	65062	332	80187	55536	1965	54726	745	11330	7779	3691	80307	29798	55308	26248	79073	6279	55740	10755	10289	5881	79826	7569	6567	4007	55010	10903	79596	10022	11241	54586	8615	90990	2740	208	55035	27351	474344	51149	2773	292	338324	9540	10082	6455	137964	51761	10683	291	25805	26471	114	147372	5714	5778	55722	4879	146754	23212	25828	23586	117289	5479	241	55691	79850	2561	79602	6007	158295	4697	4125	57003	56339	154007	3675	339500	57501	10886	27166	3952	25803	9330	24	54682	10218	54882	23515	7014	3321	104	9169	9415	54704	11250	1513	2175	1264	23150	57498	51097	47	55785	55104	81688	3619	285513	10331	6296	538	79144	57241	5897	27253	8664	4711	23276	521	9976	54386	1912	64112	144871	3293	786	23054	54851	4148	4082	6742	719	59347	4645	1353	1742	10025	2585	4864	6671	6773	54675	7716	89876	64102	11086	388389	97	7776	3645	10293	8260	774	9474	5602	5101	4306	146542	79086	6224	55129	10810	4123	5098	30815	619208	6929	79616	4799	8653	55032	79668	8969	6414	115992	8766	6714	10459	3959	23396	57605	51146	55835	6047	9652	10434	54413	55964	22914	10051	5210	220042	23380	171024	755	7976	159125	26122	148206	8631	54739	5394	7545	6448	26138	2268	9931	23522	283383	5746	81833	8740	162968	220002	54892	11257	411	9135	6583	150568	10489	57488	10600	6370	387888	10154	143286	942	51104	1376	91012	120526	6634	22982	29978	80153	7482	29902	10746	29841	10239	10393	2802	231	192137	388459	6102	551	4700	4720	5926	9361	7365	51062	3753	55775	6647	2823	10206	80273	8813	51402	57464	266977	4583	23012	79923	22838	7302	79661	79675	23305	117155	6231	401052	57667	51010	4205	54809	924	84236	5010	9878	4064	9827	55057	80193	2301	4162	10446	149951	8815	2027	223117	24148	4045	8204	25799	27231	51029	1366	57610	2660	7264	11160	51295	6916	54763	5893	29001	639	55330	26012	10806	10669	9271	23636	158234	7584	64764	80135	29957	79812	6586	6635	2928	27173	26017	2193	55041	56914	54407	440675	9053	400221	23360	1183	8989	8568	7556	64083	11155	2671	7818	57693	8372	27178	80823	9032	79972	64773	54621	53616	10320	25891	151648	1369	55862	8535	54	3347	53405	10230	57730	8525	55204	55344	79609	64222	388695	2520	26007	88	1009	25878	10227	8360	4825	403	10189	9856	57035	11164	80067	8792	1629	55346	79630	4197	7003	9265	84981	22871	23414	3454	64750	8189	6626	26276	9125	2885	2488	64757	91663	55413	9764	57819	192683	152559	55605	256297	2669	3567
14	93688	13666	219150	142688	246293	67525	74905	14308	54638	77451	108888	74376	70507	17773	12798	66271	71174	66454	17145	18324	16590	56554	213452	19092	19720	72946	66212	75448	27084	94225	69500	93670	73230	22305	57390	74477	14729	66586	16410	15101	69393	11648	20398	70969	14610	15874	78247	194612	18647	72486	20962	99982	231050	27275	258868	54201	382252	11798	20873	70549	66241	73140	72948	21881	78327	66230	11651	19727	192156	74011	64051	27274	78076	19071	327987	29849	19165	71367	69413	14419	77391	12028	239420	15972	72123	73975	57753	20983	77369	77431	13661	269682	22355	20716	70503	71131	77953	66129	73191	76293	75016	68189	16527	12262	22227	19252	68001	74012	108089	74630	50875	73609	16716	68697	66962	58520	77618	98682	12565	246228	224860	67704	72994	14065	70350	13196	71612	74129	76076	12961	13589	68612	381974	56774	114128	70644	319262	71373	74018	66404	56274	72968	76121	269966	75799	26367	71624	140497	73125	23983	67636	71121	75219	73219	75500	74651	11754	331033	71305	75857	20749	66044	67366	68259	70002	17022	64379	75785	73476	77770	13603	67690	104099	58212	80883	224648	11500	57248	73032	77525	19227	224703	67081	243983	78655	286945	72999	19683	69293	75236	12334	51813	73961	27403	74359	74256	78593	56360	224697	18595	70747	70527	75207	73239	69129	67197	57426	77414	108161	227746	27398	56710	67648	227059	18577	29861	14758	11964	78880	67991	20890	73079	68026	30841	18185	212937	74956	56367	75657	21402	16834	383348	72821	58237	67466	22409	18362	76065	66482	67706	54194	17219	69126	107868	226041	69481	20196	11730	72233	66113	19328	18348	18007	110789	78146	107885	78767	12229	77305	18491	385120	76974	22289	11595	74188	76141	67238	67207	13383	101502	67401	83946	70230	71684	69852	56043	66620	17350	67020	27410	74035	19702	76399	72670	13038	69460	19065	56809	78421	77569	66104	12821	97484	72361	71086	66972	70677	70439	353373	70838	71903	67534	75069	15242	74995	258153	69489	13593	56187	20022	74672	78277	20661	12909	78923	17140	57258	30056	17684	11552	226169	75272	114144	22248	73986	75772	67641	16149	66755	77631	67914	20163	70604	99662	360130	84505	13641	76668	229877	109697	66787	63955	68051	18609	76375	69603	69201	76088	19107	67956	27219	109637	63873	76865	73617	11475	70459	19354	381921	16772	69104	30945	75612	68566	18761	74407	18994	16561	26920	75351	22364	67507	56524	67223	234839	76390	14359	218490	74925	66783	22145	73309	66890	140482	22115	78100	68106	18483	17535	109900	56844	225638	13522	70793	384806	613117	54131	18782	69940	22367	76571	66993	23825	72074	109658	76479	74447	69370	56351	18343	70024	67863	78485	67936	76041	110213	70152	80749	75361	19045	74970	234069	22376	68737	56727	75386	56190	74661	26432	21771	71030	74776	56516	75532	14613	226251	71481	77371	59014	50926	12371	16019	66821	77505	68126	70407	18008	78143	107895	56464	13858	109359	114141	434033	101533	24102	16523	14955	114712	67763	12862	12591	66180	56790	12387	69579	68475	12799	60599	18193	14583	78567	20317	15505	78299	67978	76213	69801	20856	73512	74278	282619	23948	66627	12380	15161	16796	14294	75047	232164	75811	66574	74491	72092	75619	81845	20766	64424	50887	70480	75024	17920	258242	381668	378709	77841	17069	231532	104418	11848	78240	59092	15199	76872	19663	78560	67383	74470	114873	22390	20290	73491	22759	22003	17868	73252	58172	18038	94217	66308	66912	74457	67555	73010	71633	104303	381778	67784	98685	66887	22184	243616	66442	74918	73412	71205	18552	56294	71594	106344	71298	434179	21899	17237	74666	30955	67712	57875	12557	16005	12560	56529	22127	53897	109075	15559	67582	73806	13488	22697	12468	74982	73162	68346	69355	73924	13505	103213	26380	69717	14073	76691	71008	67621	12572	71889	77088	19660	67665	76282	15356	73563	11692	68188	67344	76947	77544	52120	53876	328795	75668	72401	71957	78229	70970	11836	77804	72640	67118	22153	11699	66397	17841	73419	71766	272322	22756	78825	76675	56299	70942	72243	67122	14158	233186	16399	77269	12294	17331	72289	69319	71746	20607	16872	214444	18441	67886	13590	76219	16637	347691	67025	16939	75285	14375	67442	18081	68073	21414	72766	18290	16534	77254	110935	75546	71798	71531	56457	16782	69540	73463	70060	14563	71049	71845	14133	70495	75885	74400	66977	19771	74452	74857	73382	67651	83456	17427	27052	378702	56698	81910	73794	18188	18633	15205	78524	14130	69572	74872	71456	22608	66086	52670	14772	11517	78015	76619	70867	14735	53885	67332	436543	329015	18198	66469	75425	74316	22190	12461	14680	16889	224671	67268	72137	17183	12364	14344	75861	13244	74081	71052	22036	70591	211499	73892	77794	69156	113868	320405	117590	227157	14528	75977	239096	15078	14686	69226	78305	70898	73329	56279	60365	117606	74291	22070	70428	17276	75984	20168	79202	70701	74545	68145	18799	77340	66797	74879	14938	65100	21855	244721	77710	11687	223669	22065	17155	66313	78604	75075	66653	21753	76012	225339	64451	22381	26951	73871	19132	68338	22640	73576	72080	22704	80284	70419	67755	20924	69783	59025	68977	13105	17227	434350	77847	52910	78105	109778	74534	56434	78745	54387	74068	109181	70359	17384	74558	71029	231798	17110	70831	70859	224014	11704	77973	104082	94185	12522	75906	66707	72429	70252	14950	70312	117148	66177	69035	73649	77470	93746	71805	75687	14559	230376	70357	15366	68927	74696	81017	20630	14176	72144	20675	70852	75957	72712	67011	13618	225215	77700	233908	235345	77741	20939	73779	22688	77857	26896	89867	75087	103161	11977	66395	53381	244329	13417	70069	75161	20354	69583	67246	70285	16603	210105	78213	208846	114584	30938	27057	57782	69286	75399	12842	71984	16673	68375	11772	30960	70410	68584	224997	11482	20899	12154	77362	67981	13138	71123	20203	229937	72259	12509	71370	19703	77519	19285	76408	76002	21930	192236	12419	66060	77447	67157	13706	268345	14800	12412	78913	14028	19417	69632	103967	70615	73389	19208	77070	77976	71240	77203	73747	73266	20230	18036	19127	57342	27886	170483	13855	74641	20397	108788	75754	68205	50931	243725	69709	75599	78215	15564	58803	12299	56075	67451	75080	75701	71468	73443	68427	78550	66257	19017	71017	57742	13526	72371	18419	23871	74439	72181	76186	73074	22130	78545	75104	67053	74848	74167	73942	17752	65111	68497	75477	68177	27049	76640	71474	77672	19059	12032	72972	14601	13000	14171	24045	72160	12785	76747	56175	76633	243906	17952	20362	67086	21366	78557	20449	20216	67459	17308	236520	15004	14842	70258	55950	72282	71978	73064	60530	66447	81489	21374	19344	110012	19273	75589	223809	69913	20224	76478	109135	72252	74706	53901	66983	56318	75491	74174	12492	12525	53609	224826	73692	108737	16694	71413	66617	16512	27261	78540	71286	78171	70370	26570	105440	75963	58226	22652	66536	50780	73186	15488	213603	69165	75125	100764	20446	192113	229725	72438	74091	72318	18676	57358	22402	76854	13848	11722	19183	58994	77220	76782	259026	12362	12993	17301	13131	58988	57908	272790	64435	67270	14652	73693	103694	73532	69681	20504	69916	18130	13164	225895	13532	71323	76055	27426	68961	71353	68870	75641	17344	17164	20491	17977	21985	66679	241489	14399	78054	74946	80901	101142	73689	20088	72531	15114	227580	19376	66162	258498	75782	66877	11898	71309	22122	27222	22255	50505	22789	22340	73417	17076	74125	75509	72596	18669	114600	56332	72309	12040	30878	66289	68617	66248	11973	71673	12978	22709	20826	108014	64294	238321	51886	69752	68750	59290	73425	18796	70235	74764	72493	74486	67064	329165	67480	14311	17907	16198	68209	19726	12643	58804	19883	70249	20865	20733	19386	18194	68889	70081	14673	13839	52570	16150	74418	66988	14705	15936	71971	73039	66196	18351	78004	71495	16613	24132	22276	114775	74251	69893	216134	71238	18373	16485	224619	78471	75182	84653	243467	13830	14257	74386	11877	17005	66262	71434	68161	78025	13214	170460	57432	19171	11822	66253	70823	22239	231805	20846	77890	12873	77495	56030	66126	321010	81003	56872	193796	11814	56519	18102	66680	27385	70750	71617	71641	19337	77015	77654	66913	72563	110197	23802	73227	67426	50771	73410	67811	50775	78570	227195	70396	104360	93679	238690	54698	16633	20346	101899	26918	50850	83492	69119	27176	80893	77492	21463	67493	66584	102580	269614	13009	67434	66665	76133	78235	21808	27993	74229	77981	20686	53419	78531	78934	218035	77623	20016	78313	77331	26403	75430	66612	67213	71564	19088	268527	63986	78706	78579	73633	78771	64656	19303	71425	226409	16370	70469	71810	71310	104369	83457	74152	67416	16907	75627	12166	54607	74576	73489	72374	17961	108147	75245	108052	17193	18583	69698	71835	72658	72690	50721	78109	76786	16425	171543	15170	16876	69976	77428	192885	20416	279838	217353	231238	75278	11891	75305	53325	11784	78194	20404	76982	68029	75918	74061	14058	12322	26927	73591	70261	74119	72059	19348	75191	26358	76958	107734	75358	75842	74734	67285	59036	16668	20513	68184	76843	20335	252837	58234	72891	12330	18538	53318	66549	193116	55949	20755	16848	74429	66205	100855	20454	72575	12408	23918	73823	59031	80289	74265	73096	71384	12325	12518	329251	73049	67097	75156	75341	73470	57439	225131	67042	78087	52712	14783	70348	57811	68521	73602	76539	71711	75881	14712	78641	73802	72950	78774	77316	76031	227731	66302	22349	13799	78720	78417	80292	56316	18707	17087	110119	76615	78732	56708	71569	19752	66236	26568	74404	13011	75725	66999	72930	12385	14768	27643	73341	71542	19655	15007	12295	75124	15968	67511	78255	211556	74579	75765	16206	18700	319604	68349	78388	192194	57765	83436	70814	14235	66091	12349	14126	211652	16508	26459	75174	78878	68729	18169	70207	19153	20771	77668	14405	170834	382018	77333	75138	66764	243385	170759	69239	18613	67778	67971	54188	18286	22092	20318	76629	19762	52432	269701	68327	232210	20530	22215	20479	20533	16551	74846	66624	21652	72217	53623	72611	76426	53856	14365	21400	83561	110382	26386	110058	72381	14539	78095	16578	73208	72543	19204	50528	93759	70365	16881	70726	71787	404236	56805	22612	69369	70125	50791	50935	234366	77766	67871	52443	105000	17175	67163	75377	77219	109624	73330	26425	12662	77435	75220	71339	12350	76604	11949	56857	70556	22178	75066	94175	432699	76803	11747	73834	15896	69232	70960	244745	69679	18201	78634	433904	75471	21973	12986	67925	70875	56223	77940	14432	73787	17288	77604	69533	11553	12775	231042	74004	74327	77398	18813	11571	14964	80859	117589	78423	107508	69053	73851	18458	19158	75329	67339	13239	14009	54519	217449	74180	11980	68035	70893	20762	57296	79401	15550	73318	71704	110173	72817	72236	23845	414077	69710	68694	19219	78890	16178	70744	69640	14864	14549	18175	74330	77822	74892	57339	71853	21959	69610	102334	52504	69387	56401	18387	14476	74157	20111	20680	20955	19698	71293	224019	66337	54366	74217	20833	19942	54354	73393	12686	73847	74065	78410	113847	56635	494519	74466	20788	18624	14119	18988	20476	14827	56613	77516	76654	140486	70778	68616	74043	140570	67637	19243	68722	269338	69243	17329	54615	76832	78306	69938	21749	24063	74020	12479	20353	76238	69332	94067	321007	16971	13863	64930	69731	69325	66703	26399	16097	114615	72198	75690	68944	23835	17766	14427	57265	19876	269788	107746	332578	27380	110895	54380	70018	80782	78803	75795	65221	68938	67928	18330	14227	66410	14168	73891	22074	13076	71443	65079	14380	23917	17263	98985	74054	21950	67111	18996	14924	12709	68235	23874	71134	19271	57254	66500	69072	74561	66459	17314	77126	70952	54357	328092	12313	13016	12539	12934	16490	28028	78488	50798	18768	93887	109151	107526	54402	67539	73312	66602	50917	11853	93719	68198	50759	18646	110593	75141	23796	99887	78598	94213	109934	110326	65107	12006	20364	22592	51793	53625	72745	20526	12579	74349	73907	75801	20818	78041	70028	74684	218902	19730	234852	71209	56873	18787	225341	26446	70911	18738	13996	74622	20907	20102	22693	27973	66275	71938	14460	73592	71181	22446	72986	71923	58186	18510	60595	20711	20852	56050	75253	71524	75400	66714	50762	56213	71103	23807	73004	76303	77696	73257	54208	13544	73296	241230	71037	56386	68283	74570	75524	71059	20541	18670	74194	69254	50498	73367	11668	74027	16180	16187	11739	12702	70886	242297	78790	14210	68531	77528	76720	28035	77905	73982	56691	75280	228765	110957	52793	75615	12818	99412	21877	226922	15135	56419	77934	17888	67058	258742	14626	16761	72224	71071	13529	17925	72330	73883	73011	13823	30839	74474	30925	78795	30933	66725	74252	58205	26972	74756	19317	75745	56448	71796	77812	71777	77626	108077	77468	15375	74766	53334	76795	22388	215999	73500	69809	208263	99375	109052	245841	231841	17122	213211	75434	56520	66928	68260	71164	84112	72070	21789	20199	67733	22318	67540	544752	381693	78667	78910	73043	170459	15413	70984	20690	14190	67547	20204	116812	12374	18356	69882	66931	12727	68781	50849	54135	69961	50912	66689	20555	19649	210417	72649	78114	72179	16495	69063	104346	81012	56069	75053	72838	116905	56193	16828	68799	12173	229672	14263	68490	66326	170442	67464	59005	20536	72169	66742	14459	100169	73979	70568	26942	15572	76926	16331	76963	74298	19934	15288	23970	16768	226591	72666	76686	67866	14450	12018	20257	11671	54422	11865	50929	66595	216344	106504	68464	15112	66136	26876	69999	77721	73605	192201	68414	14317	13115	19267	13088	75071	17829	74365	276770	67130	19013	78169	73815	56412	73278	100090	66552	13176	75972	69380	59049	23830	98267	75322	75949	72014	68968	64660	77592	17320	107817	68043	12123	78151	78814	67236	13123	74197	67821	78689	18718	18746	70999	15481	73910	13872	77410	66368	78048	22762	16819	102209	19737	66119	384775	20467	27215	66056	76501	20068	66805	68988	14006	71671	78448	170732	22110	74912	107829	69657	66151	12268	16403	67515	56018	72141	68279	72825	78834	20616	78908	72008	68285	406186	70624	12453	20210	83408	73711	71664	67792	18226	19366	117599	21331	74326	76108	56305	72845	11434	13098	70471	77056	72626	17116	72736	72174	20667	73770	76223	78419	77557	74930	64383	117174	104010	71583	12892	435900	68069	50996	14483	77862	72041	74228	17968	83558	243548	66834	56379	218850	19112	12075	16640	67254	229003	22271	16538	170643	68055	74882	75758	76737	67815	16432	54152	330959	66061	18323	20200	226646	72240	17992	269424	19339	68348	93721	18990	11921	21818	67593	66385	54624	56458	11698	19058	93891	69258	72206	77301	76379	74864	18429	20310	66990	110962	18111	69108	217325	53603	70874	17932	70673	116848	70065	107351	72201	232146	50784	14381	12771	93961	71733	241556	108857	56096	78150	20411	15494	58218	76975	83996	69739	94315	76036	22418	259035	69536	19716	11496	18406	20437	76694	19201	69090	16647	53313	66976	71396	19223	16803	54343	17474	15431	52700	56048	20539	66208	94179	59042	114870	16565	13033	18724	70031	105148	14247	21343	71890	74974	21938	15379	223527	73803	234678	75133	74086	74443	69926	16801	51938	328329	67772	77323	20532	237782	53975	28240	80515	16627	70297	70611	26557	74487	20701	14580	71765	70088	21607	68046	65963	56795	26373	21750	18453	229211	76485	71060	15967	71873	67014	76394	73356	76789	73579	14291	74921	209192	246782	52184	330409	330355	14630	13135	68816	11307	117167	13478	72247	18328	223690	246102	353085	56468	12055	70522	22751	53605	69374	26436	14180	76770	68212	330502	77838	13510	75028	69960	75453	75365	16522	56399	70834	15163	11828	23900	57757	76671	16548	18003	29809	14806	66184	245945	54325	71146	73091	68632	67844	67323	208795	72898	213993	381831	68991	74389	50490	432766	28084	230787	20222	12111	65098	213480	12825	22373	387524	74087	66774	21946	75815	74727	68441	66780	50883	57911	20281	69964	74132	76956	21664	73631	73336	12368	69171	22363	68099	52846	72305	70902	219094	78263	22269	55993	20289	54526	20655	69908	69101	14161	13733	14804	58523	17882	16792	70156	12929	52469	227743	80283	24004	16560	54635	73068	66548	14587	11471	238130	78482	76475	18216	17873	67263	15427	21923	94118	80877	73357	68713	114715	75164	18600	71270	17215	56392	72857	111174	14823	30959	381784	75354	15904	24117	69742	71311	19075	76438	78073	66989	70499	70577	13531	66930	73103	18352	66114	70019	18181	22156	70789	22309	21423	67892	18636	26450	66589	12029	22286	69459	258416	18475	83961	110379	14198	73626	70713	73376	19109	70502	18176	11951	78610	104570	74179	12753	109011	94181	56550	15212	24110	24115	16452	11650	78533	77808	212706	77539	18442	110052	14309	70241	75878	56014	12552	73302	67041	18599	110109	65104	105377	72942	67355	52428	73946	12631	69504	29845	70275	14085	52715	11637	19085	18640	18013	68875	66169	76484	76814	74015	68994	12273	70536	77119	67671	73965	77798	17025	77755	17210	140493	75172	57317	66245	11601	74621	67390	78323	67397	66492	68022	57385	74057	66722	18984	22099	16571	77614	52696	66812	57394	78786	70432	20232	67678	52397	259301	12569	67725	28199	76062	66270	12036	66511	73719	50788	12122	20751	67942	22258	74356	97998	26416	18574	246696	11767	67474	72775	68631	73201	11611	76073	76510	67795	15458	76156	71327	20641	16477	69397	109129	73235	106338	69473	73129	11750	24052	74634	20042	68452	101706	75218	12046	66537	76072	67417	13240	70640	11513	104923	53861	69463	70376	75313	67878	75893	71001	20621	17918	70113	52530	17692	258430	64103	12770	109672	66388	14708	22229	56363	238722	12338	71912	71691	320538	72716	16653	66400	13525	70594	77441	72991	19099	15234	77482	72606	93837	74967	27376	76630	80795	330938	72265	78243	30963	109815	78659	66314	71097	58202	77777	16588	19230	13349	12683	80280	69121	17897	231691	14969	68221	14368	13607	15931	77821	319475	11608	66902	54683	27372	67445	74348	192216	20350	68695	68792	66732	74482	14894	77833	11451	75941	73864	12607	73065	277753	242481	15560	109065	71127	12939	12622	74748	12444	258415	72522	69169	15444	21813	72286	74295	67753	57253	30934	16852	77852	74030	14998	19850	20842	20639	321000	381341	72895	12813	11486	18822	22017	382077	78372	353204	68682	208943	233987	12416	75234	74601	66779	17096	70281	16980	213464	17304	240411	67997	72913	76990	75326	226026	16323	232969	74936	13645	72148	13712	17147	94040	11777	75613	23920	69031	21830	19173	229589	20935	69672	18415	76969	69496	50878	27359	11735	23854	11428	77267	212153	56737	22781	75921	17144	107733	20666	16165	74539	67917	192292	192185	15434	109880	67899	15563	76416	19707	74142	13809	70935	15962	404337	12891	12050	117005	66917	106052	20910	11501	20306	73498	14205	67985	81013	19038	54125	67775	73242	18315	280668	73078	75287	58865	58251	16891	66274	60505	75777	74204	71667	57435	109700	278672	66980	75572	78753	71908	72867	66650	71869	16913	69029	69080	20508	22772	57443	72555	21941	19194	171469	16513	77875	75121	19823	50913	75037	23894	77996	70681	70449	18033	54483	19341	11811	18134	67177	14725	474332	14352	320253	75495	74223	21667	20442	75410	22637	19256	17133	74434	21411	233545	73014	66926	56508	15370	20691	76128	24135	74309	436542	78195	70316	14633	22413	14605	110855	76743	20603	75043	69498	268534	98732	78117	68180	12491	67516	78219	71341	71464	64929	78481	70036	70981	71244	60534	19139	70174	78396	76960	67921	59010	66916	52285	12266	73603	68423	71897	103861	12014	74750	16650	78816	77704	71149	67455	54004	75836	77972	76798	50518	71120	75084	56009	17391	320398	77919	73541	18365	76568	229841	74095	12765	13716	76959	277923	16992	77677	15502	22222	13615	12826	118452	20445	74420	18022	77382	56184	75505	19221	12496	57247	78402	68923	75318	434471	30949	14794	74883	15484	76938	19130	69917	75553	12351	76637	93872	22247	75542	56494	78741	76245	382245	193838	71335	15081	13108	13859	75521	67526	71995	70380	77125	71828	11565	16001	114675	18293	12624	75888	72900	14050	75929	69772	27226	16597	11941	78527	77258	22351	114230	74597	22668	73928	58194	66953	71588	71277	71876	17153	56228	20295	78826	72212	74584	80912	15395	71289	71078	78808	22195	234388	77613	56290	53893	56620	75439	78783	21907	66880	18753	12290	12234	104368	11844	100129	71282	17527	74772	66505	27056	59288	193386	209737	21685	16334	50724	20166	22786	22210	56088	70879	75742	18637	18478	94090	71604	24066	16413	17201	74108	113864	236900	76253	13669	68270	16530	17356	384817	94229	108909	18977	76997	57874	53872	70882	18548	69544	11908	52123	17762	83796	18630	74724	93692	70134	77577	54139	16517	67103	75800	71446	66811	69713	93967	15259	12564	69576	107435	66641	17434	73934	14061	65973	17858	71046	217069	74311	114875	67586	80888	78029	17251	66940	73416	19277	56249	12514	73731	56438	17186	73796	170716	16909	75620	224727	67661	20475	78382	11643	79263	75547	226499	100972	78620	170742	73159	24084	68366	16157	12176	74237	52635	76240	20819	215384	74289	75050	78011	73640	68010	56428	73080	76016	69337	67718	22061	12723	11481	73933	116838	13195	75998	77290	15124	66607	16145	69097	67243	73247	107581	69806	14527	18627	74549	11607	77529	20272	78929	15525	432745	71377	70415	12651	13543	67336	72197	50800	14681	67723	17955	244713	16499	21847	110460	72674	72460	114669	77914	69563	109323	76021	26381	76491	74504	56746	76862	12193	67194	56705	71849	13800	69837	69541	17230	71294	13983	71229	56531	81799	66047	66487	52665	66690	30045	74781	67622	70554	16777	56295	78101	18507	17970	67656	17388	51902	64144	73724	170720	12161	26429	22644	73791	235626	69824	11992	69781	76652	574405	64436	380664	75079	217378	77390	68857	70021	69306	71265	73667	21426	98258	76199	15404	215449	14272	226747	78365	269639	76388	77842	19334	16885	114679	76572	17083	12531	13421	14571	70809	13167	16630	26421	11883	66935	70265	12041	71033	14787	72076	104086	73267	71934	13682	27491	52174	72055	14933	65254	66201	14241	71168	72933	73660	22323	71199	12587	74270	69591	52023	434034	20339	11945	80904	68306	53321	66039	27395	67016	73503	69878	72056	14400	53412	21671	77353	30805	18534	58179	65020	67564	71067	59032	27008	71259	16469	71302	68609	67107	26903	110902	22202	69236	53970	75533	213827	23956	74849	72818	93737	73474	75242	72694	15003	18115	236790	218772	18249	192198	12181	19041	76609	74516	73644	26564	17190	70685	71655	75721	71138	70926	66631	80296	19651	27419	16582	73346	76663	66599	74453	74842	78335	54419	14339	72805	13992	66090	15139	67958	64243	66353	66338	269037	18537	78704	170755	80743	74617	73857	54631	17929	69790	77574	77908	26369	58181	56724	72547	67553	20091	15296	70487	66579	72030	78925	227736	328572	81600	12804	113858	105835	77481	20611	67039	70616	26395	12404	68598	74077	414758	83813	70369	13437	14409	67503	77866	73869	228966	14469	14812	107459	18072	77944	14129	75726	216440	71738	15468	68323	56453	67206	226432	170762	17394	69662	50778	23964	77941	15528	76972	55981	75378	50523	73469	78080	77338	83770	17998	66717	20517	105670	75753	18312	19215	68038	50795	56441	67321	74717	18617	14745	20867	74730	70696	76123	67429	76983	52575	64010	13400	67862	73895	20209	74006	74713	11841	50905	20450	13480	94047	20382	17171	67072	18817	74334	14960	16162	72615	53814	78160	70964	71137	66072	13842	12867	22174	69675	68031	75195	77042	70844	19693	13218	75369	77413	77394	73130	75187	18092	15977	53868	70740	30050	67141	18099	70678	74352	57776	69178	18150	77985	76871	66140	69863	66768	51944	74562	78183	16169	77245	66659	21833	67963	76603	102122	12902	74951	74377	93761	72464	20400	13654	78724	76007	268996	51799	68250	73451	67602	448850	74760	77879	67412	14546	78225	26401	21885	75768	27966	68294	12789	268373	77749	74652	71946	75247	66532	234353	76116	14115	68553	18145	71527	13380	67282	239591	72983	224694	18369	68134	12057	78871	329908	72112	16643	23879	13394	15571	114741	27389	98365	18370	53617	15463	17724	71157	243469	108067	74413	104252	22051	68396	74255	74382	19988	192212	76923	68311	70239	16833	15476	18810	77002	228361	72975	70546	20823	74989	78477	96979	66816	68680	76044	71621	71320	78126	17059	94214	235028	75864	71140	17139	116850	217946	77651	21894	17973	18377	17001	66646	18046	12877	67443	67931	19247	26906	73320	68544	20684	20472	14428	16319	13626	27205	259047	76613	218543	66293	20674	16050	71823	65967	73658	71721	77801	73421	75606	11430	69469	50501	77795	14678	78617	107373	19293	60344	27368	17128	26406	73183	16173	69479	75828	76624	76893	226548	56336	12952	381598	110954	211896	67484	77966	18054	26914	100226	319953	110279	72084	53416	56504	76444	20297	74306	70515	57748	66123	66580	114570	70103	75579	246787	13664	12946	11781	19668	18733	66147	72873	13609	14739	69009	29810	20184	18741	71498	76359	75284	17965	233733	69749	19261	69894	71491	230157	102105	69607	73017	74610	71182	14239	77889	21453	83679	109620	18514	68087	59002	16705	70465	56188	107798	55946	75645	170942	108013	12615	14751	68626	66266	12703	16154	15018	66332	78252	74122	20758	75444	14284	64113	69400	12344	12738	110083	83383	54720	71348	81007	20348	12858	68572	20743	11858	75871	20877	71389	94089	94353	67848	26931	70178	17318	71511	18108	269610	78317	22235	20617	107970	14421	75266	16183	14232	69315	71902	68600	76177	16617	75021	74700	77967	75449	78239	66165	68481	75845	71831	70392	18612	211712	192120	63859	68980	72312	68777	11544	29813	73887	14285	15000	12556	53421	66770	68112	20587	70371	14693	78537	27028	71361	22273	73992	57916	14256	116851	13631	109019	21785	16059	54122	17425	268980	52033	245688	12506	105083	72831	13234	223825	68953	77169	21873	14137	66379	72018	14202	66541	110886	12517	224823	13350	78576	258336	14081	71042	78198	170736	67460	69433	70145	71687	77328	76081	319504	20963	12788	235559	110391	20460	77726	20706	207425	70573	16871	71865	75854	26946	57272	67732	74105	71116	15013	76967	18805	72739	53330	72925	67922	74403	16443	216549	74688	13492	67373	50767	67689	51800	78798	15401	81897	14088	18518	19357	76505	69068	73364	68666	84585	53859	14149	242610	15417	66280	72228	75057	16364	12971	77372	67186	270049	69162	59009	20254	75476	75339	68947	15117	83767	67608	244585	15216	23886	69568	12457	67645	14620	71234	74361	74243	78285	74322	78165	78348	56375	16815	14618	142980	12354	195018	56066	19362	70292	70563	20227	14068	69187	66867	170639	110639	73170	68770	19733	56860	78874	68971	13119	252972	18720	72635	66206	74934	140792	11459	258434	14194	77746	54214	57784	232087	75901	77738	64652	18792	66132	16504	11832	67543	69887	232821	70475	73783	269523	54156	18128	71773	66625	70620	71074	72045	93672	18569	15109	12649	73360	15569	67134	67538	19674	18307	77193	11815	16011	18729	67467	66341	22767	246048	64337	11449	70782	73819	15275	69408	19263	11818	66346	23849	77227	12348	74992	16765	75588	68225	13876	69192	78685	75394	69287	77762	56501	327954	76547	66801	56183	12941	103551	74942	78201	18843	23994	76165	235283	71819	94220	77707	208501	19763	116733	12896	19401	78638	68275	75706	71928	22671	66700	71753	78894	73814	67828	78601	14663	71392	116939	52535	78046	12144	56752	14733	64164	12212	21956	14371	74282	77608	18171	70044	75638	74149	74285	110842	14395	353211	170571	216961	224650	77280	69797	68121	73433	73397	68468	14552	94063	14164	75011	60361	21954	75342	74896	71857	74213	140474	20932	12955	110521	240880	78807	23829	20116	15557	74529	69729	75671	74396	230996	54373	78409	66864	101604	67470	53871	67819	26936	56210	70800	229593	68017	74112	18711	77991	67292	77055	57261	12316	56461	16709	213575	23967	19946	269589	19652	384415	16660	71252	108645	75694	14043	72518	107358	75403	57314	14219	51797	58233	12640	70609	68795	54384	67605	68194	15374	12580	72774	83553	230598	114304	12833	13072	68231	15185	72171	380794	26961	384009	330953	30853	67738	384422	70184	18999	14167	56696	26442	51869	71573	56217	77174	22411	67304	67115	71761	18704	73596	71950	12503	73552	71247	66284	12427	73854	16681	67028	69984	74269	213054	55927	70097	104457	18222	71836	231580	64931	72767	68171	13496	70956	56811	93968	75526	74136	229949	23792	66411	77938	68833	75805	12394	20529	170770	78627	73274	14860	70906	432479	52440	20392	72221	70093	21804	54353	18826	70729	13368	109331	68690	20497	233806	12575	70403	110532	73169	212718	21824	17256	16904	78111	17071	20264	72341	74461	11808	24013	72722	69311	213773	16976	26891	14238	75914	432486	73298	70870	73324	20522	69815	74190	78519	18383	104111	70425	77476	67217	17698	73679	73952	15284	74854	73283	50708	108153	76367	192650	77816	101206	56869	71568	83703	76681	74184	243431	67112	58223	77462	218693	75543	18192	16995	74580	67089	67885	17840	77697	77727	78271	56858	78618	75804	18671	78699	66952	16783	383295	67441	14109	17156	223726	75056	66310	14102	227624	77268	16535	232670	11647	67640	79560	215814	69833	20834	68970	78106	56233	17533	242022	113846	74858	20503	74667	67245	57262	233066	67026	71793	75862	70494	76217	74873	12802	195286	78390	74909	66603	66959	110956	69573	72720	67675	14169	20608	140557	78422	52882	12655	75912	73795	75338	16116	75812	338353	19213	72271	71206	71316	19124	30956	29865	70887	68421	16006	243461	20855	436544	68463	13489	216274	94066	12391	18762	216724	74315	65112	171588	71886	213527	71900	238412	76776	22186	71180	68195	56429	117150	66441	71423	67343	68642	74272	230654	71041	213582	66943	56690	223453	71557	16875	66479	70557	20911	192657	241431	78469	16543	328381	22214	74660	227292	11990	230594	228410	238057	78197	75492	73285	18971	78629	71013	77849	224938	67125	12764	68187	13852	66396	66439	78580	319565	72648	68537	15278	75094	15369	26398	71454	17221	22066	67019	57259	11806	21752	72345	66734	76658	69329	17199	110157	66193	68146	67869	15061	67752	77671	23936	12558	94065	74675	76089	433966	235256	50500	27369	54612	69146	56433	432508	16392	13430	73154	72399	76611	104836	110751	75961	27386	71009	23947	11989	20271	20763	23828	72083	74552	27984	74448	56786	56291	14688	17068	69515	59044	67659	276852	77327	22041	53886	53896	78014	432516	71601	214897	74244	269987	13205	218294	107869	67269	22185	22057	20502	12447	17182	93886	208211	15376	13132	66067	11981	12527	74514	14685	74500	14417	67946	214063	503692	215751	57230	14958	57808	26430	73930	22787	20341	75985	75433	20359	23857	12365	75869	16509	14080	17685	70892	11569	66508	79201	67857	140709	71189	71968	68594	72852	23924	12841	74649	107392	22634	75393	114664	77979	56490	140740	11907	13139	70968	30838	75325	436539	13640	258323	71475	19826	75306	13191	71769	20249	76755	72258	75076	57896	16210	67260	12411	436583	223828	27399	13840	28193	73388	53902	60525	76407	83993	74166	78338	78214	19367	67395	11298	76734	18035	11518	16857	18690	16591	16912	70138	75755	13386	20975	76410	66729	77127	12333	74201	17165	66154	67959	69836	68585	18230	72119	22646	78833	110931	70806	13667	20441	118449	68926	75070	77223	22137	83491	16854	11489	75681	112413	74910	72507	12521	12994	75746	69668	104394	19014	21841	71246	17300	76993	78911	77846	76187	21814	22718	57315	66283	56424	117147	13367	13617	74284	71707	75317	67839	71743	22242	16917	20276	71983	71412	69889	78212	72180	52653	22651	57440	320940	26356	21386	70084	67273	73377	94190	75684	66394	116746	71276	269593	27058	54712	74913	70829	231887	67846	12526	50928	11864	78459	77347	69333	57359	21332	11729	73828	73260	14600	16163	77640	68978	21788	68636	75146	75717	66278	14562	244238	68169	69136	12493	29871	77621	77647	106628	12578	77992	236539	19286	53380	54486	14778	74451	74227	14977	213499	67895	74102	380608	69310	74185	246169	73216	11720	72539	16322	213417	76927	73218	56310	235067	73533	73385	19345	17849	80732	78646	69038	66258	20600	69441	71469	19712	67452	14569	14300	69299	80915	15206	78377	14609	75103	30930	78055	103268	67581	68496	71098	74638	69362	67059	74299	74589	68571	20448	72357	72956	77708	76497	66053	109263	67010	72168	208188	75660	72281	14289	75168	16494	73441	12747	353242	15957	18212	73835	54646	12183	11819	235050	14020	12304	27965	22687	12293	18648	17306	110651	170930	57754	75469	66279	170822	77533	16009	67477	76357	57738	12165	114142	70717	22333	78568	19280	52323	192166	19166	18027	21807	83428	66905	78312	70057	76713	17289	14170	78654	58909	11554	72477	70725	75189	70904	14064	13014	78532	75584	26419	72693	20646	52858	67389	268859	76294	16195	78156	73846	110033	70408	99480	74019	74869	73284	72020	75947	329502	20390	74498	385253	75560	71072	233230	241627	77450	13521	83965	77610	14478	74438	11308	110876	11790	78757	54723	381760	78498	24111	66163	100470	74763	17101	140499	74340	21969	64099	26888	20399	22302	16576	23801	72947	73639	54200	22658	98845	50702	68736	12022	27392	14007	70710	77415	59041	71966	77296	20652	72960	69765	70393	14786	76389	76901	15944	70248	73314	14322	63856	68040	78246	14397	69149	71363	66664	67312	26372	74702	66874	20019	77573	66765	67078	74695	69285	84652	66611	74746	77188	78170	16604	67080	16172	77361	77622	75211	23793	52468	170829	55979	29862	73424	20815	73238	18392	69347	16391	104130	21350	66817	64293	258475	52040	74257	18526	68879	80987	67433	74383	24056	114774	73574	69597	50722	68107	72316	321014	75250	77954	15184	100087	56378	71685	69294	77522	12340	209446	67701	12874	56440	14584	70508	67698	19387	55951	17906	30060	16969	27423	56194	214424	15233	58220	102632	234959	17454	14711	73306	67768	72711	67788	76110	56280	99683	94184	73133	70758	71661	16656	66694	21892	71322	76646	23999	15214	69376	235402	69663	75581	70571	246080	28295	53606	69392	106014	94282	66781	360198	320727	68618	338523	21857	11925	76263	68635	76212	72678	12259	13717	26413	74126	76806	26934	14897	26420	20730	74155	319845	71750	75482	70691	170654	71338	66570	71939	15408	66381	19373	81702	70530	70961	63985	227446	18484	70605	66759	70853	67128	72391	77685	224796	233789	17540	404239	380941	110809	27218	70227	319146	70481	68050	228889	78187	14940	69968	66788	72549	219158	68918	11766	12228	217038	67160	16773	70228	14765	16362	26569	100382	72303	109008	268448	77370	140810	207920	432450	329977	50529	11492	228608	574528	20787	104263	22408	15975	54598	73634	66325	71083	17218	18604	78226	235281	101772	18166	218066	215641	14011	56093	12962	14744	13030	18361	17714	20334	70622	77080	20669	11731	77436	67425	74189	67590	11688	71916	20614	72157	19244	19338	17886	66146	15410	21346	21939	98386	170761	353328	21452	75428	76971	71695	19713	545814	74034	21927	12922	21934	71697	213481	68507	113855	17999	16524	18559	18420	16569	26941	76733	76398	231452	69745	217716	68732	13805	103978	56395	12519	12355	73744	77200	12298	74777	18545	237222	71406	64378	20255	20320	69548	68476	76740	84506	71066	72242	66922	75986	75068	75252	243764	69524	12793	13642	223770	20286	106583	72836	223665	72190	74116	20973	64898	67758	93730	226641	192193	75884	76875	208292	74328	78149	16528	17870	13555	56791	74478	22378	17178	76898	68525	74859	226049	78266	217340	12116	12379	74978	233221	72268	14431	27418	84543	75199	51966	21915	73352	73536	75567	76393	78443	75698	245638	15160	78136	26926	14270	55936	20415	11946	71991	22116	229622	77427	74266	72529	72134	22719	74947	106529	22264	20401	72659	67098	76030	26379	68487	54130	66784	76690	236732	18349	66083	77381	76134	57423	76669	68241	13860	11861	12308	18784	17877	66434	18722	12829	69977	20810	54120	67382	67267	69279	67035	18553	18587	18797	68500	71345	66844	22226	56350	56726	67812	17846	11472	77980	56454	53310	66204	27490	77096	73005	67145	69025	72061	329178	73371	75508	74080	13537	74053	11994	54399	20112	58207	66107	54633	73784	11997	67638	15132	74245	73577	77805	67935	20352	69318	13864	18739	11542	66868	50492	78887	19877	192170	21854	110172	76469	216238	66528	14087	68229	18846	24069	74235	76048	14120	64213	23836	68066	18459	26877	118445	75525	75472	18400	170789	76820	78896	106840	22196	14388	113875	12460	233046	226414	12927	69611	69792	15191	21958	68380	76883	140917	70560	17105	17387	21821	19218	68365	68263	74156	268958	80720	57295	74891	266690	70897	68236	67749	78304	214682	14944	67824	257912	12279	214384	52538	76229	75669	108105	57138	13798	23790	18174	76090	26427	233056	67707	67235	74769	16498	67255	11835	77632	434042	26440	232679	18987	73392	77032	77799	74707	52668	69155	14885	76930	13124	76829	258310	16638	56370	72088	53598	209416	13479	66932	14461	75452	70335	20528	73593	20901	77893	107995	66939	66074	60441	76721	18187	71038	218397	20710	12005	106347	18124	56214	237178	71956	71523	64335	78534	74143	70866	234671	74569	71799	14616	22596	71520	83702	16177	76688	99377	20219	93691	66362	74303	71106	67504	21455	14079	432411	30049	21767	76237	107146	20540	68667	230751	19009	78500	74571	26900	434028	83453	19360	56017	14134	18641	58187	20562	67043	67510	67809	75903	66715	23873	74195	74737	71026	16062	56212	19731	18769	20870	75890	12571	11959	54401	17428	78384	110310	71807	12837	74360	79044	22698	69305	11933	12236	69912	67313	68376	233571	13070	71051	12314	56229	67781	68945	69482	74131	14723	11745	74981	268721	24015	113865	12015	11950	214763	68763	435889	68905	70422	50758	68941	23950	26437	12889	19274	20525	69718	76918	51801	103140	258269	78599	66367	66087	74614	70912	53973	74042	76034	13347	72434	21417	74560	117198	65106	77101	78353	15381	20754	58518	51792	68753	80719	69358	21760	18861	70985	268932	73811	20941	66892	12452	13170	27404	20464	68280	13089	66596	68044	107951	17125	18359	271564	17441	76477	110323	58227	67158	110816	106565	71107	71638	57276	16691	239405	73957	76104	14269	67187	70190	170458	12583	13836	73696	78779	22724	72665	68271	73976	72554	67548	54525	74687	66847	77863	73432	21781	215615	76522	66174	73027	17926	75406	72223	18673	100494	77418	58248	13636	73012	13051	56447	73738	80748	12397	60533	22319	69069	15229	170772	14451	28078	21687	75333	53424	77469	80907	78457	13822	67300	78056	20361	76632	78328	104174	67182	68316	77925	21410	73761	14658	74463	244895	27262	30939	209318	73882	77782	22317	99470	13215	75570	16634	116811	77729	73866	75784	69237	72826	20480	18693	13058	77059	75225	23797	170738	18203	232157	60411	71093	121022	20568	216169	12810	17357	14738	77510	54161	20307	76252	74602	78282	22165	72049	76222	105014	18689	69726	20687	19933	20678	14595	19704	72735	56532	59004	12895	19181	20191	15396	78038	70804	13869	72731	69656	18227	12916	71578	22270	72632	16672	74691	69388	114229	72307	66835	16156	76107	67295	170779	76169	14997	69064	67228	12425	57781	16404	67606	77037	72502	21333	20394	13114	17146	64833	79554	68483	74041	434030	260409	77580	17978	14179	170748	73943	76509	19258	17711	76130	15558	17833	217294	68880	55987	15900	54392	15258	18016	56489	16600	13177	56444	67816	22746	227612	494504	53951	67050	16818	75398	74628	94249	94061	72178	68436	75183	12282	66118	68708	18717	78152	68720	19266	73248	72147	64450	69582	74048	76792	72837	51885	68723	16192	17937	77134	72754	12215	77332	17293	13382	75759	16121	59310	50776	69096	28250	56191	20866	77283	20643	70080	70901	209601	58805	70333	70625	83669	68705	73897	68691	18576	67729	24086	18139	78900	66049	70470	74410	80837	73050	71723	19324	77669	14048	57905	67683	74633	76071	19894	17751	18571	14886	100434	14852	78470	69044	22293	16332	24131	19882	17969	73122	19184	67378	17245	71640	11787	19159	66591	66720	14674	237339	217379	72389	19152	208647	68728	114565	68510	108148	70122	66686	27660	67418	73816	71326	78023	78123	73450	57743	56275	71424	27414	69113	69402	14679	69988	26757	14404	20739	69049	68964	192786	16426	17341	56546	13602	70378	107587	13871	74525	72325	75602	71306	66211	266632	28042	11937	73272	12977	70003	11838	74728	56760	76382	19228	17075	16456	14858	75321	18101	72562	15490	13424	71147	13857	17931	73486	20563	73031	69421	108159	213409	20429	12566	217473	80981	78234	78207	75246	71165	72296	70619	76157	434234	170753	233802	75440	66223	66975	18730	67533	69428	74419	69188	70100	16820	78748	77825	20556	12231	54342	217331	106633	20715	20231	68080	70790	17962	93843	66760	13008	56700	17192	17345	69366	14264	78369	78256	98496	78733	19416	14755	73192	11614	66493	71175	68394	14248	78935	15171	66297	66614	78914	59022	269642	109785	75642	58206	13198	83563	20845	93970	77339	73721	12795	14533	68162	67071	74906	12970	70397	77028	22321	66587	380614	17776	70762	76594	53376	84682	226830	72865	228880	20250	18708	116940	233280	29818	14312	68014	69010	329509	76626	278279	77760	56513	76441	12288	11426	258869	71087	78060	77767	258882	11669	225192	75139	14667	70274	75052	16423	75865	15516	19775	68621	76281	78721	67091	83430	65960	76614	12484	117213	80892	22627	66181	67105	69437	66307	11899	66991	77207	71385	14160	13732	74885	79464	71726	67881	14343	11674	106707	54364	72124	20316	21406	14385	73466	83435	67927	75658	94111	68556	56317	75123	110835	75910	11849	57810	73093	75107	73859	75722	22146	28106	107047	110595	78440	75764	68606	19122	73337	78024	78132	74456	17910	66462	114601	12140	75190	24078	77241	78193	12372	13709	66489	72860	18197	56523	77590	14863	50797	75362	74577	13163	74733	70141	69071	74682	30053	433759	73477	104445	59056	22365	78072	73264	75259	72789	22326	72987	108068	218832	241226	77790	216233	56322	18567	73663	75389	67212	50772	76003	67843	98878	14252	252838	216964	16701	66994	74026	258501	14760	19395	93685	71561	77487	56874	75349	69225	20583	14125	56407	14913	15357	68168	215798	70375	434479	75328	54338	56335	17280	107569	13142	66857	17827	70189	76193	68854	110198	74372	84035	17990	77118	19699	16880	12326	12951	20387	27221	65257	75950	72278	381792	68774	76813	26363	108058	68758	228812	18779	72726	66355	74518	76987	59091	20512	66405	22166	68786	14672	12908	56224	77603	195712	18766	16572	18814	56473	71519	72569	74161	75277	73407	14555	239759	21974	77832	16795	57764	26910	114677	20420	77216	21909	94218	68215	70876	224907	71534	29869	11746	108760	211578	104884	19662	73438	21376	73874	12945	73904	76857	19383	70445	20888	22221	26366	15587	73207	16186	113853	66371	16867	71151	382620	94224	72599	79361	18089	75350	27382	22412	19253	76939	74399	259007	78145	77334	70993	77543	68054	16478	76425	235043	15461	67402	73141	75340	53319	75228	72610	56551	13019	17691	70349	75679	14465	22341	19428	18095	99543	71492	78590	72542	76701	74090	74671	70153	52713	69904	380701	53357	230257	19419	72354	12890	77024	76415	20681	20665	14027	434064	232187	67776	78218	72912	19891	69659	53331	67448	68922	77266	80910	19363	67133	13395	65246	229722	75083	77483	18511	54378	77802	69464	70936	57444	75616	74281	68581	78903	77747	27047	78449	226470	22308	21743	107747	20444	20979	67201	78581	13808	26887	66108	70596	94176	17117	94284	54195	56495	22350	74511	71907	20308	13107	67398	83382	30926	20849	69932	78711	77011	77639	71235	75571	16890	53858	67490	14566	217827	19231	29857	77853	11749	117170	77552	75685	13612	20972	227618	74914	74744	18032	70211	16514	76311	13363	11450	71128	11514	76728	21990	74645	22661	74747	26560	11555	13052	26458	23893	75288	56420	69034	66048	230861	112417	27528	15568	70564	67349	11740	20384	12623	72603	75718	70317	66391	74098	15441	54123	69886	75424	20393	16981	17313	112422	69150	53906	78553	77408	71962	70240	53323	14118	77859	77850	74933	70383	76861	15202	106264	13024	69885	75902	15445	13434	75233	27096	69821	17703	67713	75297	68846	77739	94244	12300	28088	67969	11504	12846	75276	66915	75256	52855	67456	71776	72185	71280	56220	12497	67391	72976	69161	53620	22782	68018	21418	68149	433771	81896	17392	52187	11771	18549	12857	12395	67530	70218	11922	75224	19141	71877	171508	78642	75504	613262	78211	72151	66317	269378	72876	18424	73528	76916	71437	14403	236930	14617	73584	76884	71287	78639	17756	78168	73415	77783	18414	14748	18590	15531	72065	71637	75808	15512	21784	112407	21942	77813	73797	78544	72285	11816	22630	76560	26549	68800	70551	72905	18952	78118	16631	19822	70845	70354	73471	69871	74106	72404	73548	75129	54006	23908	14634	101358	210108	78033	268741	22037	75142	14726	16012	74843	73557	11776	66658	66824	56072	69099	12464	22157	72535	66597	321008	103711	16367	15953	54645	71465	73826	19257	233752	53611	18976	72503	170750	66745	20604	268566	21832	21763	53870	72897	70474	103988	16531	75536	12289	73166	67619	192678	98221	67579	17380	60611	320938	229780	20190	54634	76409	99571	13813	100978	70871	66357	19025	71020	229487	66626	65114	77477	104110	71045	106947	232426	12928	70883	19943	18667	70062	69410	22218	56248	399510	14732	80911	17187	70133	73088	237831	64707	75554	12443	13202	74231	434578	69577	15945	72215	22030	77093	12390	12515	71058	68646	66642	381781	66075	52202	56296	56437	64657	15209	66330	75548	12500	94228	68815	104831	12476	78508	75012	216151	258743	12995	94062	58866	226971	11757	22670	18752	71996	71837	12352	69260	14472	14175	97541	19878	17865	72331	75954	56812	75705	76941	78483	78465	75429	11537	16991	18073	14154	230738	11972	98417	18643	21674	18479	70944	12143	71930	385047	14230	231672	71297	22682	22352	22194	13542	14396	20293	78274	78800	21756	67305	21846	21684	27060	74175	67580	54604	20357	54352	66882	68975	59289	20014	13518	67741	68191	17259	69570	56403	23957	69776	17200	72140	209630	67889	20760	108653	12659	68891	56087	71159	16905	380793	66878	22141	320816	319264	78408	72254	22776	17260	67121	81011	54383	99151	93960	113849	11642	80384	23853	66769	13446	320827	72133	14237	66691	69511	75202	12832	20916	227102	67854	16776	114661	68796	69324	69780	66197	56374	18554	19074	66435	94187	67655	67865	99237	74554	226999	75678	59026	83762	71266	26428	75789	70212	67984	75385	67248	26394	71263	78426	67644	69351	59013	15134	78102	67905	16002	15371	68678	18506	22643	26970	114668	69221	12988	16518	67623	20135	78010	68142	71883	71802	56695	432853	13136	68135	68347	73648	24061	170743	69499	69773	22073	23943	73075	67836	13436	15192	13854	13508	19062	21858	67715	11480	70862	76137	69787	234725	404235	68276	21819	13614	75519	73683	233863	67242	69707	70700	53892	59048	13004	75990	78479	17225	20345	70974	70284	67085	72978	71878	76551	70733	22773	114479	73158	76998	269423	17233	239985	78670	14645	75497	69028	26445	67015	66445	77036	77074	74753	70266	74541	98170	30946	14165	15430	70451	67728	76022	12737	27053	71136	69139	18091	76029	72475	12868	12269	20273	110596	75953	68466	69535	23958	73616	20933	15414	70797	434423	69549	30051	226519	83885	67075	67229	77909	13844	14873	84704	16922	71395	14581	170731	11803	69741	17872	26556	69594	73455	12905	17681	69181	15958	26359	26565	19694	69627	69445	64143	69862	58182	94223	16542	74335	59069	66840	77302	78297	75402	63828	71334	14961	72827	74085	66143	74367	17395	93734	19057	68201	54197	114716	75736	11352	18080	14769	78120	78917	116837	243979	170461	170651	73358	373070	26945	68731	106878	70454	74863	66127	22062	50524	75117	71872	75750	73373	58875	12039	384185	11606	71681	69219	69902	68124	74271	22715	72264	76894	11479	20338	17995	12805	259036	11842	57014	74968	19248	77246	71754	113859	13924	27214	192232	73288	13831	11302	53600	54651	192197	66235	68037	14912	234129	54418	57370	11548	234734	77830	67439	77896	18217	16416	14805	116914	75653	74517	50884	76094	22169	15194	18344	69214	52004	19289	227231	12489	58217	67561	18261	18119	69334	21577	20997	21924	77395	268902	78017	73809	75915	93842	67049	67333	56747	17174	56503	73001	12480	69170	58176	16371	77376	18218	170717	18788	209086	16581	15285	21665	18605	26558	30840	70977	69106	75816	110911	231712	114673	70833	11876	78491	73355	71063	228998	68440	67153	16440	74471	18322	53599	56642	76397	16952	16568	56354	18488	20492	75761	75006	72246	67384	15162	77215	67974	67585	212880	101118	320678	78081	56794	74877	66200	71742	16628	11499	63959	71360	23882	68522	68519	19331	14807	22121	50783	13097	72079	77911	60322	73204	27278	22260	234094	116847	11886	20670	67966	20419	239618	19725	71156	56314	72887	103554	75128	12824	69503	77731	77809	11634	22040	70433	22026	215653	72023	66120	67529	14084	15218	56384	76385	72963	18012	11423	68995	106648	75522	66925	77756	75465	78564	16199	94215	15507	72697	234311	71656	68011	268656	67374	11758	67847	72311	29846	75833	66901	18503	12967	70661	18405	55932	83395	66407	18991	56198	16552	76286	12224	77723	235036	78316	69120	12023	73310	20878	78787	20229	12608	110749	114564	16439	15450	12630	75578	171567	18823	75771	52840	54126	93873	75870	70650	21384	101100	22083	64297	13404	67694	21886	70680	72481	78611	50787	27103	68552	67432	75496	12263	231086	22259	71526	11839	208638	66609	71173	16502	28027	22337	19349	72842	12169	13079	70521	78071	11695	12695	69451	74036	12561	15421	73144	72087	75263	74996	16176	66661	67008	54204	71178	16081	80886	19329	69454	73020	19744	71608	72849	68895	20671	195296	332713	286943	67171	12336	12675	74591	72102	71080	16594	19214	18938	15547	76679	24116	74123	69396	28185	67065	12778	98710	13007	67952	72595	16579	72992	26930	11536	73583	320873	78242	27377	69447	20740	66292	76378	78127	226154	74676	19053	71620	214162	55980	107766	78030	19294	75020	67920	11304	14228	68220	104027	11600	19982	56282	11545	73589	18162	17721	27373	378954	75580	12209	19718	195333	73650	192174	14111	78658	66190	72607	71770	258497	77773	72091	77366	110350	235805	15929	77820	65964	69478	70917	78718	72235	70754	30806	77956	109889	474156	73420	19377	108143	11658	54151	12467	170765	70166	20909	78164	68859	244701	12042	72512	20028	67473	15939	12667	17169	70601	19250	73234	22232	140488	329782	69606	69125	17986	227699	18142	78742	59021	140481	432530	12337	22228	546055	66166	70491	16646	56771	13713	72776	58522	14360	75794	320898	330171	75607	66740	52024	73134	76050	75894	17472	93675	76864	13865	80860	75475	20707	77883	76411	18368	20692	50916	11852	20371	140858	17129	66521	73940	114644	71215	13075	72953	56380	74522	69065	57271	76082	14231	18806	76643	16870	71405	75106	18021	69941	74390	12153	19358	78444	15254	79455	26378	66170	19035	13490	77720	13639	18431	69384	73530	16326	18355	72425	18207	66838	22225	74288	16453	71196	16682	16956	52626	223696	18432	225115	108114	16704	21389	52076	19018	71854	67722	18223	53420	19342	18685	71827	434554	56205	641361	67544	77168	70987	74426	24046	16814	75309	77876	12507	78690	69860	193545	12180	69135	14791	66827	71512	57250	73886	230584	216459	14455	69440	231769	13358	381626	13411	14976	72628	81500	73040	14623	17294	58244	66425	50540	70730	12062	18436	75150	56325	58231	29875	258925	67291	70464	74681	15425	73968	72785	13211	56861	67557	78602	218518	74198	73550	67537	71243	74988	67468	57267	71586	27204	78523	77701	230822	14480	71862	70441	13559	11910	18127	20195	68778	78401	70489	76043	76850	68151	101185	71398	27358	68075	71141	71676	13875	13085	21580	97064	16407	269536	67575	21337	77226	66340	57373	74919	66401	18728	20303	72227	72106	69409	20537	22272	66414	12864	22067	56309	81016	22401	69168	76797	18314	21336	73053	21356	76402	67746	66273	75281	59008	78009	75587	12768	223649	74939	78343	76705	12162	69768	27801	19708	78286	20496	67832	18772	75887	22314	18094	58809	18793	78895	69585	78414	17285	77997	18423	30935	66873	114863	18107	57270	68565	12814	69487	223870	18040	14547	20425	75563	70291	69930	73703	74624	114886	76100	77087	14661	72114	54138	252973	78373	12421	18983	22160	74509	67603	77173	12456	68952	19734	70461	232086	20410	11867	73988	16589	74296	70574	56470	54409	19191	21391	66260	23928	226419	67634	21420	14423	68232	66865	69553	21825	66419	74249	72170	52683	17532	21803	71846	22268	68956	76422	65970	73916	17763	71023	11532	69556	14468	72941	14813	72614	75693	78830	170735	27081	67850	74059	67138	27362	69309	76225	14060	68948	67861	12672	50755	69714	14696	436440	18131	71113	76429	16400	73597	12769	116732	13835	69159	72781	56418	22437	68549	15248	71893	72894	353258	170776	72017	78045	66349	68701	22410	384001	14621	70047	30951	71420	434037	54219	14408	76661	15267	71782	78809	56218	21955	73396	75665	75049	93878	69721	11522	26384	237500	12912	67231	74050	56637	27140	232539	22072	56631	20383	11418	22654	71101	195733	74895	14292	56703	14551	17831	13726	11564	234413	14378	60364	102462	12192	16977	66050	11807	13982	56358	113861	78784	230103	67667	59095	75260	231801	67801	75510	13418	66899	13497	53314	73299	21953	75649	11433	27027	77122	66618	100986	50766	75345	278507	68172	76835	94227	12009	16372	20637	74191	72868	51788	71447	17250	111175	56743	12532	20521	66853	13449	76162	384061	69816	243924	66711	74851	14268	76233	77463	14131	73903	15166	20874	77619	76651	77270	13549	23831	23837	74594	26987	106564	22230	76809	103425	70194	12426	53881	71927	17528	11993	71818	22791	77984	18292	67500	76308	103850	72749	73333	11936	15353	78391	78827	72433	20944	72982	77949	20841	69983	21679	67735	24012	78452	75527	68828	70695	73868	78594	74248	71715	75630	75614	15439	19729	99296	76400	269846	18974	71760	69982	28254	78526	216877	260423	79059	68339	13120	73789	75920	13194	20905	73542	69415	74894	16963	70916	12705	20862	27007	21810	20438	13048	72211	233016	73340	224118	56722	66995	14389	66501	74973	231380	73762	55948	104725	19044	68917	26904	116873	70925	77837	15002	18019	71388	66320	72498	67101	192176	83997	20194	56398	74425	70157	80297	223267	214572	18701	117171	73622	66467	75409	14945	67127	232223	69263	16663	69972	75874	73863	18727	60510	108687	66352	75357	14186	14121	64242	67216	28113	77318	72662	14420	211064	380714	381935	72528	75302	68058	73706	78141	72292	51796	78725	74467	66098	15064	17921	52830	72810	78324	103677	66242	234730	240025	75843	80903	108155	73462	56469	74881	73254	22290	15405	56619	78110	18000	12611	353187	83431	13627	54601	16447	76670	16564	75695	69051	432770	107971	71545	67095	71611	12724	11829	269954	75194	12984	14934	15298	58800	72934	14181	80706	54652	93695	72057	93760	70202	12369	72340	77965	57815	71415	258811	21943	71504	20868	11845	50909	75097	71710	105243	225865	53322	12035	77114	71949	22417	72864	75487	30942	67980	233011	13481	73894	233781	23966	77596	68307	70129	269702	105278	13041	235661	15245	109246	18618	76773	75188	77068	30057	70749	15118	268482	16842	14579	77652	53945	29805	56808	211027	72677	171531	360131	20516	77043	74718	17850	15976	12616	69757	18563	380705	78514	17859	14055	78182	20702	117197	26362	18775	50932	117600	22368	13655	11670	71489	20024	12345	77250	59058	78028	74714	78848	69750	104383	68047	26400	78709	19659	75015	109820	20619	77048	21937	19049	212127	76602	72822	70296	11677	93689	59052	22022	73008	70484	72729	73092	68354	99929	229871	77352	67352	93892	75596	73515	74963	22346	211978	17084	78630	72207	77607	14105	22393	74094	11438	13722	227707	232664	14536	67328	16598	13650	27225	67264	74078	76198	76059	20664	70412	71357	76935	19671	55983	224903	234825	15469	15529	21353	73268	66185	246133	72669	68625	71458	75090	71739	74165	56612	75727	75775	216851	17160	78179	66333	76191	71448	17993	17898	330577	69461	20723	83771	207165	68742	68397	104271	71913	77796	18749	75880	69802	26409	230770	213027	70363	76714	12648	59003	67912	66799	13235	241589	232685	252870	101867	76612	79235	20473	66645	233918	17141	17936	19116	29819	93836	75171	66568	17000	76368	98238	18148	66911	78364	434639	14709	72326	57321	67281	73182	234358	54637	270685	235339	17974	68095	18949	73293	73126	55961	56542	223773	12931	72813	77286	75827	19262	56736	105785	21975	18573	71722	66749	67719	70387	66813	14367	64580	100952	78703	23885	52398	67874	18393	73627	74414	328789	56176	385317	114874	75062	73102	68295	78754	69030	72415	26939	109054	385109	69955	20624	68514	20747	56320	69476	69702	98366	73856	74959	231103	12051	67224	11610	381820	14773	18105	76117	16985	12047	21648	18472	74653	26464	140483	64139	17319	110880	74637	76265	56044	67364	22297	66682	108098	18158	80796	19684	73034	68395	72039	72750	19224	20084	17134	68133	70007	75178	232333	73035	75370	78875	71331	216848	71644	23986	72098	12831	53413	69191	434025	54217	17196	11857	77506	71130	14700	69590	72027	14067	110355	68981	17248	79555	65103	76035	76608	66628	12570	231070	234463	242083	20658	77524	66078	77432	12592	75853	17966	77359	20719	56486	23806	70402	72638	67610	11979	78238	57436	14810	67036	17079	54608	73363	50794	78737	16601	56878	352945	69314	66226	78623	22033	68267	56758	229715	13688	66530	64058	76066	75769	14857	57749	319220	83924	67840	20201	83678	12096	22329	78000	16431	75456	56517	243453	24051	53417	330814	73485	384514	12974	73671	18783	50779	57376	67420	75809	80985	69434	73349	73449	17700	16153	69014	70289	15211	321022	94180	65956	68453	11484	16468	73725	11690	66938	66673	83398	70231	13209	140492	17901	74176	73972	16351	212772	69748	22377	71169	18740	18515	233400	67687	70075	16193	67666	18596	19084	56079	17349	64706	19687	112405	75646	68509	12752	51875	76709	75227	51786	16553	57430	107993	66145	12663	107271	75597	20620	26405	18100	109979	68041	93971	15108	75176	78876	75268	69456	22320	78552	14816	75300	73554	78082	224585	73442	75432	20226	56195	72832	27207	53375	78006	66054	54375	105638	18391	11820	77968	66124	70394	76582	15465	232784	14467	24109	29812	71623	108907	18588	74144	75381	12794	14479	77189	64059	77656	69288	20778	73951	20459	67884	29815	66282	20731	108911	71986	71362	14870	67680	71166	170823	72462	66610	78378	12164	64292	68692	67495	11549	55947	67289	76155	68986	78162	14349	83922	17988	107503	83396	72692	70345	73225	66079	64654	50773	75243	73510	69363	12270	75629	54215	320632	71864	16429	12991	71432	78233	69431	433646	223254	16434	71999	50793	78708	63857	77041	15950	108096	11443	104479	17927	20378	75249	73132	75820	73061	17342	13233	75116	107522	66648	69089	70807	66875	11975	54562	13628	66246	234729	69405	73855	27424	71653	58203	71321	19346	16420	99349	66695	14853	13110	19156	71675	66194	110094	57349	72515	12021	69953	21983	67923	66933	26754	231327	27393	76053	70287	70123	71340	209027	211824	67710	13684	20947	56330	74484	70233	229007	14859	269180	15486	68163	75507	22325	74533	16427	54610	78473	78609	76627	70372	78052	17913	208440	12258	67845	94281	230721	14422	71720	57437	74648	26908	18173	59007	17292	19415	56541	20821	113856	12954	100678	20897	56741	16171	14608	76961	57340	23991	80838	73107	73121	77289	72019	12125	18639	16580	57740	18663	72315	60594	70463	75324	14255	14675	70737	109801	13353	226151	13117	24055	73423	17057	108812	77521	69986	19155	67280	74762	83766	71155	77310	70466	52609	52592	18632	78068	14430	78112	72302	106618	57355	12406	83485	74506	56455	78632	83602	15294	54128	192192	26388	100563	71567	66550	52686	56787	50723	106042	13401	216867	27877	14811	15466	74210	171211	75995	56506	70118	56807	50933	17713	80708	14534	77887	66251	76111	52389	13219	64082	68240	68224	106248	19245	14103	70683	77378	76455	20129	16703	259005	13804	210148	14916	22200	71643	16642	66052	20613	77961	12038	69754	71065	83675	16898	69547	72277	19335	85305	27220	67124	74984	21981	76220	84036	68404	67252	75483	70690	69865	22209	65256	232919	75064	74154	66354	68629	68516	18811	71751	15168	68743	70962	211577	27281	17836	66733	75732	75463	76635	70920	404238	11685	77508	66766	69531	72290	70558	74071	76009	22379	77437	75185	71337	78758	382406	14554	71713	13482	26360	68033	68620	70205	76784	74940	15894	69234	12654	75458	20860	23937	55942	14276	21947	68771	20930	72568	27263	73052	214579	11947	70572	68252	26457	225028	17346	64918	74137	78319	18167	68925	22629	234733	225164	68059	74664	12043	78135	70828	80906	80287	66795	20418	72591	68501	72935	77389	16866	74415	74267	76775	26563	75697	67808	52065	75169	67287	52874	16363	67099	18242	73836	78511	14128	77791	70623	18979	70888	59033	67790	17089	69419	68898	67211	75095	72758	70362	71581	81630	208098	55990	69978	77167	213684	12309	52710	77097	78772	76135	18509	16536	66322	74732	12516	21933	69137	26949	59057	69270	69813	79565	58996	99650	73487	68839	14182	72937	18536	19281	74117	77426	78043	74469	77549	108011	77065	72053	66818	16846	71592	20965	104209	98403	67027	73098	12803	59038	83434	258802	69596	77335	84544	67200	214663	80290	50876	214498	228960	69859	258068	258186	12925	27405	19052	70955	12297	75568	14313	14573	19434	56323	73323	26965	17274	75883	83379	19653	71422	102607	76725	72203	52838	78027	50880	21379	14056	436136	67062	75723	69876	16687	76931	75767	72154	78085	66772	12555	212391	12323	66979	68526	54420	17537	72580	20299	72740	68420	71303	71207	74639	68942	22143	13043	76392	24014	71084	21916	67797	12567	68015	66753	99899	71040	22164	74304	75032	66465	67607	70026	72297	320981	68904	18828	109032	78486	434035	17523	20538	50994	11932	12537	21427	51791	14225	72920	68152	76933	78619	68196	67834	26448	12310	69024	27979	12577	207740	20725	74273	17191	12763	77594	20520	170952	67736	20945	71838	16182	70083	29866	286968	378878	20527	75565	67109	78385	74287	19011	72431	415115	11364	69301	12235	78463	18121	12759	219022	18845	78804	56388	73594	67150	19024	16189	71188	66970	22695	20713	207818	106572	113860	78574	72107	73259	193452	103583	16136	73332	70675	74501	74592	20912	22690	66457	67509	76610	67513	11666	72332	75636	66268	71054	77128	73713	71183	15277	258740	70957	403395	56215	13498	338467	67674	68223	94219	226791	75026	72719	76227	20871	12933	18626	56417	52502	11576	65086	76464	74927	19374	69612	19039	193740	74182	73919	56410	73185	68836	57263	14829	107586	18005	74898	68159	319710	22673	66365	14862	77810	67930	83921	60600	19769	72804	70891	75316	70720	17972	14000	27078	74159	14985	27366	24074	23833	67855	12550	71409	71291	74464	71947	22275	76811	71218	74616	73391	70041	74409	71702	18389	11468	68119	67088	13866	110611	76656	76863	75170	76830	67937	68842	68655	74120	75154	26397	51798	77518	74199	78308	76205	66701	80744	69979	76924	79410	19739	68545	54613	80721	76657	19352	74052	72193	140484	110893	23980	16973	76296	243813	14699	381319	68668	21957	11732	77053	75934	71453	78928	94064	11991	72226	14904	74440	259277	60455	67926	101861	20005	14151	26878	75610	14766	69723	76929	19874	27387	77208	57256	66413	71570	74374	76889	14370	56040	11629	13877	76166	70054	15567	72350	19300	69655	68966	77748	73673	73612	20340	14622	228980	50757	13728	74007	74949	57316	360013	19197	18777	75859	14594	109225	68721	73867	76109	78572	74363	106894	19114	112414	69241	72508	59047	72823	12647	67789	12835	75683	74338	53869	23794	16480	16675	18109	18053	66046	16211	27206	73817	54713	66964	104886	71867	20595	14489	75787	22029	13427	19732	207728	73378	74911	57080	20277	22138	14659	18213	13086	14260	54648	69382	78906	70757	22764	66377	57170	13190	50868	13870	18250	54524	73431	67358	23923	76125	16832	23963	72042	140904	72784	66712	107823	18947	78812	109264	57275	67136	55925	58239	20557	64074	68955	12455	68067	15901	76754	23897	50764	12894	56443	19368	73881	16401	52615	66343	75307	20892	76649	66832	15110	214359	66456	71099	228005	64385	66153	76068	13178	21822	78937	78832	56534	83556	70950	56462	67205	71779	71073	66131	69944	78044	73994	13171	21673	258333	14281	56013	72955	74880	12182	14261	67943	102193	78912	66861	77705	56036	78458	77110	15925	70101	72668	27378	20618	19260	108079	71220	235320	19647	71313	75279	14200	70325	56371	223918	23954	17120	75605	67552	12748	77924	75739	74520	66634	241688	72927	28200	22420	73699	13599	30923	21399	70516	13232	67003	54137	74103	57274	19359	13841	70649	77425	73452	70377	18430	72689	77993	67370	229302	71365	13494	240518	76161	74686	68877	78178	18354	78796	70821	11461	21340	84092	20183	18220	66761	74202	66277	246168	11789	226089	23972	69389	30931	73666	11863	50927	67896	73812	18155	435334	70290	15228	66719	71484	78439	72883	68949	17150	16826	381347	67149	225363	71325	75797	55988	56353	238403	67325	16191	20409	14756	170718	20239	67692	77772	14761	54563	69987	27413	73271	16520	66406	68511	68350	73586	72012	69605	85030	73517	67785	13423	436143	269587	217664	216505	13601	21647	69471	16639	73526	227613	15485	50760	68936	71735	80334	233405	74838	26412	15455	26371	50701	67916	20431	66967	71501	73909	56185	21856	14173	20592	68559	21888	70004	76188	83945	72469	229615	72608	52690	21380	74387	170752	78653	13711	72997	11303	233887	214489	76138	78591	14296	57913	12965	12739	14114	18570	20321	11984	72699	17938	22129	16605	18575	53867	69291	20377	76383	77835	77058	66182	66921	56369	76365	71003	13845	27401	20018	13067	66693	77135	20677	110821	19895	71997	76730	12175	56362	72792	75937	56748	52552	72388	50786	58799	73575	18183	30795	12462	16120	78148	114871	208595	107883	73013	69444	22334	71342	73149	76487	72324	268281	12511	75110	75210	26889	78124	66334	17775	12796	21425	70699	78249	71921	78715	12816	70497	73722	21968	20660	72094	69854	70147	107723	170767	228355	12287	72961	18970	110959	77027	75002	73255	17748	217166	70992	68458	66588	105445	70646	64009	24112	14568	78612	11761	77988	66148	72238	17433	17143	77581	67311	21991	210135	66709	11797	14612	75633	72284	78329	109904	11603	81010	67532	19714	74907	68083	72753	75601	76905	72484	16450	76113	70967	56200	68272	15970	66222	16821	74084	320429	78381	18024	70050	73100	75261	71988	108043	57737	70478	78283	75655	56707	69189	67102	23844	77400	66960	107686	77951	16649	76291	231474	235534	80982	70405	20182	215436	54140	78749	66948	70509	58193	16592	140742	73808	12490	65099	15183	76710	269629	19167	70430	52377	94093	69994	70409	73233	16053	67653	94041	66687	70688	18992	56089	73977	77453	77688	52705	18854	117229	68192	22628	78131	20811	50873	73873	71990	11656	16700	53311	23888	75198	14719	75420	27756	74016	12499	68214	57429	76004	66461	74505	67934	67541	12053	73479	68488	66810	78398	18341	75353	75743	258603	16529	17131	66730	72727	66638	68832	22362	13018	23876	73193	67144	66822	12563	66785	56838	108655	76673	209225	100340	73619	17876	56488	72245	66845	14464	75530	29807	78019	20720	108069	72573	19047	17281	17476	114868	75818	67897	68477	73094	68735	50782	60597	75866	72267	66306	73338	71851	79221	66904	75451	78107	75617	14287	73250	73160	22044	72260	71919	75388	20220	12366	18160	26411	29859	21351	74965	68528	52850	74884	70972	69903	68992	13731	71556	76221	72274	63913	68002	77546	77715	73656	19298	13180	11958	73493	65961	20744	57750	67890	56792	104416	59090	21407	77928	22303	74475	73569	56055	22370	19384	94112	70763	67505	17235	231130	21432	11305	76874	12828	11593	58184	69625	57775	71943	213391	103236	19090	74607	217721	329877	76722	386481	68053	20887	11429	12283	19326	74668	73437	76589	78496	72672	71692	20198	77560	74975	71295	30054	52132	71223	268882	56094	56522	16625	77578	66488	55935	113854	329795	71554	69528	13032	192190	17386	74613	78499	26940	209558	24070	54376	74647	66480	67369	76454	545428	66958	14240	71300	73958	75422	73754	77090	77210	110253	69652	74670	14470	114666	71088	15432	12780	20020	192158	72541	70745	55992	69564	279881	64085	66622	69923	27354	75951	77633	78119	16201	71133	66629	24087	73123	19696	73465	78294	14588	74450	56045	378431	75073	259044	21341	13643	11502	67330	76377	71278	93966	240028	231252	72125	26365	72366	76943	17826	83409	22097	66789	70457	77083	74320	16525	104001	24068	93896	11736	210711	77751	114674	12034	140629	12227	235712	22284	320661	18451	14321	19210	18767	16185	27055	77365	16770	14941	71236	76432	67379	210992	54127	78902	12836	69660	18642	73286	68170	75375	68117	14687	67615	56404	74600	12959	77031	106869	76687	16497	77449	14346	21755	68808	170725	69706	75763	76858	17223	74519	193813	17954	117592	71027	70771	67628	74314	75045	72511	76251	74293	77077	18778	75311	20358	17843	104366	22213	13507	105513	68147	22774	18132	75982	72257	20586	71772	60367	257913	75479	78013	53356	227937	52206	11689	22526	54153	70114	11541	11470	193217	214932	217026	66359	75163	20304	18191	16998	73202	14234	67013	56436	67196	272347	67851	12660	22063	223922	71833	72854	77472	595136	94060	26423	77201	53621	70256	69770	80857	20324	56843	385277	14682	233489	17220	66676	72135	228714	19981	99138	66471	12332	67220	14526	171180	70873	74234	71351	67005	229543	71288	74488	68228	20764	140887	66830	66985	17112	69424	71275	11636	104079	18301	18346	14063	74980	11694	18550	238427	75292	67708	66889	19063	14086	15397	71764	56527	110854	22353	15382	11744	67902	21887	74455	76899	83454	19743	13206	259302	22042	18295	73766	22422	23890	21416	74599	20148	18755	13885	19691	140795	13370	75051	76917	19275	19921	12715	72701	67528	69719	66106	78586	270627	67440	71200	209966	66440	18015	13486	73792	77892	56459	74246	75625	67760	73322	51897	17229	68364	73963	72104	76174	73164	18186	18546	67663	67630	73307	16728	75089	20605	74586	68814	170760	75151	74855	67673	73445	69195	11770	16874	226139	21766	79043	67880	320680	14615	230780	83984	68718	67888	67040	68344	77252	71533	97387	20218	16204	71874	65113	70355	66748	64933	16519	114602	54351	19094	73927	66881	193385	260297	94230	19123	58860	15368	380654	216705	21454	78461	16007	16061	73938	76729	78650	75299	18674	12487	73028	75904	114889	58249	71050	78456	28077	207839	15203	19301	21334	74725	73737	110796	20440	73534	54003	18417	70417	78648	54160	79561	58916	171429	117066	72919	77419	73082	72495	14245	319594	75412	67457	71233	72886	22241	20981	27050	24128	68175	78057	117109	17064	75082	75332	54447	75405	67949	75716	17232	69965	81535	105844	436540	22415	93834	53607	60440	17126	12305	14447	212999	14561	20360	66431	75975	14407	17863	74708	18759	11728	97423	110616	69082	72587	66315	66615	240068	77384	114895	243538	77304	72344	77645	16000	73188	16510	75498	74868	72250	214305	67773	56491	101943	18260	56533	66592	71472	21815	72617	68269	11810	68499	69881	67654	71092	69561	67261	73830	20688	67139	77670	16515	67188	14775	21897	75965	20750	58992	233724	74437	93690	66525	56173	75140	74690	69826	69635	77733	71597	75877	71860	68355	226407	59012	75239	19056	11682	23938	69395	72146	56421	68929	19679	14919	73547	11488	17463	20389	71931	78405	70857	170740	21936	69228	13560	244653	93874	54722	13611	74536	83768	67742	12156	77646	70135	14394	69581	78451	22775	11872	66538	57780	75689	72416	20133	70850	56150	70310	68393	14199	74222	69211	77329	66175	209588	78584	15932	103733	74742	15446	68764	56077	54199	67279	69095	54192	73707	21780	73827	77788	319767	66203	73821	76880	58208	22117	15387	20844	59040	19206	14156	74632	11287	14802	78547	11779	17202	234635	108138	22635	14178	71125	22301	71706	77022	59028	66808	76406	75203	17688	67392	22710	12398	54427	73375	76279	11350	73798	13807	15562	16911	16671	11519	14049	13435	78217	22404	72208	71471	30843	71349	78919	16155	58867	74874	75019	231803	75036	381280	17173	70485	56086	66255	66336	70517	83564	72323	17832	72545	76936	18744	67204	93728	14814	12879	56739	54198	16979	12238	16840	67769	66142	74928	50525	67023	66737	18088	60532	12777	74205	15526	12488	11625	19249	101739	227197	71619	18163	68523	80294	544945	22172	107767	17354	75751	13405	77358	19656	74969	57814	71190	268395	76895	18310	72373	19695	73405	21354	70802	71785	77698	93677	17996	52430	67973	27054	15415	12839	74008	77069	13445	70966	77591	75367	74693	16666	60321	107889	13143	57778	17286	77062	258511	73467	74181	12904	78031	27361	68291	228366	77983	319757	72594	23881	18815	104771	30052	68298	56451	56480	14962	67074	107566	77044	69677	75916	20511	77768	68591	69565	75303	69641	70108	71279	114663	94222	100177	108124	76131	21835	67469	75930	54369	105837	69593	70798	74711	74574	13345	75654	71703	224824	73608	258702	67164	66451	73615	12402	20510	71062	216760	77948	26898	74722	69774	53378	93735	407785	68400	330463	22109	71544	54169	13169	69861	18489	66464	14106	78223	70267	74685	65019	71333	27224	67410	15402	80890	14763	80978	56538	52064	18654	72078	15979	73777	73635	68304	69281	73480	50790	77579	12494	76179	74276	72058	72663	228564	70223	69050	192196	68505	19332	12409	71755	78434	76533	16865	72931	70163	109648	18789	71069	66997	27409	12512	258500	66854	66234	64050	14714	18530	18247	26408	353155	21769	54678	65971	107527	12617	72128	76607	73344	57255	116872	76779	69664	77120	68234	28109	67994	72293	58801	94212	18117	20193	70924	73145	17085	67161	78257	73456	73002	52637	231440	58177	19944	66300	57745	20493	75740	20599	12593	386509	72828	17082	78722	104384	12671	76999	74739	71718	26901	68090	14731	108075	78016	72861	73348	381776	109689	76665	11911	74150	435905	12501	21960	112408	11875	77057	70983	71670	11783	384515	67684	19418	50911	12696	55960	55944	93757	18104	19251	70279	56321	269003	14251	68727	73472	66483	75577	19892	104080	69055	84111	66094	71609	258326	27421	75223	55963	56863	24017	64138	75180	74307	68318	72504	69296	107227	72097	13047	20672	73229	57433	71170	71081	20186	20668	17904	74844	77407	75264	70933	68089	19791	69452	21419	73712	70460	11657	78237	110265	68472	53414	67639	66660	73327	16175	73561	83677	227715	234593	93674	319817	72103	73482	26894	75296	73889	66121	66758	72022	116810	76386	18705	53890	77532	15016	77602	67375	21987	16610	66167	22171	71955	71436	75847	27999	209186	20741	72310	66663	75770	76158	12790	110351	75593	64095	258209	13656	16602	382423	13685	56199	67307	75632	12807	94045	214459	74350	76915	11856	20908	70651	16057	76566	19119	16159	75282	67348	20848	11546	74325	28015	66138	68982	22025	101513	71650	78441	72584	12223	381845	11447	66408	74380	27428	11535	73522	208677	66089	70918	75840	78931	22084	12728	224143	26465	12830	22295	406175	78363	70237	20937	73906	13162	76768	12168	76118	20452	64296	22343	22599	78743	22296	19378	26561	215705	68186	66070	13433	71566	69131	17448	319370	18619	73978	73137	75098	13517	108664	18143	77247	12562	20430	27397	74253	105298	14874	13013	207182	20863	78128	56334	66291	13396	19142	78411	19179	19411	56277	19364	76921	77017	77285	75604	17909	12819	22360	77730	29856	67849	18584	77030	14426	16424	23877	76851	68797	75823	11370	74619	68027	110304	19217	66199	54396	235503	78230	12217	68219	18044	77411	13680	75826	18140	74075	73898	72780	18332	17772	233836	77877	12950	70270	13828	71679	102414	140919	27381	110606	71843	72633	14463	19889	69617	243171	77860	381917	75396	74055	227619	15983	67341	71647	22590	71249	72843	93762	12124	103963	18771	16539	103712	67299	16679	20309	319934	77551	68564	74160	67337	26874	64945	56373	12642	75991	64659	14991	53324	19265	54644	67573	70078	26466	77744	75680	67498	71863	72117	14706	19110	73276	73687	75275	73176	57279	70434	69066	330192	108902	76105	112418	73408	13082	78287	56471	20704	66290	19113	78116	18764	69884	98711	69151	68416	75018	67290	14486	72355	12286	52915	77012	233833	19700	20610	78203	12061	66593	69190	11465	16492	70510	57914	20439	67154	17450	56221	15107	14590	14799	66366	209645	242466	17118	76793	73549	19672	70784	78209	77225	71513	74987	18208	19330	75173	114228	76459	76561	360216	19765	16978	70482	78250	22307	30927	102866	19205	72612	73710	56349	22761	56177	15422	72392	13638	74427	56315	15530	75958	272382	18591	269116	56016	18350	74754	57278	22625	12159	233490	170625	13874	78280	26913	21677	53610	71494	407805	76718	14265	70846	434536	18951	53619	51812	320244	74568	68114	93879	68479	13175	171388	68183	73261	13491	20462	66156	71390	545951	67131	230991	435023	15377	76203	14204	101568	22720	22158	105727	81840	53332	78541	66839	17686	19128	76787	12504	72647	75459	14236	54390	71775	56552	12847	112415	432442	50997	19355	71410	75856	72002	18439	17423	77803	73670	57837	103135	67184	50769	17279	74045	80909	13095	77060	68724	21802	12048	13078	14456	80861	75735	13595	13797	20682	14599	18716	67734	75059	77869	17768	80902	74062	66042	74680	77724	66254	216198	211945	73748	16438	11769	77421	78792	14325	78174	107815	71250	268749	83410	76005	14402	20922	15361	72167	108903	70012	110208	66421	235106	72446	18986	76885	71538	20481	68910	66895	70988	13821	17864	22694	71834	56219	77271	68850	60425	73852	67117	105559	19290	76817	84004	73729	72565	69697	77601	227696	74300	20187	14174	67800	20729	78615	76684	75807	19087	15221	66520	17702	18126	20523	71522	13081	78167	67306	73598	75677	76890	73281	107702	67838	53857	54218	68173	19724	67739	54393	15969	69002	77548	21390	15399	16506	72375	442832	20266	18041	64817	70997	13121	107321	67422	71952	78597	72747	192287	229521	20499	74893	66058	18736	26444	73240	192897	72016	67745	11830	170758	19773	75255	236920	20104	73902	16906	70900	11432	73326	76460	73980	12589	73087	73677	13096	72840	21762	170833	70913	269224	108151	66361	81006	77319	69920	109042	51795	71076	77899	77625	381782	108083	54189	70423	70884	320183	50496	117160	66374	319520	74230	70872	78520	14789	16408	76703	69870	23832	67668	73041	16065	78625	114713	53601	69060	22068	58807	71585	69256	17755	59053	73167	98766	76653	56636	24060	14695	12319	12554	67826	71057	170729	54382	69350	69690	13237	114255	14221	64176	435425	53626	69981	21826	11568	77278	56632	14841	434038	77035	68202	72046	20904	23942	30952	71790	15273	15115	78687	76826	70042	76173	26424	67859	70861	68262	78635	24018	74280	67084	108671	231727	15552	68281	73395	20344	18113	66705	77272	68277	68703	22431	20465	12869	17258	72772	71855	68385	23969	74215	77936	66066	229927	233575	66870	78478	72343	105501	30044	407243	22142	14550	72523	380792	109929	109652	77789	76965	216820	67317	71354	14071	21952	77719	72383	71100	108652	12450	84094	54445	329739	74405	237711	71840	67046	17261	320817	13216	28071	13010	67472	71536	214854	384417	71021	12477	67868	72308	13990	69727	13837	14628	83815	78891	70299	19073	14544	14373	433375	74394	20917	224079	93889	114640	76420	330474	20534	80752	15372	78892	14155	75781	69077	72759	17188	78889	72249	16873	71414	13184	14030	67893	93893	73334	14937	17879	67770	19240	99031	26922	70453	244891	73399	75873	11752	66848	69372	69693	77375	15165	50754	77753	73877	75659	225266	117004	74493	76928	72850	80707	75558	30940	72121	75774	228911	71330	16948	105348	70358	12400	436473	67381	70753	57319	74923	75813	74479	74445	21678	76808	13221	73756	22113	15965	207781	18973	77422	74186	20287	69274	70538	66996	73461	70954	69103	80885	116913	73350	14825	15492	170791	17922	56390	75384	66572	106200	12823	57320	80285	27400	67804	66321	76878	20598	19043	59308	78265	223776	70626	56397	21787	78350	213109	74694	67126	73781	94254	258607	77836	14632	258602	59126	75416	50706	69354	72210	104349	113851	14187	74778	11495	19185	108686	218461	67092	15429	11966	100273	16336	76618	70450	56297	14967	75564	16790	74468	72661	16923	73862	74134	78844	70767	67030	18214	66841	22757	12870	21925	54150	54159	66328	257884	11354	21639	56272	58188	140780	67387	19370	68190	56149	78631	26559	22750	17940	27357	67351	13057	75747	22589	18968	12773	66383	68409	14727	20663	26944	75528	56032	219228	76531	17769	27374	11490	78558	60507	12142	20312	27277	243937	192119	18321	74164	71657	75573	70247	77628	68206	110960	14013	13036	77637	74472	76757	75704	69462	11846	69379	67168	22716	27217	13409	68233	226352	70295	21385	14293	75639	109212	29806	17142	73845	22416	76210	30058	77251	58170	75135	70427	71457	53761	11605	78801	75488	68048	52163	74972	97827	18345	57357	75373	13385	53315	13803	72472	18557	71660	71884	73072	78298	30943	72395	13035	235574	67123	71763	26361	20703	76772	73805	22021	53328	16541	69928	71559	18780	20278	56846	75274	57028	93686	78446	74114	22147	19225	69538	19283	171195	52717	72777	16419	67695	70008	78672	225152	195291	19719	239134	20980	70602	72685	76900	77998	73172	74663	286942	382053	66084	219054	214597	70791	108100	15456	26938	18572	56409	16475	14357	14701	73139	75177	26438	77779	74489	73954	56772	17242	18159	11703	18521	74643	74782	71914	20753	77776	99311	73588	75793	20623	66683	67419	69399	406209	13849	20085	230789	19070	56381	12545	74679	74241	380684	23996	71575	223255	76418	94332	73582	70074	23872	21853	75212	68874	347740	66561	71431	70386	239436	12609	19886	54170	245537	15451	78245	20300	17035	78657	70599	77684	20315	58521	55984	23805	20768	56365	14302	72964	72219	20657	75943	13605	70639	16635	77702	74749	14602	27370	56496	20343	78882	14585	13527	73429	12466	69391	72090	68790	66402	20292	225870	72359	399101	20202	19899	69849	245839	67316	73249	18602	78719	11793	98053	78079	73948	19164	74530	57377	244867	381356	170939	22154	75624	73973	56543	68767	110920	18634	57312	70524	27041	18326	78788	18933	236733	94109	73374	53404	83964	70715	73414	76143	11988	73021	69740	112406	74177	208659	29863	58245	381549	94186	320184	74168	217715	17161	63953	70575	67009	12968	18935	68999	209357	64705	72234	64339	77880	69457	65102	18597	76412	319807	77538	73820	13591	12843	78535	66116	78918	83925	70143	79264	52513	20957	12335	14218	26885	67403	54216	70909	15257	70016	75852	64214	70817	67345	13587	14083	66191	104433	78693	17295	16558	381764	75803	74627	81000	75315	18011	12633	19735	75830	64899	24113	269120	66214	432698	74039	69185	78755	384783	77433	11765	20405	257890	56485	70645	72026	74147	58859	17158	68128	73009	67842	22680	68614	78325	68020	18028	22034	18858	76507	67388	29847	16563	16412	27412	73628	54636	66229	78163	76063	52362	76482	94094	20234	56306	72654	68515	16430	22427	53612	19146	24059	75208	21669	22256	12095	17135	11515	22187	54405	140579	14779	30794	72915	72162	75531	21388	56208	14603	432700	22788	67249	229445	74002	18687	216810	17979	193546	19821	76816	257926	18686	15208	69248	76585	75788	76873	70947	77380	11723	76992	20322	24047	66826	22045	78818	78394	16670	16511	58230	24050	78034	69915	73386	74432	54710	72093	29876	71461	75493	117146	76763	74743	57441	12914	74375	12483	13796	13723	108160	30936	74650	77642	69418	78400	329777	12012	68092	26415	17885	228769	26572	140859	66910	277250	76942	109552	22224	14654	12520	67518	14411	75086	14867	68979	69639	18367	14635	54326	71404	73300	11923	17240	73989	54132	72973	67120	59027	72184	77675	66522	68576	71993	72557	77929	118454	11775	67453	69085	67044	78445	18020	73529	26992	20971	23827	20447	67911	16325	80385	14792	73941	74502	20632	15482	12418	434024	72082	66311	20927	107368	75555	52585	22245	142682	76527	12163	13106	26377	75544	69942	73922	70825	240185	22445	16160	104444	67179	69539	22631	109242	56717	18106	12733	21338	234395	71982	78103	71989	69769	69215	71368	18505	69829	13448	94192	20501	230908	66231	70314	75462	382088	74938	72520	170707	18975	11550	11717	77854	108699	22666	20840	14159	74916	22702	73505	80733	23927	94245	14473	70351	23985	19175	218194	70176	67054	73825	71296	69546	69670	72365	14029	15270	56426	74297	67589	14390	15436	66449	19192	54451	18607	78455	12767	77265	18541	69259	52902	57266	67000	71242	77974	16858	20132	71529	73127	78415	16532	69602	21475	192157	24064	78432	70561	22639	75039	72334	73244	13197	72940	83672	73024	93790	12301	78210	13026	12815	69529	17149	68760	75710	75111	12638	69091	11440	67576	66171	27059	50915	21744	11851	18763	77445	69199	70552	71973	18824	69574	27883	223648	60315	78643	215819	22019	65247	73083	73551	21357	56735	18317	54196	81015	17957	11512	52466	24001	66475	23856	15122	75946	73967	18422	70973	68818	67596	67334	74140	12653	66942	66102	20638	24082	76662	319740	67241	76241	73642	56744	26433	75023	78380	69820	17536	109978	54426	19015	74887	69808	109245	12913	246730	17181	66513	22678	13476	78556	77113	16147	74239	22436	105387	170744	11983	14782	21413	60363	76093	73315	104362	69786	14377	70877	258706	73682	69420	71887	74446	213760	76421	71264	70209	72195	71847	78330	69554	71227	52856	26383	14026	69048	74603	70213	71122	71709	170812	30800	17217	68684	20926	77595	19134	52892	77806	15504	69308	67591	17844	27981	75077	207474	76419	74093	74318	75160	317717	69827	67864	74279	11998	69851	16878	217119	72893	56292	76650	21770	17224	216157	170722	140580	18555	12449	68238	22779	114660	246710	17195	16775	72803	73647	380800	66399	66605	72981	71176	72288	66971	12721	16599	72432	19879	22031	78420	18751	56226	26370	66356	171171	18291	21816	70708	71203	56643	66111	226144	71826	66390	230737	12626	11801	69834	15354	53895	16994	68672	75167	228576	22601	208606	28253	75437	71768	101613	17975	53972	27061	75666	21683	19106	93739	385291	71967	75927	78525	18074	77123	12523	67968	69785	66885	53878	280635	70945	20356	76574	21944	77086	56697	66478	80914	75091	93694	11889	12990	21428	78785	113862	70788	170757	75423	67618	234267	56431	11641	11834	56357	66269	66272	64382	71185	76000	114606	68673	66949	71803	75886	75549	17764	69737	13853	73920	76949	69416	107449	228836	114249	74770	11906	54485	67588	76218	237052	17151	14537	258173	65115	19279	12442	20601	70086	16784	22217	67119	73936	18476	54616	14348	52633	20609	57344	75622	68801	107338	226351	216618	74023	320165	18189	69814	72834	214639	12317	69747	73728	20712	71797	14132	28019	15042	64704	93753	15159	77895	19272	11859	56868	76362	23795	54473	75347	77465	71830	113867	12007	228770	75048	56372	18129	103199	70040	71924	233058	72704	18709	72439	70785	12428	22095	235293	81879	18675	70716	59093	74211	16051	17869	16764	22152	77115	15388	67315	75919	72175	14208	214917	74196	21689	19645	268977	67045	108673	58810	20872	218311	12469	70025	18610	14694	12568	11931	67909	72500	18995	19948	15937	384410	23939	28018	94232	16179	18018	381777	74366	72397	54609	75442	69716	22234	384419	225467	12353	12311	70420	71290	13506	544998	68074	70186	18133	214742	78573	20466	434586	67037	78049	381761	26893	101401	27364	72400	67873	230777	218121	66369	18120	70796	13040	19027	78042	72110	24075	72527	67327	83554	69194	14233	71210	56273	78777	64934	12155	18844	74401	16181	72588	69724	11705	26950	73962	11540	77829	54371	19885	110454	20923	14376	66468	73813	74983	78433	54448	13392	26462	21823	73081	12585	16636	15360	13512	73893	70832	66747	102566	20765	192169	73295	330908	60345	66299	72136	13077	26879	67226	193670	71816	76206	54388	16974	75470	67331	67705	17385	258923	235587	69073	67483	69555	70868	66866	73918	28126	16949	16069	52477	71576	72386	14226	68916	13172	71304	68686	75489	14780	19654	69312	116701	14369	74897	66790	71844	23834	66416	75152	110826	14475	266692	140571	109791	73390	67302	12068	67293	56699	78181	56839	16816	27878	21828	76306	13179	22414	207819	66460	77793	69545	68837	72621	81877	66105	69522	74158	21922	72440	72043	104370	195176	78548	74221	58802	68153	67357	66713	64075	12845	70001	20558	66540	68273	20305	78284	69562	72040	72892	66373	73680	59006	14828	18712	78172	13099	15902	22763	71683	22403	56012	78521	77202	238386	13447	15398	71241	13056	22428	77999	66833	258677	13116	56463	14262	15565	71449	72630	74890	56442	20535	13001	14790	78036	76295	77740	16409	66616	11927	14481	108099	73771	23962	66455	60531	16658	72145	21912	17480	18776	73880	208198	78460	14177	14970	74046	14066	21335	75731	67604	56734	69794	140546	66775	19268	14282	18719	74521	66647	12346	72824	53978	76794	16975	108156	105352	68337	78666	15220	66176	77363	78762	69956	258794	21393	71232	64452	53608	73246	13360	73611	19951	330119	57783	69584	226562	74337	50995	236047	26897	18205	16825	78571	69062	67569	104943	75786	21367	65945	77923	216860	68444	268930	18357	170733	72552	21507	232748	12373	76847	15412	102247	75033	16402	17123	74528	67371	71217	22755	69008	74705	68954	12741	77807	14664	75892	15227	12010	67609	68755	11628	12399	77424	69067	21898	73694	71161	69076	56068	66849	12729	73187	73736	16329	13838	215693	68230	72007	22359	20256	78341	56174	73665	68118	20869	12740	75193	114896	170706	67681	231051	217732	13495	74847	66860	12000	14391	70120	16341	68204	12722	76056	71856	74567	73993	99382	20363	74220	13090	235380	18807	330010	26404	14625	53320	68428	24000	70055	20017	71780	56216	108078	11833	75431	66213	14453	73884	269061	52799	103743	13824	232966	170484	18221	24044	14406	226442	67463	73046	242291	76563	58246	66233	21976	74424	57752	68094	12211	67180	69807	20262	224904	69847	21375	75974	56445	22315	67551	14843	73818	56338	14718	75667	63954	20379	68603	14319	77605	69534	52276	66225	68314	106389	75822	78592	53614	66961	11652	16194	56046	11640	15951	75244	14548	545156	212442	19682	226075	77662	19414	20347	69134	67278	19255	234362	77116	20495	68867	24108	170768	20174	13653	75501	50774	66195	19983	67635	228019	66495	17002	76499	17960	78916	233406	75301	382653	74354	72379	69432	14057	78232	66128	71613	16449	320336	66815	15926	93671	74720	74852	75640	55989	216551	76443	77736	12751	54673	66261	77014	20370	227377	320092	226977	53418	12700	73289	26443	66585	68558	75757	67052	70073	232339	80979	20770	76660	68137	29811	12750	12797	76405	66335	73090	72667	70511	27083	69890	14728	53374	16615	66071	140498	64380	54403	19646	14314	104776	27384	75262	12614	192159	77526	27494	57438	269113	73475	29816	76708	66667	70995	70537	224742	66671	110135	71473	76025	12321	235504	67883	14425	78088	75237	12454	54709	16614	72033	56742	20451	228801	19896	74971	69470	234404	30924	73974	329470	71728	14676	223626	373864	69276	12865	57741	12544	17299	140703	18399	68292	77288	67288	83995	76380	170734	17121	78938	73624	17830	77040	108660	64655	75308	17058	66590	73861	19186	56847	110648	252876	16835	75600	15111	16330	18195	231507	69046	23984	78158	110312	77132	17347	107022	12957	74957	20471	110695	16869	93881	73124	77198	243219	14401	54561	94352	19369	81018	68611	382697	70808	68469	11539	14979	11800	78326	78008	17444	59054	75841	22240	76925	78074	19157	20469	18946	75829	258206	18948	75514	19872	19299	21984	77878	17912	13426	71781	64340	66043	110095	67365	98376	229731	15464	72327	71642	16202	66403	12049	14836	73033	22324	27416	50770	12054	75221	219249	16428	72029	114867	20302	68164	233231	54611	74862	66240	77430	106021	12834	74726	18578	15487	21646	69439	22348	30055	22249	77089	76605	109821	77630	22177	52009	66756	75773	67465	78416	69303	20662	21982	75137	78254	72567	76195	50934	17933	77336	65255	67955	69217	66654	20822	73618	18516	73173	75387	70931	75013	18245	13039	70532	75464	12590	14553	67501	63872	51810	76196	243382	72763	26921	19309	22712	68480	15438	30944	76634	13483	26456	56389	74492	269713	67230	18316	232934	72276	71132	18760	104069	74072	94216	19353	11419	18798	68567	69368	76932	20861	19211	78730	76866	77541	211535	50799	69207	114332	69054	56784	20514	69571	19325	52685	15467	77049	73205	73872	71004	66743	381827	70880	67578	70488	66576	67647	238271	14939	75576	20515	26368	68308	68127	77066	73409	66859	23992	94226	74845	68052	55991	76859	74507	68539	70928	70676	52614	76707	13384	16188	67239	98404	69527	64136	73959	57431	20021	72671	19144	83560	71904	53317	235041	70361	72815	106298	18616	110196	83674	77881	69755	68592	13017	79566	74673	69767	66481	74025	105782	73339	80291	13730	78924	21415	11676	66259	74564	230233	434010	228775	270096	73464	103573	19777	74513	26390	75545	72075	75876	75867	19046	22201	14104	76676	13681	72347	17330	12388	71654	77834	110074	74388	56876	277360	195180	78773	20589	71421	78026	11596	14275	18457	72519	16562	104348	26905	72122	67549	11847	74392	70638	77945	75766	67556	18812	28080	56324	26407	73104	78603	217779	114872	387285	66309	21408	16118	18039	73251	104009	71254	107045	241062	269261	68740	74458	57816	104443	13074	320078	75025	78221	217212	69361	80905	56702	407800	56405	78180	238055	23887	77792	74735	16669	66092	74578	66898	77388	20238	22371	14702	330426	107528	16797	16373	14127	67979	66950	235682	224139	67326	78332	12850	72989	207932	83603	70827	20717	69895	67286	270106	71430	83433	59030	59015	72590	78512	51789	72560	93683	75096	19120	269633	29808	72787	75538	16847	67210	23919	69352	71145	52521	73531	75360	73057	12549	50765	72054	56525	78199	12405	12370	74689	72938	23997	16780	22380	212862	16398	20167	74021	73180	103468	320011	53622	20737	22064	22004	74555	78607	12478	19051	14865	12757	211255	68255	109575	71285	75860	26422	70061	17228	230985	69771	17222	75996	21754	68939	71268	68976	19288	16415	67740	56222	69327	77970	16205	69423	23959	20761	22035	64697	26932	12331	67903	18331	15260	13629	71875	74066	76332	22144	74480	22648	73932	78012	19064	21849	56492	68693	14345	67475	72199	11987	18030	237943	102115	75662	70894	52808	76639	70864	19989	72237	23934	67944	71007	77706	67048	56293	20319	69661	22059	170728	66656	77994	66957	75952	22778	226594	15126	15959	27367	18508	18285	74218	77515	22642	70448	113848	73848	67951	66437	54614	15378	70592	66358	67629	13548	66069	23859	75983	71591	70735	15235	71153	94242	11572	70300	383358	238447	22696	20606	23789	192655	19941	229524	13200	20832	21473	16997	100732	71077	66473	71911	68813	72514	75155	78805	18440	243846	67620	80794	104112	74856	58222	50497	58861	78108	71172	17777	13660	69962	78697	74435	58235	67151	78424	78569	70971	56640	230279	67574	27045	67664	67642	70385	70779	70307	73793	76017	77294	56693	13397	72482	72877	70885	78920	71795	15500	245000	58250	16113	67550	18645	17254	69495	19023	18551	56802	258276	16779	71532	56692	71974	18190	69788	16008	67887	54381	13610	83493	69666	22354	12226	67219	78467	76098	68675	77593	14911	68140	69253	68222	29867	77082	69036	7499	73925	14025	20443	211770	66601	16570	71208	76183	52829	73492	212276	17524	19270	21812	14923	72655	77253	12386	192160	71749	67711	237911	20724	75802	68465	69922	20913	53624	50918	11854	18754	66945	78781	70941	70082	13487	68197	77616	17184	54367	69019	595139	67276	11727	74623	16516	68644	11551	216190	13340	75054	259115	80879	14651	73496	94279	19226	74107	54446	75552	22780	14607	71371	66276	72625	20365	67774	217342	75101	26919	12233	75964	19133	68268	14776	67148	22619	69700	14567	80976	75120	70824	73520	12017	19126	14415	75924	56535	71898	73287	213541	26943	17758	239029	236604	268469	71466	435333	16651	109346	219065	229517	74092	16369	74183	71452	67996	74100	98363	244672	23971	17420	13207	19170	58200	67652	12817	75291	77209	75608	13109	71393	14246	15204	74385	74587	233222	11813	70309	66432	100317	71778	68082	13714	17063	13528	78797	71861	11645	67458	18416	13006	69634	74473	19302	12481	78794	59020	18682	105446	20211	17309	66929	270076	69587	14560	68176	14163	56209	69412	75162	328801	76877	17880	17842	12306	19177	72406	52906	59046	12745	230514	72283	108017	74173	66423	69517	20422	70648	69966	67057	13801	66055	12267	22754	76964	13710	11778	71665	53791	26447	68245	56430	23922	72899	12937	73708	56070	18232	16593	53333	74915	216892	69633	56304	67791	66202	77446	14872	73730	75686	20977	76001	69042	59029	16699	56078	68070	72333	69823	77851	77856	235610	13806	70567	77975	15574	75115	67393	12992	17967	70612	14191	77475	75744	13665	18542	30954	74741	27784	52815	66152	57257	17855	12445	235439	22163	12508	433256	57264	73614	13846	19207	258755	246154	15201	78216	20505	14482	75738	56422	56427	77558	72918	15551	22139	78551	11487	107765	268706	67759	18037	66392	94043	18747	68203	12861	69227	21843	70356	72971	245865	26971	11567	67512	73606	18241	230903	71888	60527	70251	75270	93875	21672	117149	75973	107476	70020	19365	66112	11804	77898	77417	78688	78276	15251	76995	16142	66448	75323	330662	11871	73790	13193	72723	71767	75088	11773	75485	14990	75148	71985	17765	74286	66804	17203	67727	76246	78815	70311	72454	72902	13619	70257	16170	20732	21871	18795	329910	52331	72230	50720	72461	74153	14113	67198	78717	76261	107272	74931	16577	66681	67082	14747	286946	77759	56041	72155	52551	71918	56361	74485	73106	68888	104156	18153	19385	75213	70629	74442	73076	14366	237320	16688	21859	71435	19072	18386	75269	76486	18631	320558	12964	11444	22282	56368	13644	192200	66825	75216	69349	11435	12966	67703	68028	330385	71963	319554	15182	27425	76980	75796	22685	71324	381783	67941	225896	73426	57249	75783	58363	19082	67693	74547	78176	53604	94280	68969	75175	74929	28000	74721	69952	170719	12985	67972	71445	241656	17130	209354	66510	27379	26611	207952	66934	382090	54324	240261	320875	20591	69501	68861	67786	56711	16418	66724	18390	108000	228421	78613	80286	77771	68328	436468	11974	78092	72609	64295	74083	19824	18141	77884	71732	70652	72691	11556	12257	80880	19089	78154	14871	78268	68498	56626	382051	76355	17930	77171	66662	16632	83397	16197	209683	224170	22024	66583	11878	21809	12808	170935	97418	74867	78802	209448	258328	329540	14172	17287	53602	69959	20296	72650	75628	77531	54141	21834	18830	21948	17312	72657	94092	71811	106489	55938	22335	12167	70320	18829	70544	17984	67319	73807	16554	50874	69684	69453	69993	72993	258499	66161	75905	78633	78248	110958	71870	11639	73599	18582	75380	19347	11624	69654	26374	81004	30932	72962	18606	26410	228356	72943	67399	11799	17436	217578	15473	83486	11821	77680	76273	242653	12070	70579	73636	67310	11796	24127	93732	64008	27390	75634	215708	65969	54725	59043	17475	75834	20779	16886	75819	74704	72225	14611	19715	59287	75831	78566	13087	93747	13389	73418	16010	66220	76376	67096	193280	14582	111975	70528	72855	70760	68520	20284	20817	12661	382793	78086	14183	73161	109594	258343	15331	70769	74953	73095	76032	70719	26562	21929	14803	219189	18426	18025	12296	13137	74051	14784	171095	19143	76132	74476	380773	17939	68734	27279	320808	73538	23880	76785	68527	213742	78640	57751	69692	11737	66237	56709	77509	16897	104002	66771	67063	12776	18168	11602	69841	73062	74441	76513	78651	240899	66556	11609	66736	19819	78436	26554	54650	76045	56526	12540	75359	73353	74264	246221	20403	53312	69975	73585	78885	66085	19091	76577	73590	76946	233895	72393	75917	71135	12291	69678	71158	258604	101314	56749	78397	77958	68943	12465	21917	67143	14704	17874	68303	11498	78339	104721	224250	71909	116870	71603	78134	66819	66914	20054	74200	76957	13102	66786	76214	81909	22423	77982	72244	75569	20756	76804	74290	74775	70839	107029	74646	50781	70580	22183	73824	78139	74277	18363	29858	68243	22238	75100	18347	67898	73304	77920	12716	18786	109901	15433	66331	12339	73212	13226	15312	67870	63958	69699	70455	74097	77397	66757	170648	66249	27406	216152	75540	71237	71018	12064	52822	207742	69519	13649	226861	67166	11764	14017	66978	78901	73755	11421	18993	17928	14767	15452	68845	68036	19216	19893	73772	23989	100910	16433	70483	12606	16526	14942	70456	69183	72322	70727	67679	70382	18209	80509	73833	381338	217031	14433	73786	85031	72349	73174	26417	16098	260305	75484	73985	69743	66763	19108	69443	232807	110750	66218	73457	77248	170780	26357	20853	76699	20197	74313	72301	56095	21349	380798	76731	75374	19242	28006	66125	66515	50527	12261	76126	71085	74608	11905	102098	15499	69732	66109	69900	228731	71693	23921	11840	72273	26451	54377	15193	69578	26385	22288	72068	77166	17381	50785	56456	72544	68730	29820	98388	70934	16545	26886	13592	75231	79196	73290	73400	57269	68725	19736	15561	68248	74005	11870	70562	20482	27355	19664	21951	67672	73086	214968	52013	71756	74998	56835	63993	12944	105675	52666	13122	74538	66594	16333	76852	70059	83671	20964	74635	16483	81014	76742	73768	73435	66809	20689	76524	77995	22768	72229	72047	12160	74022	170676	75512	75320	73905	224023	19202	60504	319211	80718	69407	73365	77703	70443	60596	16970	18985	14062	328525	80751	18096	56307	66101	74937	76867	14462	78288	11957	74056	75896	76101	18821	73523	71920	13608	66117	28114	75149	78349	67860	14999	12812	56716	15898	66566	17451	22626	76224	110948	67998	77921	67296	50530	72585	19172	56530	73853	75310	112410	12766	12458	20147	75017	78196	77559	78185	78393	57773	73540	73998	258569	16822	67830	78206	22591	19111	71000	18014	20498	21339	77085	18770	16988	72149	14598	67891	54667	75855	98256	17127	76645	12013	67731	30947	67298	68352	12265	72003	67006	76799	73661	100206	73056	76413	69918	16324	75108	68433	71784	15437	73361	230163	14288	71729	74411	18715	83559	386649	13094	118453	15213	14457	258883	66422	67178	74683	66894	108116	12827	58229	22223	270166	18023	272551	73447	170828	71514	18366	69438	78817	12534	19356	102545	19264	77420	109660	78454	75197	53422	14793	19118	56738	77383	70989	75319	68911	23821	79233	22253	19340	58240	72844	14266	12359	58242	14974	74224	13637	21371	50914	170624	57252	15116	18358	75122	20375	15423	68265	18263	20679	215114	74203	211586	266615	18803	67116	11812	14008	26912	114642	545849	75044	26875	73625	66557	29873	72634	74917	22038	105203	74465	60409	20463	75879	66637	18256	142983	73047	14254	67542	224691	56057	22433	22701	15289	11837	67929	17760	209361	107934	78115	57277	68852	271457	73732	18196	28146	66674	54711	19400	170737	12505	213948	69356	18438	208618	74192	74604	23968	30046	67748	66082	20843	69047	64406	404334	232944	20103	12921	83797	76908	113863	16414	116904	21869	75691	24010	71184	108150	69818	22594	18329	55994	14077	12315	20181	71829	13690	70929	13238	67669	70337	71929	22441	20115	78782	71451	17194	217194	20564	381293	71584	14697	15460	15384	73297	228602	66523	78893	56356	64384	13557	80889	66264	17252	53883	18628	66141	12530	170721	78516	22312	69683	70869	16680	77124	68460	77891	252967	19935	70094	71868	71521	71111	78062	51960	217335	18294	66863	72713	18125	76366	78528	72748	69989	70090	74343	78596	16049	18407	66286	27681	21462	17268	22193	14211	68662	77291	68342	66606	19291	69269	73782	69367	78829	72709	72194	28064	74044	73945	69810	101612	18737	19193	19766	94091	107732	74503	67709	71228	71355	15483	240186	69542	78301	74460	12237	52463	68946	74757	74654	70477	71848	77598	68533	24067	223723	65972	13998	56406	66209	66526	50753	71535	64177	70052	14629	69020	76299	69857	72139	22310	503847	114301	75980	19881	17113	22342	73282	66836	75938	71891	14866	70000	11938	26382	68079	76467	74393	13113	11566	66412	21412	74596	21827	11520	77273	20773	118446	70045	19055	71025	75415	66427	117591	69551	80898	14570	20474	235907	77279	27383	18566	15586	110829	20588	73394	17389	22018	30953	210766	16158	271842	228829	78600	78021	11982	22439	69317	66871	77006	69386	68607	108062	74888	73316	73911	13356	72468	17159	78122	75647	68386	67724	73966	70770	76096	19016	109108	72338	75909	70881	14229	12177	56615	106025	14525	54450	67531	18816	74692	66855	18481	68563	75383	20518	78184	50796	170799	70298	14917	93742	76606	19200	19222	68299	74841	54411	27260	235854	69957	20531	75454	77634	76042	56047	66968	78933	330217	170749	77063	12401	20700	72880	11529	13034	382030	26364	14356	67169	66752	26426	77038	77504	76192	77045	73488	69566	320799	18611	67256	74370	76033	59050	74712	22204	13144	69364	70533	64011	17896	111173	76601	21935	69202	16987	56706	78147	67350	16348	69179	60406	109339	66329	20128	259009	27267	56264	69906	64336	66716	14107	65962	50930	109754	73785	77942	18781	16841	83701	74206	20333	74076	66384	18087	69696	14538	99730	73876	73067	14815	73347	76628	22344	14943	11920	73914	77947	68473	18969	68597	110963	108954	108670	17690	328133	108012	20311	70548	80295	27223	74966	74716	64540	81898	20850	11622	66643	21355	27411	97287	70496	19650	18313	70127	17119	12772	23892	19657	17991	77582	70847	72306	76666	26909	68529	74254	68098	11843	50907	68208	57813	72218	27280	67993	73335	20207	75355	381232	13388	13134	116871	14724	20192	68039	218756	11684	69898	70155	15426	241308	78236	212541	27360	16648	17948	67262	20259	30941	17761	69963	70208	78723	217149	67487	229146	78039	78059	17086	19276	70923	73750	223431	24030	14337	69271	57246	77667	71998	21422	74133	215335	223691	72951	78412	12725	12389	74575	66547	69974	80876	66073	56856	68810	78621	14290	13346	14051	71213	74709	77699	75001	13185	21608	12982	72050	72564	93684	68401	21405	14968	67283	19241	18103	67038	74920	11363	15978	384281	73256	12854	70373	170786	11785	68045	85308	77629	78843	67771	244853	30913	15247	11827	75029	234309	15403	76788	20970	68744	75364	14123	11826	98432	80891	22375	72372	14387	21844	13046	76178	353502	28075	218963	11890	58210	242785	54632	21908	74263	77963	71506	70991	72572	13511	97908	59035	75196	12613	16665	69261	68166	214531	21945	243423	73567	20969	75099	14593	24099	72071	52589	74412	21761	20519	72932	110006	18002	19697	68482	12424	71517	18857	140494	71954	20349	107753	57330	18706	71678	103136	76500	22278	16080	77904	19182	240427	76061	71148	20656	71712	211401	76567	226856	12367	67308	72413	13861	192663	68021	15930	11855	12328	66168	16151	225027	432939	101113	67181	71426	27029	12343	494448	27762	227929	24053	93687	17179	67142	12033	78403	69186	66491	23808	73321	67841	74629	72096	71824	78536	75848	78739	68876	77990	27388	67933	66244	58185	68776	68709	108037	80281	214899	210126	109145	16559	78752	268490	24071	75623	68652	69686	56031	78002	73178	69480	217140	75778	74362	107589	13829	14854	67685	15903	11655	76937	14531	11782	26439	83676	70246	72801	328694	74347	75226	53379	13390	74178	75529	68882	243451	237898	225888	53415	29817	219072	112403	68915	13972	20408	19259	77330	18598	53618	77018	73955	12704	18742	16476	73301	57434	56015	75644	76882	432695	73483	71089	16451	227682	83565	66973	22327	74612	77337	66350	50777	67340	69116	30962	280487	80908	69401	74481	102791	68115	23988	435321	73428	78251	76047	19305	76623	237979	14297	18146	78258	66183	11464	53860	54670	77599	381629	20745	56289	93838	76590	75656	382034	14429	55985	77440	67568	75304	71319	71639	67338	226610	12953	55943	78873	76621	16421	18045	72820	16190	20351	71724	26441	67877	78705	232533	67492	75825	12684	72358	27632	72491	73865	58175	57912	76267	78616	12151	66503	66198	77781	75942	15510	70160	78932	12958	14762	57746	14707	77485	76511	12045	78078	67437	231646	56544	22294	20928	73571	76815	66684	20298	14670	12274	14884	14677	381822	71960	242316	22700	67222	12121	59079	70840	21645	65105	223601	17246	76260	54368	76769	76074	108897	71162	20044	76453	17132	13819	68659	75060	70005	69297	74662	59001	102162	68310	75939	68512	210376	235952	73112	28040	17311	12915	69032	20585	207615	71308	64658	17449	74355	20807	74111	71565	73504	16661	52857	66059	229709	71774	107771	217588	76760	16017	72906	75734	54167	71416	67155	77674	57755	70976	17390	71096	59024	74104	26947	108009	70656	216363	20742	12260	50877	20215	170439	68893	108989	71994	22784	15400	67867	67454	18519	71375	21676	13204	69163	69513	68016	12859	70022	56484	12190	14089	14715	14148	26573	71820	11733	11881	58991	12972	76886	230784	72313	73305	246738	433693	17305	20918	69193	69417	67657	72459	78406	75539	23993	215789	74658	22771	57915	74430	93884	24057	75010	71881	70584	101489	72287	432572	407830	192167	258403	18412	71839	20893	56515	14840	21940	19361	20509	240263	70980	14184	54484	20698	19888	67446	73273	52245	15001	73077	57442	17754	12363	24100	17231	68179	74408	70254	69638	16533	17687	12482	69086	67967	27015	72280	69491	76257	75209	21893	109229	13002	12524	70930	71981	77264	72205	17095	67135	30928	20391	54394	73440	11425	73198	258703	75295	18082	78850	11909	19069	20683	21745	68972	106795	14201	16365	13850	225049	71528	12378	77971	77683	16859	22689	68251	67767	77761	67876	13616	77800	75712	74096	71972	69094	76457	641376	75729	77442	11441	16918	75058	75541	71915	77348	68924	22135	98932	94178	20130	22339	11431	75556	72914	70472	20847	21872	93871	11516	11768	13419	53817	17701	72351	104103	71299	76968	69804	68588	15566	66179	58998	77855	70315	15893	71011	94191	17136	77554	94246	12069	69671	14069	14915	73262	15200	56376	75494	67247	18034	77406	68768	70559	22770	74678	75426	76991	71274	16678	16168	19701	77547	53382	66155	81703	235956	13361	74148	101869	50789	69216	97961	67702	68108	22785	58180	230899	140630	19060	105855	13371	59011	73681	77112	68174	15891	71841	16774	380795	12576	74121	66793	23945	71599	18231	56460	22421	23955	72131	17951	16161	70286	69778	67471	74935	170813	75131	70890	73559	83814	58238	14042	12448	15373	108723	11924	56753	12307	68794	74550	74559	13168	78428	30948	20055	21928	12581	67266	77393	77311	68144	17857	70426	66477	71932	19131	71507	18049	77095	68449	12903	78104	64602	71885	101592	52348	20090	74583	56312	74342	75404	22691	75343	16068	53627	74556	77694	73723	109711	77034	66727	14683	12361	70598	73641	229603	237436	17180	77609	67017	15239	50493	76013	68965	78375	68274	74283	18504	77072	52662	66065	21778	73739	60613	73929	77511	77839	77827	21817	78435	75040	67717	66443	319991	77815	66696	233189	544717	170745	66706	67976	77341	66506	11409	71740	57785	67856	69083	72901	71979	12652	414115	22094	100705	50709	73168	21949	14070	57260	16491	19945	70895	75637	170756	69250	14734	229782	268564	67087	73937	73804	80913	17257	353205	71804	15493	14619	58869	21429	11632	20602	16785	64381	71910	56298	14347	56644	76024	68802	18477	68920	76682	15207	65116	83704	76215	216835	73870	74986	59125	214580	67587	28169	66640	56085	17152	69257	93969	20974	21838	12145	68239	58214	77257	66398	71248	75067	71177	67646	70381	75900	75956	18703	52231	67199	66884	68648	68332	76184	382562	64454	67303	12502	67527	17189	18750	14936	71791	68402	258046	15974	68193	56720	12627	22027	20728	75159	68671	71056	17355	19820	12762	77673	71314	71607	67750	231670	78506	68681	69784	71032	75258	13929	68844	214368	16882	30059	18408	27062	230971	77665	16993	22032	68226	12393	21682	71815	109332	14166	21765	140559	72651	100383	77612	78751	22419	22173	71745	66433	71951	72183	14797	68817	108121	19012	75520	269774	18114	14824	29877	18950	70634	69736	20813	73142	20280	192199	67563	58178	56189	20288	20759	17067	77439	19042	77937	75913	17060	14910	59045	67067	22361	71139	71690	66897	21786	93736	18655	66998	68524	75534	76920	67945	59016	20597	56505	18972	20494	77817	14586	68738	93840	319387	12189	75480	20650	16004	52837	76781	74454	70979	21926	56745	13524	54158	94275	66632	16706	16337	67031	116912	77620	71699	432910	16549	73379	66256	67894	73668	97112	22722	16950	16798	56327	70835	56622	19861	77843	75166	17878	78926	72881	71154	78083	170763	77374	18601	104458	116849	22114	66569	71688	72077	16621	28248	66409	73652	78789	74268	14764	73398	78881	53887	231876	18452	14012	12801	14809	320226	77754	11497	56629	12495	73757	69798	73720	73406	193572	75004	76950	13012	75838	103266	231549	74729	75506	24105	72965	74187	15964	71198	75814	14283	64685	236149	20208	59083	27216	235627	70963	76800	70799	30957	13856	76580	56258	13222	13406	70225	12969	14038	75273	15985	68032	22717	75136	26968	17716	12866	74032	22088	27492	17172	72129	58198	21681	67073	69592	80517	110308	17216	67658	26431	20336	73610	77244	269209	20648	75368	69864	14957	381379	16924	74333	69629	50817	22793	17534	69674	66966	78279	19692	72248	16800	13429	22758	74563	94221	67592	114662	70774	78224	114714	22306	78806	71752	28081	76573	74761	71336	73495	72262	83691	100683	77480	72269	13063	280662	71281	11306	20248	11477	78943	14788	14320	27356	14299	21345	67405	66514	24083	77907	67356	17749	17997	14466	11491	246788	94044	24088	105349	18164	170644	11416	73099	11604	67203	70617	72241	11944	107986	17695	20931	212503	74088	76516	12840	23925	76373	57756	69109	19246	56092	23965	17393	17207	19212	69147	20612	68207	93673	69442	12475	78244	319974	22123	75283	18071	18585	56284	76430	64209	106073	69601	20342	228866	75379	329650	114143	20958	72605	19711	66192	75314	70545	66294	12876	75517	56278	13867	77001	69209	11686	67932	55978	170798	75863	329941	72465	77479	68550	18679	30791	170938	77583	107797	232288	71143	105428	75022	12669	67430	11448	20423	78656	73844	544817	74941	28030	69449	74351	20301	16411	20775	16174	72990	73422	68791	76892	11702	14545	70603	22598	19220	21884	17167	14362	74381	69934	237336	67272	55982	380686	321015	22632	17771	75145	11474	16644	20500	78192	51811	69398	76052	78712	72556	78067	109168	195290	69378	13984	226844	71801	56773	69665	24136	27375	237759	54391	12735	73454	20544	83429	17470	73473	16521	70919	56382	68865	56452	320404	56715	22287	68841	18791	12044	69608	67939	108086	72778	68653	66531	74384	66387	20185	15186	76856	75932	70686	67522	15223	75872	22262	29848	76338	244484	74014	66164	230582	110084	26414	76922	20649	67320	71301	12822	75085	66172	66829	75467	27273	52036	14082	68897	78692	72479	18010	75835	27276	69102	74626	67414	54721	22330	436474	70435	72025	109674	17339	233878	13393	19125	192289	15364	12632	106369	56207	16596	69371	12091	13663	17283	70167	73629	54124	71901	70177	11774	16500	16184	18029	27967	226976	235606	16573	56348	78628	71510	76508	54397	12417	75443	76080	74665	69198	70110	238871	67726	22385	55934	12020	12677	546213	112409	24058	56196	73241	67427	67676	67554	19746	11792	29870	74991	21387	74305	72085	13586	73949	27371	76078	70523	319188	27598	74611	29864	77775	14710	16609	12848	73016	13516	107513	80884	74169	337924	18378	66923	74031	56364	68185	209462	70438	76498	67444	72113	78562	19076	72108	74369	360220	545725	70238	16196	20673	15982	116891	12960	66011	98402	16702	286941	19336	228359	15394	66139
[truncated: 1,063,191 more chars]
